# Supplementary material for: Electrostatic changes enabled the diversification of an exocyst subunit via protein complex escape
Source: Nat Plants. 2025 Oct 31;11(11):2350–67. doi: 10.1038/s41477-025-02135-1 (PMC12626893; doi:10.1038/s41477-025-02135-1)
Supplement: Supplementary file 4 — Supplementary Dataset 1 [file 41477_2025_2135_MOESM4_ESM.xlsx]

## Sheet: Sample_table
Original name:											libname	treatment
Number of PSMs per SpectrumFile 20230508_E1_RSLC10_DeLaConcepcion_Dagdas_GMI_ID1161_onbead_5perc_EV_GFP_01											GFP_01	ctrl
Number of PSMs per SpectrumFile 20230508_E1_RSLC10_DeLaConcepcion_Dagdas_GMI_ID1161_onbead_5perc_EV_GFP_02											GFP_02	ctrl
Number of PSMs per SpectrumFile 20230508_E1_RSLC10_DeLaConcepcion_Dagdas_GMI_ID1161_onbead_5perc_EV_GFP_03											GFP_03	ctrl
Number of PSMs per SpectrumFile 20230508_E1_RSLC10_DeLaConcepcion_Dagdas_GMI_ID1161_onbead_5perc_MpExo70I_GFP_04											Exo70I_04	Exo70I
Number of PSMs per SpectrumFile 20230508_E1_RSLC10_DeLaConcepcion_Dagdas_GMI_ID1161_onbead_5perc_MpExo70I_GFP_05											Exo70I_05	Exo70I
Number of PSMs per SpectrumFile 20230508_E1_RSLC10_DeLaConcepcion_Dagdas_GMI_ID1161_onbead_5perc_MpExo70I_GFP_06											Exo70I_06	Exo70I
Number of PSMs per SpectrumFile 20230508_E1_RSLC10_DeLaConcepcion_Dagdas_GMI_ID1161_onbead_5perc_MpExo70II_GFP_07											Exo70II_07	Exo70II
Number of PSMs per SpectrumFile 20230508_E1_RSLC10_DeLaConcepcion_Dagdas_GMI_ID1161_onbead_5perc_MpExo70II_GFP_08											Exo70II_08	Exo70II
Number of PSMs per SpectrumFile 20230508_E1_RSLC10_DeLaConcepcion_Dagdas_GMI_ID1161_onbead_5perc_MpExo70II_GFP_09											Exo70II_09	Exo70II
Number of PSMs per SpectrumFile 20230508_E1_RSLC10_DeLaConcepcion_Dagdas_GMI_ID1161_onbead_5perc_MpExo70III_GFP_10											Exo70III_10	Exo70III
Number of PSMs per SpectrumFile 20230508_E1_RSLC10_DeLaConcepcion_Dagdas_GMI_ID1161_onbead_5perc_MpExo70III_GFP_11											Exo70III_11	Exo70III
Number of PSMs per SpectrumFile 20230508_E1_RSLC10_DeLaConcepcion_Dagdas_GMI_ID1161_onbead_5perc_MpExo70III_GFP_12											Exo70III_12	Exo70III
Number of PSMs per SpectrumFile 20230508_E1_RSLC10_DeLaConcepcion_Dagdas_GMI_ID1161_onbead_5perc_MpSEC6_GFP_13											SEC6_13	SEC6
Number of PSMs per SpectrumFile 20230508_E1_RSLC10_DeLaConcepcion_Dagdas_GMI_ID1161_onbead_5perc_MpSEC6_GFP_14											SEC6_14	SEC6
Number of PSMs per SpectrumFile 20230508_E1_RSLC10_DeLaConcepcion_Dagdas_GMI_ID1161_onbead_5perc_MpSEC6_GFP_15											SEC6_15	SEC6
Number of PSMs per SpectrumFile 20230508_E1_RSLC10_DeLaConcepcion_Dagdas_GMI_ID1161_onbead_5perc_MpExo84_GFP_16											Exo84_16	Exo84
Number of PSMs per SpectrumFile 20230508_E1_RSLC10_DeLaConcepcion_Dagdas_GMI_ID1161_onbead_5perc_MpExo84_GFP_17											Exo84_17	Exo84
Number of PSMs per SpectrumFile 20230508_E1_RSLC10_DeLaConcepcion_Dagdas_GMI_ID1161_onbead_5perc_MpExo84_GFP_18											Exo84_18	Exo84
												#1-#2
after filtering out contaminants 1466 proteins detected throughout the dataset
baits renamed in count table with ID name for better distinction
one cont_P42212 left : GFP
uniprot retrieval for 1464 hits
test function of Ipinquiry4, minimum dispertion =3
green = LFC>0 and p.value< 0.05
grey = LFC>1 0.05<and pvalue<0.1

## Sheet: Count_table
Accession	GFP_01	GFP_02	GFP_03	Exo70I_04	Exo70I_05	Exo70I_06	Exo70II_07	Exo70II_08	Exo70II_09	Exo70III_10	Exo70III_11	Exo70III_12	SEC6_13	SEC6_14	SEC6_15	Exo84_16	Exo84_17	Exo84_18
Exo70II	3	3	3	2	2	7	1345	1353	1517	32	28	25	16	13	14	11	12	13
SEC6	1	1	2	21	19	23	6	7	7	58	41	41	260	390	491	22	17	19
A0A2R6X4L8	2	2	2	115	96	118	6	9	6	119	119	113	92	22	32	117	100	117
A0A2R6WP52	3	4	5	110	85	110	11	10	12	116	106	95	82	30	36	93	92	103
Exo70I	0	0	0	137	91	151	2	3	2	5	4	5	84	11	20	98	88	94
000000a_GFP	20	20	20	7	6	7	20	18	24	7	7	7	7	9	12	7	7	7
A0A2R6XIA7	0	1	2	17	14	25	2	2	3	51	40	35	77	118	152	13	12	14
cont_P42212	30	26	26	6	5	6	13	13	13	7	7	7	7	7	9	7	7	7
Exo84	0	0	0	78	53	86	4	2	3	92	77	93	91	11	18	102	96	109
A0A2R6XUZ9	3	3	0	1	0	6	4	3	2	0	0	0	20	5	5	0	0	0
A0A2R6WF54	1	1	1	13	13	18	4	3	3	78	54	56	123	166	210	18	15	14
A0A2R6WI90	8	9	8	0	0	0	0	4	0	0	1	0	0	0	0	0	0	0
A0A2R6W801	6	4	5	14	16	15	5	3	6	42	39	41	29	9	11	14	15	15
Exo70III	0	0	0	4	3	4	0	0	0	122	110	125	25	4	12	26	25	26
A0A2R6XCZ3	1	2	2	1	1	2	0	0	0	3	2	4	5	0	1	0	0	1
A0A2R6XGW3	0	0	1	0	0	1	0	0	0	1	0	11	10	0	1	0	0	0
A0A0G3FGV9	45	18	24	5	4	5	8	10	7	3	2	5	6	4	6	2	0	4
A0A2R6X2L3	0	0	1	3	0	4	2	3	2	14	2	13	25	1	4	1	2	2
A0A2R6W300	1	1	2	14	10	22	7	6	8	71	39	46	124	193	243	12	12	13
A0A2R6XQT2	3	3	3	5	3	6	5	8	7	10	9	13	9	3	3	1	1	2
A0A2R6WKJ1	0	0	0	0	0	0	0	0	0	2	2	0	3	0	0	0	0	0
A0A2R6WBH1	4	4	4	24	18	22	8	8	7	68	68	63	39	12	17	22	25	19
A0A2R6XRP2	0	0	0	0	0	0	0	4	0	3	0	9	9	0	0	0	0	0
A0A2R6W3M3	0	0	1	2	0	2	1	2	2	3	0	2	12	1	2	0	0	0
A0A2R6W4P2	2	3	2	0	1	0	1	3	0	0	0	0	0	3	0	4	3	1
A0A2R6W672	0	0	0	1	0	1	0	0	0	4	2	1	1	0	0	1	1	2
A0A2R6XGL5	3	2	2	3	0	4	2	2	2	4	2	2	3	2	2	1	2	3
A0A2R6XHM5	6	6	7	20	17	17	11	7	9	38	41	44	31	13	18	21	23	22
A0A2R6XWL6	1	1	1	1	0	2	0	0	0	1	0	0	3	0	0	0	0	0
A0A2R6XTG3	0	0	0	0	0	2	0	0	0	4	2	3	6	0	0	0	0	0
A0A2R6WJE1	1	6	8	8	5	10	3	2	2	18	23	17	22	1	8	6	5	2
A0A2R6WLN2	3	1	0	2	0	5	3	8	6	10	2	5	6	2	3	1	2	4
A0A2R6XAV3	2	2	3	4	1	9	4	3	4	9	11	10	16	2	4	1	2	1
A0A2R6XGG4	0	0	0	0	0	0	0	0	0	1	0	24	19	0	2	0	0	0
A0A2R6WHV7	4	3	6	7	4	7	8	11	10	7	6	9	15	5	5	3	4	5
A0A2R6XUS9	1	1	4	4	0	1	1	3	2	1	1	3	19	1	4	0	0	3
A0A2R6WXN5	4	3	6	6	4	8	8	11	9	11	7	9	13	5	7	3	5	5
A0A2R6XJ55	0	0	0	0	0	0	0	0	0	1	0	3	4	0	0	0	0	0
A0A2R6X6J2	0	0	0	2	0	2	2	3	2	1	0	0	17	0	2	0	0	0
A0A2R6XKZ2	0	0	0	0	0	0	0	1	1	5	0	0	4	0	0	0	0	0
A0A2R6XRC7	0	2	3	1	2	3	2	4	2	3	5	6	1	1	1	1	1	1
A0A2R6WJW5	0	0	0	0	0	0	7	9	10	0	0	0	0	0	0	0	0	0
A0A2R6X8B4	0	0	1	1	0	1	1	1	1	2	0	3	3	1	1	0	0	1
A0A2R6WDR4	0	0	0	2	0	1	0	1	0	1	1	1	4	0	1	0	1	1
A0A2R6VXS3	0	0	0	0	1	0	1	4	1	0	0	0	1	1	0	0	1	1
A0A2R6W3A9	0	0	0	0	0	0	0	0	0	0	0	0	4	9	15	0	0	0
A0A2R6WH88	0	2	0	1	0	2	3	4	5	0	0	4	5	0	0	0	0	0
A0A2R6WE62	0	0	0	0	0	0	0	0	0	1	0	2	7	0	2	0	0	0
A0A2R6XJ62	0	1	0	2	0	3	1	2	2	4	1	5	6	0	2	0	0	1
A0A2R6XH35	2	2	3	4	2	3	3	4	5	3	2	5	5	3	3	2	2	3
A0A2R6XVJ4	0	0	0	0	0	0	0	1	0	1	0	4	5	0	0	0	0	1
A0A2R6X5B0	5	3	4	6	4	7	6	7	6	20	6	14	20	4	5	3	3	3
A0A2R6XTH3	1	1	0	2	2	2	4	3	4	4	2	2	2	2	2	2	2	2
A0A2R6WI00	0	0	0	2	0	1	0	0	1	11	0	18	19	0	1	0	0	0
A0A2R6WEJ0	0	0	0	1	0	5	0	0	0	8	3	2	2	0	0	1	2	4
A0A2R6XIB8	1	1	1	1	1	1	1	1	1	2	2	5	6	1	1	1	1	1
A0A2R6XU69	6	6	5	12	1	35	9	12	7	3	1	4	61	8	25	1	1	5
A0A2R6WEW0	2	3	3	2	2	6	4	8	5	12	2	13	21	3	4	0	0	2
A0A2R6W3J6	0	0	0	0	0	0	4	8	3	0	0	0	0	0	0	0	0	0
A0A2R6WE80	0	0	0	1	0	2	1	1	1	5	1	9	23	1	0	0	0	0
A0A2R6WQQ1	0	1	2	0	1	2	2	1	2	3	0	1	3	1	1	0	0	2
A0A2R6XTM1	0	0	0	1	0	1	2	1	2	3	0	0	3	0	0	0	0	2
A0A2R6WBN0	3	0	1	3	0	1	0	0	3	8	2	7	10	0	0	0	1	2
A0A2R6XK77	0	0	0	0	0	0	4	2	3	0	0	0	1	0	0	0	0	0
A0A2R6WQC4	1	2	1	2	2	1	2	2	2	1	1	1	11	1	1	1	1	1
A0A2R6XMX0	0	0	0	0	0	0	0	0	0	0	0	0	4	11	13	0	0	0
A0A2R6WPB6	0	0	0	0	0	0	0	0	0	0	0	0	2	5	4	0	0	0
A0A2R6W4G1	0	2	1	1	0	10	3	1	2	4	1	8	21	3	4	0	0	0
A0A2R6WBM3	13	18	13	17	13	20	23	35	24	21	16	25	23	17	15	14	14	17
A0A2R6XPV6	2	1	0	2	2	3	2	6	2	4	4	6	6	3	3	3	4	4
A0A2R6WDY8	0	0	0	0	0	0	4	5	10	0	0	0	1	0	0	0	0	0
A0A2R6XNS2	0	0	2	0	0	1	0	0	0	2	0	6	6	0	0	0	0	1
A0A2R6WCF3	14	17	18	18	16	23	57	64	64	19	14	20	33	28	28	17	16	20
A0A2R6WYG0	0	5	0	1	1	3	0	7	1	6	4	4	1	3	0	1	0	3
A0A2R6WH12	0	0	0	1	0	1	1	1	1	4	3	7	5	3	7	0	2	1
I7IIM0	1	0	0	1	1	1	1	3	3	0	0	3	6	0	0	0	0	1
A0A2R6WCD1	8	11	13	9	9	12	42	46	47	12	6	11	18	16	17	11	9	13
A0A2R6WZN7	1	1	1	1	0	3	0	1	2	3	1	4	5	0	1	0	0	1
A0A2R6WVI3	1	1	1	1	0	5	2	4	3	8	1	11	14	1	2	0	0	1
A0A2R6WPB2	0	0	0	2	0	11	2	2	1	9	4	7	26	0	2	0	0	0
A0A2R6WTS7	1	1	1	1	0	2	1	3	1	1	0	16	21	1	1	1	1	1
A0A2R6WL73	0	0	0	0	0	2	1	1	1	2	0	3	5	0	1	0	0	0
A0A2R6W978	2	2	2	4	2	4	0	1	1	1	1	2	6	0	0	0	3	3
A0A2R6WHM8	3	4	4	4	4	4	5	7	7	4	4	4	4	5	4	4	4	4
A0A2R6WRL6	0	0	0	1	0	2	1	1	4	11	4	10	6	0	0	0	0	0
A0A2R6WJF4	0	0	0	0	0	0	1	1	2	3	0	6	8	0	0	0	0	0
A0A2R6WNZ4	0	1	0	0	1	2	2	1	1	2	1	17	22	1	2	0	0	0
A0A2R6WYE3	0	2	2	2	0	2	2	9	2	10	3	9	4	3	2	0	1	2
A0A2R6W6T1	2	3	1	2	2	3	0	1	0	6	4	4	17	1	2	2	1	0
A0A2R6W3A6	28	36	12	29	5	34	49	54	53	16	8	13	85	49	33	7	7	12
A0A2R6XVW1	0	0	0	0	0	0	0	0	0	1	0	1	12	14	26	0	0	0
A0A2R6WYC6	0	0	0	0	0	0	5	5	6	0	0	0	2	0	0	0	0	0
A0A1B4Z1I0	6	5	7	5	7	2	4	2	5	0	0	0	5	9	7	8	8	9
A0A2R6XA68	1	1	1	2	1	4	2	6	5	1	0	2	10	2	0	0	0	2
A0A2R6WE65	0	0	0	0	0	5	0	0	0	1	0	3	13	0	0	0	0	0
A0A2R6X4B0	0	0	0	1	0	1	0	1	0	1	0	2	3	0	0	1	0	1
A0A2R6XT41	0	0	0	0	0	0	0	0	0	11	0	10	2	0	0	0	0	0
A0A2R6W5F0	0	0	0	1	0	2	3	3	3	2	0	1	2	1	0	1	1	1
A0A2R6WPQ7	2	2	4	3	2	4	4	5	5	3	1	3	4	3	3	2	2	2
A0A2R6WTG0	0	0	0	1	0	1	2	2	2	2	0	4	10	0	2	0	0	0
A0A2R6W178	0	0	0	0	0	0	0	0	0	12	2	7	7	0	0	0	0	0
A0A2R6W7K7	15	18	20	21	16	24	25	30	32	47	25	33	27	21	23	20	15	24
A0A2R6WAI0	1	1	1	2	2	1	0	1	1	1	1	1	7	2	1	2	1	1
A0A2R6X527	3	3	3	4	3	8	9	8	9	25	6	21	27	3	4	3	4	3
A0A2R6XSC0	1	1	2	1	0	2	0	0	0	12	3	10	14	0	1	0	1	2
A0A2R6XP88	1	2	3	2	1	3	1	5	2	3	5	2	1	2	2	1	1	2
A0A2R6X825	6	6	0	4	0	9	8	10	8	0	0	0	24	8	8	2	0	0
A0A2R6X6U1	0	0	1	0	0	0	0	0	0	1	0	3	4	0	0	0	0	0
A0A2R6WQ24	0	0	0	0	0	1	5	5	5	1	0	1	2	1	2	0	0	0
A0A2R6WIL9	0	0	0	1	0	1	0	0	0	1	1	1	4	0	1	0	0	0
A0A2R6WZ67	0	0	0	0	0	2	1	1	3	3	0	1	4	0	1	0	1	1
A0A2R6X307	1	0	0	0	0	0	1	4	3	1	0	3	6	0	1	0	0	0
A0A2R6WU97	0	0	0	0	0	0	0	0	0	1	0	4	4	0	0	0	0	0
A0A2R6W112	1	1	1	1	1	2	3	5	4	0	0	0	3	1	1	1	1	1
A0A2R6WFJ7	0	0	0	1	0	1	0	0	0	4	1	1	1	0	1	1	0	1
A0A2R6XIZ6	0	1	1	1	1	2	3	3	4	1	0	3	5	2	3	1	2	2
A0A2R6XJQ7	0	0	0	0	0	0	0	0	0	2	0	6	9	0	0	0	0	0
A0A2R6XMV8	0	1	2	2	1	4	4	4	6	9	2	7	8	4	4	3	4	4
A0A2R6WL15	0	0	0	2	3	2	0	0	0	4	9	10	7	0	0	0	0	0
A0A2R6WA14	0	0	1	1	1	2	2	4	4	1	1	5	8	2	3	1	1	1
Q8VXE0	5	5	8	7	6	11	8	13	9	23	10	23	29	10	5	8	7	6
A0A2R6W3H2	2	1	1	1	1	0	7	6	7	3	0	1	4	2	2	1	1	1
A0A2R6X389	3	2	1	4	1	6	5	5	5	4	1	6	13	2	6	1	2	3
A0A2R6WRY4	7	9	8	14	5	50	13	20	13	7	9	8	73	15	27	5	4	11
A0A2R6X1I2	2	3	3	2	3	1	2	0	1	1	1	1	0	2	2	4	4	5
A0A2R6X8V2	4	3	4	8	5	8	9	15	15	23	10	25	27	5	6	5	4	4
A0A2R6X7L4	2	1	1	2	0	1	3	5	6	1	1	1	4	1	4	1	0	1
A0A2R6XWS1	1	1	1	1	0	0	1	0	1	0	0	0	0	6	7	2	1	1
A0A2R6W883	0	3	2	1	1	2	0	3	1	0	0	0	0	3	0	0	0	2
A0A0M5MR62	0	0	1	1	0	2	1	1	1	2	0	6	11	1	1	0	0	1
A0A2R6WFL7	0	1	0	1	0	4	4	3	3	2	0	3	21	4	3	0	0	0
A0A2R6WW65	0	0	2	4	0	11	1	1	1	30	0	29	29	1	2	1	0	6
A0A2R6WXT4	0	0	0	1	0	2	2	0	0	1	0	7	7	1	2	1	1	1
A0A2R6XSX3	1	1	1	2	1	5	2	5	2	5	5	5	1	1	2	2	1	1
A0A2R6XHM3	2	1	1	2	2	2	1	6	2	4	2	3	2	0	0	1	0	1
A0A2R6XLA2	0	5	2	0	1	3	3	11	3	7	6	3	2	4	0	0	1	3
A0A2R6WBY5	7	8	4	9	2	12	12	13	16	4	3	3	25	13	8	1	2	2
A0A2R6X915	1	2	2	2	2	1	1	1	2	1	1	3	3	2	0	1	2	2
A0A2R6WTH3	0	0	0	0	0	0	0	0	0	0	0	0	13	21	33	0	0	0
A0A2R6XCJ8	1	1	1	1	1	1	0	7	0	8	3	6	6	1	0	0	0	1
A0A2R6XEV8	1	5	5	3	2	4	1	7	4	3	5	5	3	2	1	0	0	5
A0A2R6XRF7	4	4	4	6	4	7	7	7	8	18	6	12	14	4	6	4	4	4
A0A2R6WKV3	1	1	1	1	1	2	1	5	3	0	0	5	10	0	0	0	0	0
A0A2R6XSA8	1	2	1	2	1	4	2	5	3	4	2	14	12	3	2	1	1	2
A0A2R6W1R6	1	0	1	1	0	1	1	2	0	1	0	3	3	0	0	0	0	0
A0A2R6W132	2	2	6	3	3	6	10	4	9	19	5	25	16	3	8	2	3	5
A0A2R6W964	0	0	0	0	0	0	1	2	2	0	0	1	7	0	0	0	0	0
A0A2R6W251	0	0	0	0	0	0	2	2	4	4	1	3	0	0	0	0	0	0
A0A2R6W301	0	1	1	0	1	3	3	5	6	4	2	7	9	1	2	2	1	3
A0A2R6XLP9	6	5	8	7	6	8	9	9	9	15	6	15	17	7	8	6	9	9
A0A2R6XNC8	3	4	4	5	4	6	5	5	6	7	5	8	8	3	5	2	3	5
A0A2R6WKM8	34	49	12	42	6	61	73	94	84	24	10	18	146	80	61	8	10	15
A0A2R6WP62	0	0	0	1	0	4	0	5	2	8	5	4	12	1	0	0	0	0
A0A2R6WJL5	0	2	3	4	2	9	8	8	8	13	2	15	27	1	7	0	3	5
A0A2R6W7D4	0	1	1	1	1	2	2	2	2	2	1	2	5	1	1	1	1	2
A0A2R6XBC6	0	0	0	1	0	1	0	2	1	2	0	2	4	1	1	0	0	1
A0A2R6WRK1	0	2	0	1	0	0	0	6	1	2	3	1	0	1	0	0	0	0
A0A2R6W6H8	0	0	0	0	0	0	0	1	0	4	0	1	1	0	0	0	0	0
A0A2R6WMS4	0	1	0	1	1	1	1	1	2	5	2	7	8	2	2	1	1	1
A0A2R6XBE3	0	1	0	1	0	3	0	0	0	1	0	0	7	0	1	2	1	0
A0A2R6W416	0	0	1	2	0	2	0	1	1	0	0	0	5	0	3	0	0	0
A0A2R6X7S3	1	2	1	2	1	2	2	1	3	5	2	4	18	1	2	1	1	1
A0A2R6W3R8	1	1	1	1	1	2	4	4	4	3	2	3	6	3	2	1	1	1
A0A2R6WFJ2	12	15	3	13	2	18	21	28	26	7	4	8	35	20	14	3	3	5
A0A2R6WCZ6	0	1	1	2	1	1	9	10	11	3	1	5	6	1	1	1	1	1
A0A2R6W617	4	8	2	5	1	6	7	10	12	4	2	2	27	12	8	1	1	2
A0A2R6W429	0	0	0	0	0	0	0	1	0	1	0	2	11	0	0	0	0	0
A0A2R6XWB4	0	0	0	0	0	0	154	149	180	0	0	0	0	0	0	0	0	0
A0A2R6X6C4	0	0	0	1	0	2	3	5	6	4	1	6	5	0	1	0	0	1
A0A2R6XWQ3	0	0	2	4	0	8	0	1	0	5	3	3	19	0	6	3	1	0
A0A2R6X3D3	1	1	3	2	1	1	2	0	0	2	0	3	7	1	2	3	1	2
A0A2R6WV32	1	0	0	0	0	0	0	0	0	1	0	1	4	0	0	0	0	0
A0A2R6WRI0	0	1	0	0	0	1	0	4	0	5	3	2	2	1	0	0	0	0
A0A2R6WCU8	6	13	3	11	2	22	19	28	22	11	2	5	48	27	23	1	2	5
A0A2R6WQX2	1	0	0	0	0	0	1	0	0	2	0	7	9	0	0	1	0	0
A0A2R6XME9	1	2	1	1	1	3	3	2	3	2	0	2	3	1	2	0	1	0
A0A2R6XIC1	0	12	5	3	8	11	5	24	7	14	14	10	3	10	4	0	2	10
A0A1Y1D8E4	0	1	0	0	0	2	4	4	4	0	0	0	7	1	2	1	1	0
A0A2R6WMX4	3	2	1	2	1	8	5	11	9	1	1	1	20	8	6	1	1	1
A0A2R6XNV6	11	15	3	10	1	16	21	23	28	9	5	13	38	20	16	2	3	5
A0A2R6XIP3	2	1	0	1	0	1	1	3	1	1	3	2	0	1	1	0	0	0
A0A2R6XP93	4	6	2	6	2	14	11	13	16	4	2	4	32	13	9	3	3	2
A0A2R6W3Y9	0	0	0	0	0	2	3	3	4	8	1	8	6	0	1	0	0	1
A0A2R6WSA1	4	4	4	4	4	5	4	6	5	2	1	9	9	2	2	1	1	3
A0A2R6XGV7	24	34	49	37	45	52	122	118	131	76	38	67	94	59	58	40	49	64
A0A2R6XB64	2	4	3	1	3	2	3	8	5	4	4	1	2	1	1	1	2	2
A0A2R6WGN9	1	0	0	0	0	0	0	0	0	3	2	0	0	0	0	0	0	0
A0A2R6XPN6	5	4	5	2	5	2	5	3	3	1	0	0	1	5	4	5	4	4
A0A2R6XJA2	4	6	6	6	3	8	6	5	9	12	4	26	28	6	9	5	5	9
A0A2R6WL95	5	1	3	3	3	3	15	18	19	0	0	0	0	3	4	3	3	3
A0A2R6WTV5	0	0	0	0	0	0	1	1	3	1	0	2	4	0	0	0	0	0
A0A2R6X5M9	0	3	1	1	0	5	3	10	2	4	6	5	1	4	0	1	2	4
A0A2R6XD07	0	0	1	2	0	0	0	0	1	5	0	8	7	0	0	0	0	0
A0A2R6WPB9	0	3	0	0	0	1	0	3	0	2	0	2	2	1	0	0	0	0
A0A2R6WZG8	0	0	0	0	0	0	0	0	0	4	0	7	1	0	0	0	0	0
A0A2R6X146	0	9	0	1	0	15	4	4	6	0	0	27	39	4	10	3	0	0
A0A2R6W522	0	6	1	1	0	4	0	11	1	4	2	4	1	4	0	0	0	6
A0A2R6WCA1	0	0	0	0	0	0	2	5	4	2	0	3	9	3	3	0	0	0
A0A2R6X8E9	1	1	1	3	1	3	4	4	4	2	1	6	16	2	3	2	2	2
A0A2R6WT97	4	6	2	4	1	6	7	13	14	2	2	2	27	11	9	1	1	2
A0A2R6W0V2	0	3	6	6	2	4	3	6	4	6	0	2	8	2	2	0	3	6
A0A2R6X1S0	0	1	2	1	1	1	1	1	1	1	1	1	6	0	1	0	0	0
A0A2R6WKG0	0	0	0	0	0	2	0	0	0	23	12	3	3	0	0	0	1	0
A0A2R6XWD6	0	0	0	0	0	1	0	0	0	1	0	7	9	0	0	0	0	0
A0A2R6WCL9	13	16	5	13	3	19	16	19	20	11	5	9	33	22	16	5	5	5
A0A2R6WB25	5	6	6	4	6	5	5	8	6	4	3	4	5	6	6	5	5	6
A0A0H5BGA9	0	0	0	1	0	1	0	0	0	1	0	0	5	0	1	0	1	0
A0A2R6W3Z5	0	1	0	1	0	1	1	3	0	0	1	0	3	1	1	0	0	0
A0A2R6XSP9	1	1	1	1	1	1	1	1	1	4	1	4	3	4	6	0	1	1
A0A2R6W749	5	5	5	4	4	5	5	3	5	3	3	5	4	4	5	5	4	5
A0A2R6XVS9	0	0	0	0	0	0	0	0	0	5	0	3	3	0	0	0	0	0
A0A2R6XJY7	24	36	57	47	55	67	143	130	144	87	37	84	111	73	71	50	58	81
A0A2R6WKJ2	5	5	8	8	6	7	8	8	8	8	8	20	17	8	8	7	7	8
A0A2R6XFU0	4	4	4	3	2	3	2	2	2	1	2	1	2	2	2	3	2	2
A0A2R6X578	0	0	1	2	0	3	2	7	4	8	2	4	8	2	2	2	1	1
A0A2R6WWW7	5	2	2	6	2	9	7	9	13	6	4	6	12	3	7	5	5	6
A0A2R6WXM0	0	1	1	1	1	1	1	4	1	1	1	3	8	1	1	1	0	0
A0A2R6WED6	0	0	0	0	0	0	0	0	0	1	0	7	10	0	0	0	0	0
A0A2R6X8P5	4	5	7	4	6	4	11	6	5	3	4	4	5	6	7	7	7	8
A0A2R6XW74	2	2	2	1	2	2	1	3	1	1	1	1	0	1	0	1	2	1
A0A2R6WPY6	2	2	1	2	1	4	1	2	2	0	0	0	10	3	3	2	1	2
A0A2R6WFW9	0	0	0	0	0	0	1	2	2	3	0	6	7	0	0	0	0	1
A0A2R6WJF0	7	9	1	8	1	12	9	17	14	6	4	6	31	12	9	3	1	3
A0A2R6XG36	0	0	0	6	0	10	8	10	13	12	0	21	28	1	1	0	0	1
A0A2R6W7A7	0	1	1	1	1	1	1	1	1	4	0	1	3	1	1	1	1	1
A0A2R6VZN5	0	0	0	0	0	1	0	1	0	1	0	2	8	0	1	0	0	1
A0A2R6XV09	1	1	1	2	1	3	3	3	3	5	1	2	7	2	3	1	2	2
A0A2R6XPL0	0	0	0	0	0	0	3	3	4	2	0	1	1	0	1	0	0	0
A0A2R6XDN5	4	0	1	8	0	15	5	6	9	20	15	19	17	2	6	1	0	2
A0A2R6W824	4	7	6	5	6	6	5	5	6	11	8	13	10	5	6	7	8	8
A0A2R6X6X2	2	2	2	2	2	4	2	4	3	4	5	5	2	1	3	2	3	2
A0A2R6WYY4	2	1	1	2	0	3	3	4	5	3	1	4	8	2	3	1	2	2
A0A2R6XJI9	0	0	0	0	0	0	1	1	0	1	0	1	3	0	0	0	0	1
A0A2R6XSI6	15	19	3	21	0	50	24	28	24	4	0	5	124	25	39	4	2	3
A0A2R6WZQ0	1	1	1	2	2	3	4	3	4	5	2	7	5	3	2	2	1	3
A0A2R6XN19	2	1	0	2	0	1	3	6	4	6	0	0	8	1	2	0	0	0
A0A2R6X9X0	1	1	0	3	0	3	4	4	4	2	0	0	2	2	3	0	0	2
A0A2R6X8Y9	0	0	0	0	0	1	0	2	2	2	0	3	2	0	0	0	0	0
A0A2R6W0E4	0	3	0	0	0	4	2	11	4	4	6	4	0	4	0	0	0	2
A0A2R6XH69	0	1	1	1	0	2	0	0	1	3	1	1	1	0	1	0	1	0
A0A2R6X9P3	3	3	2	4	0	19	1	1	4	22	4	18	34	2	7	1	2	3
A0A2R6W599	1	1	1	1	1	2	2	3	5	4	2	8	8	1	1	1	1	1
A0A2R6WJQ5	10	9	10	8	8	6	11	9	12	3	6	5	4	8	10	7	9	8
A0A2R6WYF1	0	0	0	0	0	0	0	2	3	7	3	1	0	0	0	0	0	0
A0A2R6W8Z1	0	0	0	0	0	0	0	0	0	5	0	6	6	0	0	0	0	0
A0A2R6WCY7	2	3	2	1	2	1	1	4	3	1	1	2	3	1	0	2	3	2
A0A2R6W9X8	6	7	7	11	7	14	12	14	14	21	13	16	24	9	14	8	11	14
A0A2R6XIS2	1	0	1	2	1	4	6	4	5	4	1	3	4	3	1	2	2	3
A0A2R6XRT6	1	1	1	2	1	4	4	4	4	4	2	4	7	2	3	1	3	2
A0A1B4XVI7	14	16	16	20	14	22	24	30	29	45	24	31	28	18	20	19	14	20
A0A2R6WE39	1	2	1	1	0	2	0	4	1	4	1	2	5	2	0	0	0	2
A0A2R6WWL4	0	0	0	0	0	1	1	1	2	1	0	2	5	0	0	0	0	0
A0A2R6XBZ7	0	0	0	0	0	1	0	0	0	2	0	2	6	0	1	0	0	0
A0A2R6WW60	0	0	0	0	0	0	1	2	1	0	0	0	4	2	0	0	0	0
A0A2R6WY45	0	3	1	0	0	4	0	6	1	0	2	0	0	2	0	0	0	1
A0A2R6WQV7	2	2	2	3	3	17	4	7	5	3	3	7	27	5	5	2	2	3
A0A2R6WXV6	0	0	2	0	1	0	0	0	0	3	0	6	9	0	1	0	0	1
A0A2R6X904	0	0	0	2	0	1	0	0	1	5	0	3	4	0	1	0	1	2
A0A2R6XED3	0	5	4	1	2	7	4	9	4	2	6	4	1	6	1	1	1	4
A0A2R6WXX5	0	3	1	0	0	3	6	10	5	9	7	7	2	5	3	0	0	4
A0A2R6W1C6	0	0	1	1	0	1	0	0	0	5	8	5	5	0	3	2	1	0
A0A2R6XCJ4	0	2	1	2	1	2	2	8	5	3	4	7	4	3	2	0	1	3
A0A2R6XR16	0	0	1	0	0	0	0	3	1	8	1	3	1	1	0	0	0	1
A0A2R6XV46	1	1	0	1	0	2	1	3	2	0	0	0	5	0	1	0	0	1
A0A2R6WN59	2	4	3	3	2	6	1	15	2	7	7	5	3	5	2	0	0	4
A0A2R6WK34	0	1	1	2	0	2	1	5	2	7	2	5	4	1	0	0	0	2
A0A2R6WHA6	0	0	0	1	0	0	0	1	1	0	0	0	3	0	1	0	0	0
A0A2R6WDB8	1	1	1	1	0	0	1	3	1	1	0	4	10	1	1	1	0	0
A0A1L7B549	5	6	6	9	5	9	8	15	10	16	13	17	13	5	6	1	1	4
A0A2R6XP86	0	0	0	0	0	1	1	1	1	0	0	0	11	1	0	0	0	0
A0A2R6W4L6	0	0	0	0	0	0	1	1	2	1	0	9	8	0	0	1	0	0
A0A2R6X4C1	3	1	1	3	1	5	4	5	6	1	0	0	7	3	3	2	3	2
A0A2R6X306	0	0	0	0	0	1	3	3	3	3	0	7	6	0	0	0	0	0
A0A2R6XGZ3	2	4	3	4	4	5	3	4	5	5	4	5	5	4	5	4	3	4
A0A2R6X3M8	1	0	0	2	0	4	2	3	8	9	3	6	9	0	0	0	0	0
A0A2R6XV37	1	1	2	1	1	2	0	0	1	5	1	10	11	1	1	1	1	1
A0A2R6XDT9	0	0	0	0	1	0	0	0	0	1	3	0	0	4	0	2	0	0
A0A2R6W9W3	7	9	10	3	5	3	6	12	5	8	4	5	2	6	4	4	4	4
A0A2R6WV92	3	0	1	3	0	3	2	0	3	0	0	0	0	1	4	1	0	0
A0A2R6WTG6	4	6	1	5	1	6	5	6	5	4	2	2	12	5	5	2	1	1
A0A2R6XF91	0	0	0	0	0	0	0	0	0	0	0	0	4	1	2	0	0	0
A0A2R6WVD2	4	3	3	3	5	3	5	4	4	4	3	3	3	3	2	5	4	3
A0A2R6W1X9	1	1	1	1	1	2	3	3	3	1	0	0	1	2	2	0	0	1
A0A2R6XUJ3	0	0	0	0	0	0	0	0	0	1	0	6	10	0	0	0	0	0
A0A077KFI9	0	2	0	2	2	4	5	7	6	3	0	7	22	1	1	1	0	3
A0A2R6WC25	0	0	0	0	0	0	0	0	0	0	0	0	1	3	4	0	0	0
A0A2R6WTN3	6	9	9	6	6	5	7	9	7	6	4	6	8	8	8	8	4	8
A0A2R6W020	0	0	0	1	0	2	0	1	1	4	2	3	2	0	0	0	0	0
A0A2R6XWW7	2	2	2	2	2	0	2	2	2	2	2	2	4	2	1	2	2	2
A0A2R6W183	2	1	2	4	2	4	3	3	3	6	5	6	10	2	5	1	2	3
A0A2R6WK81	4	3	5	9	3	9	8	11	11	16	5	16	15	5	8	4	4	10
A0A2R6WT67	2	6	6	3	2	3	5	8	8	13	4	8	8	6	6	2	2	3
A0A2R6X1A9	2	1	2	3	0	8	11	13	14	14	0	13	22	4	6	1	3	5
A0A2R6WYP3	0	0	0	1	0	0	1	2	2	2	0	6	6	0	0	0	0	0
A0A2R6XU76	5	5	5	5	4	6	6	7	7	8	4	8	10	5	4	5	5	6
A0A2R6W4N0	0	0	0	0	0	0	0	4	1	0	0	0	1	0	0	0	0	0
A0A2R6WGR0	0	0	1	0	0	0	0	0	0	2	0	2	7	0	0	0	0	0
A0A2R6WGF7	0	0	0	0	0	3	8	6	10	2	0	4	9	1	3	0	0	1
A0A2R6W6A5	1	2	1	4	1	4	8	8	9	6	3	8	11	2	4	1	1	1
A0A2R6XP68	0	0	0	0	0	0	0	0	0	5	0	3	1	0	0	0	0	0
A0A2R6XNQ4	1	1	1	1	2	1	4	2	4	4	0	6	7	0	1	0	0	0
A0A2R6WDI6	1	1	1	1	1	2	1	4	2	3	3	5	3	2	2	1	1	1
A0A2R6W9C5	6	12	12	6	11	3	5	6	4	1	3	6	3	9	7	9	10	12
A0A2R6XTN3	0	1	0	1	0	1	1	0	1	3	0	5	5	0	0	0	0	1
A0A2R6WEP5	0	1	0	0	0	0	0	3	0	1	1	0	0	1	0	0	0	0
A0A2R6WNX2	0	0	0	0	0	0	0	0	0	1	0	18	19	0	0	0	0	0
A0A2R6X9J8	4	3	6	5	6	5	6	5	5	7	6	9	8	3	4	5	4	5
A0A2R6WMH1	1	3	2	4	1	3	2	3	2	4	0	2	5	0	4	4	3	6
A0A2R6WLS5	2	1	1	3	0	2	0	1	2	11	1	25	31	0	1	0	1	1
A0A2R6X9K6	0	2	0	2	0	2	0	1	0	3	2	9	9	2	1	4	1	0
A0A2R6X121	0	0	0	1	0	0	0	0	0	1	0	1	4	0	1	0	0	0
A0A2R6W616	0	0	1	0	0	0	1	0	1	10	0	12	12	0	0	0	0	0
A0A2R6W4V2	1	0	0	1	0	1	0	0	0	1	0	2	6	0	0	0	0	1
A0A2R6XBJ8	1	3	3	3	3	3	3	3	3	1	1	6	10	2	2	1	2	4
A0A2R6XC81	0	1	1	2	0	2	1	4	1	2	2	4	3	3	1	0	0	2
A0A2R6W5G6	1	1	1	1	1	2	0	4	0	2	1	4	1	1	1	1	1	1
A0A2R6WG48	8	6	7	4	7	8	11	13	12	16	11	17	14	10	10	4	4	7
A0A2R6WHI5	0	1	1	0	0	1	1	4	1	11	0	6	7	2	3	0	1	3
A0A2R6WFN1	0	2	1	0	0	2	2	9	4	3	2	1	0	1	0	0	0	2
A0A2R6W4N8	0	0	0	0	0	0	1	3	1	5	0	2	0	0	0	0	0	0
A0A2R6WE25	1	1	1	2	1	4	1	2	2	3	1	4	4	0	3	1	0	1
A0A2R6WCX8	0	0	0	0	0	1	0	0	0	1	0	1	4	0	0	0	0	0
A0A2R6WIU7	0	0	0	0	0	0	0	0	0	1	0	4	3	0	0	0	0	0
A0A2R6XN87	0	4	1	0	1	4	0	12	3	3	3	2	1	6	0	0	0	2
A0A2R6XVK5	0	1	1	1	1	1	1	1	1	1	0	1	3	1	1	1	1	1
A0A2R6X3J4	0	1	0	1	0	7	2	2	2	1	0	1	12	0	1	0	0	0
A0A2R6W9Q2	0	0	1	0	1	0	0	2	1	4	1	3	5	0	1	0	0	0
A0A2R6WDV0	1	1	1	2	2	3	1	3	2	2	2	4	6	3	2	0	3	3
A0A2R6X879	0	2	0	1	0	2	2	2	2	2	0	2	9	2	2	0	0	0
A0A2R6XN30	0	0	1	1	1	1	0	3	1	3	2	2	2	1	0	1	0	2
A0A2R6XV11	2	1	2	2	3	3	1	1	2	3	1	4	6	0	3	1	2	3
A0A2R6XUH9	5	3	9	9	8	9	10	10	11	12	11	12	10	8	8	7	8	9
A0A2R6XHL2	3	5	5	3	4	3	3	10	3	2	3	2	1	6	3	6	7	5
A0A2R6W2J9	0	4	2	0	1	3	0	13	1	2	2	3	0	2	0	0	0	4
A0A2R6XQG4	1	1	0	1	0	4	2	2	2	3	0	1	6	1	0	0	0	0
A0A2R6X7S5	0	2	0	0	0	5	0	0	0	1	0	1	12	0	2	0	0	1
A0A2R6WQV6	0	0	0	0	0	0	0	0	0	2	0	6	5	0	0	0	0	0
A0A2R6XH11	0	1	0	2	0	1	3	5	4	2	3	2	2	0	0	0	1	0
A0A2R6XLQ0	2	2	2	5	1	4	6	11	10	13	4	13	11	4	5	0	2	4
A0A2R6XRE5	0	1	0	0	0	0	0	2	1	1	0	2	3	0	0	1	1	1
A0A2R6X1S3	3	5	4	3	6	4	7	11	8	4	3	3	4	8	4	6	5	7
A0A2R6VY27	2	2	2	2	2	2	0	1	0	5	3	4	0	2	1	2	4	1
A0A2R6WZQ2	1	2	5	6	4	8	6	4	6	9	10	8	5	4	7	5	7	6
A0A2R6WE98	2	0	0	5	0	5	4	6	7	5	8	6	3	0	0	0	0	0
A0A2R6WPA7	3	0	0	3	0	4	6	9	8	3	1	3	12	1	1	1	1	2
A0A2R6XL98	0	1	1	1	0	1	1	1	0	1	1	0	7	1	1	1	1	0
A0A2R6W6G6	0	0	0	0	0	0	0	7	0	1	1	0	0	0	0	0	0	0
A0A2R6XMG7	1	0	0	1	1	1	1	2	2	2	1	4	0	1	1	1	1	0
A0A2R6XEP1	0	0	0	0	0	2	0	9	5	0	0	3	1	0	0	0	0	0
A0A2R6W4Q1	2	2	3	3	2	3	3	3	4	3	3	5	10	3	3	3	3	4
A0A2R6X3Z4	0	0	0	1	0	1	0	1	1	0	0	0	4	0	0	1	1	1
A0A2R6WS74	6	6	7	8	4	10	8	15	12	13	7	14	14	8	5	7	7	8
A0A2R6XJZ8	2	1	1	3	1	3	3	3	5	6	3	9	12	3	4	0	1	0
A0A2R6W586	2	9	0	8	0	13	12	14	15	5	2	5	28	15	13	2	1	2
A0A2R6WU06	2	1	2	2	1	2	1	5	3	6	3	3	1	1	2	1	2	2
A0A2R6WR71	7	3	3	10	4	11	9	12	14	21	8	25	22	6	9	2	2	7
A0A2R6W5A7	3	4	3	5	3	5	5	12	6	7	3	3	15	3	4	3	3	6
A0A2R6XKE8	0	0	0	1	0	1	1	1	0	4	0	5	11	0	0	0	0	0
A0A2R6VXF9	11	6	6	12	8	15	17	22	27	5	6	5	19	8	11	8	9	7
A0A2R6WXJ5	2	2	4	5	2	6	7	10	9	10	6	9	16	4	6	2	3	5
A0A2R6WUX0	0	3	1	0	3	0	2	1	1	1	0	6	9	2	2	2	0	2
A0A2R6XC30	1	3	3	1	2	3	3	6	6	2	3	4	2	3	1	0	1	3
A0A2R6WKS8	2	5	4	3	3	4	5	4	4	6	3	4	7	5	3	3	1	2
A0A2R6W5D1	0	0	1	0	0	1	0	0	1	4	0	8	10	0	1	0	0	1
A0A2R6VYI4	6	5	7	9	7	10	7	17	9	12	10	10	12	9	8	6	2	8
A0A2R6W4E3	2	3	6	3	4	5	7	6	6	11	4	14	8	3	5	4	5	5
A0A2R6X8W4	3	2	3	3	2	4	5	6	6	6	1	11	17	4	4	3	1	3
A0A2R6WDF3	0	0	0	0	0	0	0	0	0	4	0	3	8	1	1	0	0	0
A0A2R6WIE2	0	0	0	0	0	0	0	1	2	1	0	2	5	0	0	0	0	0
A0A2R6WJM0	4	4	4	4	3	4	4	5	6	3	4	5	6	3	4	3	4	4
A0A2R6X6P4	7	5	5	6	6	6	10	11	11	6	5	5	5	7	8	7	7	8
A0A2R6WVS2	1	0	0	0	0	0	0	0	0	2	0	2	8	0	0	0	0	2
A0A2R6W401	3	6	6	5	5	8	6	10	7	6	6	13	15	7	5	3	4	7
A0A2R6X0P0	5	5	4	5	3	4	2	3	2	4	4	5	5	4	3	5	3	3
A0A2R6WCX0	2	4	0	2	0	6	5	6	6	3	0	1	9	3	3	0	0	0
A0A2R6WVL1	0	0	0	1	0	2	1	3	2	3	1	3	6	0	1	0	0	0
A0A2R6WHK8	3	4	4	4	3	4	4	4	5	2	2	3	6	4	4	5	4	5
A0A2R6WYM0	1	3	2	4	2	5	4	4	3	4	3	3	12	3	3	1	2	1
A0A2R6W7E0	1	2	2	2	2	2	1	3	1	3	2	2	2	2	2	2	2	2
A0A2R6WDX3	1	1	2	2	0	2	1	2	2	2	2	6	8	2	3	0	0	2
A0A2R6XIC8	2	3	0	0	0	0	0	4	1	1	0	4	3	2	1	3	2	1
A0A2R6WLT1	1	0	1	6	0	4	3	4	7	24	1	53	49	0	2	0	0	2
A0A2R6XFQ1	2	0	1	7	1	11	15	10	13	16	1	20	19	4	5	1	4	6
A0A2R6WKG7	1	2	1	2	2	2	1	2	2	4	1	2	4	2	3	2	2	1
A0A2R6XUN4	1	10	0	2	0	5	5	3	1	0	0	0	15	3	3	0	0	0
A0A2R6WV15	1	2	1	1	1	4	2	6	2	7	1	9	6	1	3	1	1	3
A0A2R6W5G8	1	1	3	3	1	4	1	8	5	9	2	10	9	2	2	1	1	5
A0A2R6WPF3	5	7	5	5	4	5	6	11	8	8	7	7	6	5	6	2	2	6
A0A2R6X8D5	2	1	2	2	2	2	7	5	5	5	2	3	5	3	4	0	2	2
A0A2R6WWL0	2	1	3	3	0	3	1	3	3	0	1	4	10	1	4	1	2	3
A0A2R6X230	0	0	0	0	0	0	0	1	1	2	1	5	3	0	0	0	0	0
A0A2R6WHH0	5	1	2	4	2	5	5	5	4	5	4	3	3	3	3	2	2	3
A0A2R6W384	0	0	0	0	0	0	1	0	0	6	1	8	9	1	3	0	0	1
A0A2R6XEV9	1	2	3	2	2	3	3	4	3	3	0	2	7	1	3	0	2	3
A0A2R6WEZ6	0	1	0	1	0	1	0	4	1	3	0	1	0	0	0	0	0	0
A0A2R6W4H3	3	1	1	3	1	4	5	6	7	5	2	7	8	1	2	1	0	0
A0A0E4B3I0	5	6	7	4	6	3	3	3	3	4	1	7	7	7	6	8	7	7
A0A2R6WZD0	1	0	0	3	0	4	2	1	3	5	2	4	2	0	1	0	0	0
A0A2R6WV70	3	1	1	2	1	4	2	2	4	7	1	9	14	1	2	1	0	1
A0A2R6WQJ8	4	9	10	3	7	5	4	7	4	9	5	5	7	6	5	6	7	6
A0A2R6WH71	0	0	0	0	0	0	0	1	1	0	0	1	16	0	0	0	0	0
A0A2R6W6E4	3	3	4	4	3	5	2	4	3	4	4	6	9	2	4	3	3	5
A0A2R6W720	0	2	2	0	0	4	0	6	1	0	3	2	0	1	0	0	0	0
A0A2R6WIM8	5	6	5	7	6	6	6	7	5	5	5	7	6	9	11	7	7	7
A0A2R6XHZ4	1	2	2	4	1	3	3	7	5	11	3	5	9	3	4	2	2	3
A0A2R6WDM3	5	6	14	6	7	14	14	13	14	26	7	26	35	10	15	9	11	13
A0A2R6XRJ0	1	1	1	1	1	1	1	1	1	5	1	7	8	2	2	1	1	2
A0A2R6X8E1	5	12	7	7	8	10	9	21	9	10	12	13	5	7	7	1	4	9
A0A2R6WG39	2	3	4	4	3	5	5	5	5	5	3	6	6	4	3	1	0	3
A0A2R6WJ95	0	0	0	0	0	1	0	1	1	3	0	6	5	0	0	0	0	0
A0A2R6W8T0	3	4	3	4	3	3	2	5	5	5	4	5	4	4	4	3	4	3
A0A2R6XA87	1	1	1	1	1	1	1	0	0	5	1	3	2	1	1	0	0	0
A0A2R6W7Y9	1	2	2	2	1	2	2	4	1	1	1	1	1	2	1	1	1	2
A0A2R6WBZ4	1	11	0	0	0	9	4	2	2	2	1	4	27	4	4	0	0	0
A0A2R6X694	1	2	1	1	1	1	1	6	2	5	1	1	1	1	1	0	0	1
A0A2R6W898	0	0	0	1	0	1	1	0	1	1	0	6	2	0	1	0	0	0
A0A2R6XVG6	0	4	3	2	3	5	1	14	2	4	4	2	1	4	1	0	0	4
A0A2R6WB79	0	0	0	0	0	1	0	0	1	0	0	2	5	0	3	0	0	0
A0A2R6VZU2	0	0	0	0	0	0	0	0	0	2	0	1	2	0	0	0	0	0
A0A2R6X1Y7	7	9	13	8	9	10	11	13	8	17	12	17	18	7	8	8	5	10
A0A2R6WE67	2	0	2	2	2	1	1	2	3	1	1	5	6	1	3	1	2	2
A0A2R6WE48	0	1	2	0	3	2	4	8	7	8	1	19	20	3	4	1	2	4
A0A2R6XLQ9	8	9	0	12	0	33	24	25	22	16	0	14	96	22	36	2	0	1
A0A2R6W070	1	0	2	1	0	3	3	6	8	1	2	2	3	0	3	1	0	0
A0A2R6WFX9	1	0	0	2	0	2	3	0	3	0	3	2	0	0	0	0	0	0
A0A2R6X2S3	2	0	0	0	1	3	1	3	3	3	0	2	5	0	1	0	0	0
A0A2R6XPG2	4	3	1	9	3	13	3	4	2	8	9	3	8	10	26	6	6	1
A0A2R6WPR3	5	4	4	4	5	5	5	5	5	3	3	5	5	3	3	3	3	3
A0A2R6X437	0	3	1	0	0	3	0	8	0	2	2	1	0	4	1	0	0	1
A0A2R6WVA3	8	5	7	6	6	7	8	10	8	10	9	12	11	8	8	6	7	7
A0A2R6X660	3	3	2	4	3	3	2	4	3	11	3	5	10	2	2	3	4	4
A0A2R6XSH2	3	3	3	4	2	3	5	7	4	9	6	8	8	1	2	1	3	3
A0A2R6XHJ6	0	1	1	0	0	2	0	4	1	1	3	2	0	3	0	0	0	2
A0A2R6W7Q3	3	5	4	4	6	5	4	6	6	3	3	6	12	4	5	5	5	5
A0A2R6WS36	2	4	6	4	3	7	5	4	8	10	4	13	13	3	2	2	4	4
A0A2R6XFI8	0	1	1	1	0	4	2	3	2	5	4	6	5	1	2	2	3	2
A0A2R6X7N8	0	2	0	1	0	1	1	7	1	5	2	5	2	2	0	0	0	2
A0A2R6WJQ2	7	9	11	9	7	11	10	13	11	20	11	19	18	9	10	10	10	10
A0A2R6WDP5	0	0	0	0	3	0	1	1	0	1	3	4	2	0	0	0	0	0
A0A2R6X2L7	1	2	2	3	2	3	2	5	4	2	2	3	7	2	3	1	2	3
A0A2R6XC01	0	1	1	1	1	0	1	1	1	2	1	5	5	0	0	0	0	0
A0A2R6XMW6	0	1	2	2	0	3	3	2	3	6	0	4	9	0	1	0	1	0
A0A2R6XQU9	2	2	4	2	3	5	5	15	8	15	5	11	11	5	4	4	3	4
A0A2R6WCS2	4	3	3	4	3	4	5	9	7	4	5	5	5	3	3	3	3	3
A0A2R6WS08	0	0	0	0	0	0	0	0	0	3	0	2	2	0	0	0	0	0
A0A2R6X2Z6	6	7	5	10	8	16	18	22	20	18	17	25	21	10	10	8	8	13
A0A2R6XPL9	3	2	1	3	0	3	1	4	3	3	3	4	4	0	2	0	2	2
A0A2R6WWV0	2	1	1	3	1	4	1	4	3	3	2	6	7	1	2	1	1	2
A0A2R6WUG1	3	1	3	12	2	12	9	10	13	10	9	9	11	8	8	4	7	8
A0A2R6WS70	1	4	0	2	0	0	3	8	8	1	0	0	2	2	0	0	0	0
A0A2R6X8L8	1	0	0	0	0	0	0	0	0	2	0	1	4	8	8	0	0	0
A0A2R6XG34	3	4	4	4	2	5	4	4	4	7	3	10	10	3	3	3	3	3
A0A2R6X2W8	3	2	2	4	2	4	4	5	6	4	2	6	6	2	4	2	2	3
A0A2R6WRU7	3	4	5	3	4	3	3	5	4	2	3	4	4	3	3	6	5	6
A0A2R6X2D5	0	1	0	0	0	1	0	1	1	0	0	0	11	1	1	0	0	0
A0A2R6XN38	4	5	5	6	3	5	3	7	8	4	0	7	17	2	7	2	3	4
A0A2R6XWN0	3	2	2	2	3	3	1	2	3	2	2	5	2	0	3	0	0	2
A0A2R6XCY3	1	1	1	1	1	1	1	2	2	1	0	2	8	3	1	1	2	1
A0A2R6XJB8	0	3	2	2	2	3	2	5	3	0	2	2	2	2	1	1	1	2
A0A2R6XIS3	0	0	1	0	0	0	0	2	3	2	0	2	3	0	0	0	0	0
A0A2R6XFB2	0	0	0	0	0	0	0	1	1	1	0	4	3	0	0	0	0	0
A0A2R6WXG6	1	1	1	2	1	1	4	3	4	5	1	4	6	2	4	2	1	3
A0A2R6XB84	0	0	0	0	0	1	0	0	1	7	0	3	5	0	0	0	0	0
A0A2R6XNK4	1	3	3	2	1	4	4	7	4	5	4	3	1	3	3	1	1	3
A0A2R6WPU2	2	2	3	2	0	4	2	4	3	6	0	4	5	1	2	0	3	1
A0A2R6WQW7	0	2	4	4	0	7	6	20	7	22	3	11	17	4	3	0	0	6
A0A2R6WL70	0	0	0	0	0	0	0	0	0	1	0	1	5	0	0	0	0	0
A0A2R6W7L7	2	0	0	4	0	5	3	3	4	6	1	6	11	1	3	0	1	1
A0A2R6WN29	0	0	0	0	0	1	2	5	3	5	1	4	5	0	3	0	0	2
A0A2R6X7M4	0	1	0	0	0	1	0	3	0	1	1	1	1	1	0	0	0	1
A0A2R6WML7	0	0	0	0	0	0	0	0	0	7	0	9	11	0	0	0	0	0
A0A2R6WR75	2	3	3	4	0	6	6	10	7	6	3	6	9	4	3	3	0	4
A0A2R6X957	4	5	6	4	5	4	4	4	4	4	3	3	3	4	4	4	4	3
A0A2R6WLR6	0	2	4	3	3	3	4	3	4	4	2	6	9	3	3	3	2	3
A0A2R6WX94	0	0	0	0	0	2	1	1	3	8	0	7	8	0	0	0	0	0
A0A2R6WFS8	0	0	0	0	0	0	0	10	1	2	0	2	1	0	0	0	0	1
A0A2R6WJF1	0	0	1	1	0	2	1	4	0	2	1	2	4	1	1	1	1	1
A0A2R6X305	6	5	6	7	5	10	6	10	10	10	8	11	14	8	10	5	5	5
A0A2R6XMN1	4	5	6	5	5	6	6	6	6	7	5	7	7	5	6	5	5	5
A0A2R6W1Q6	1	4	2	3	2	4	4	9	5	4	4	6	4	4	1	0	0	2
A0A2R6W7P6	3	4	4	5	4	5	3	2	2	5	5	5	7	4	5	3	3	4
A0A0P0YPT5	0	0	1	1	0	2	1	1	2	5	0	3	5	0	0	0	0	0
A0A2R6WB00	1	0	0	2	1	2	2	3	2	1	2	6	15	0	1	0	0	1
A0A2R6W8M4	3	0	3	3	2	5	7	10	11	8	3	5	13	3	5	2	2	2
A0A2R6XG94	0	5	2	0	2	4	0	8	1	0	2	1	0	5	1	0	0	3
A0A2R6WU90	5	4	5	3	4	6	5	5	5	7	4	7	9	4	5	4	4	6
A0A2R6WDJ2	3	0	3	6	2	8	5	10	9	7	4	8	14	3	4	3	3	6
A0A2R6W1K8	0	1	0	1	0	0	1	1	0	3	0	7	10	0	0	0	0	1
A0A2R6XQJ8	2	2	3	2	0	2	3	7	6	2	4	2	0	3	4	0	0	0
A0A2R6WWZ3	11	12	10	8	15	8	9	7	7	11	13	23	33	10	11	12	13	10
A0A2R6XUI6	13	14	17	19	10	20	23	38	32	28	21	32	35	16	17	13	11	18
A0A2R6WP60	0	1	1	0	1	0	1	5	2	0	0	2	2	1	0	1	0	0
A0A2R6XM05	1	4	1	2	1	7	2	17	5	14	2	7	3	3	2	1	1	3
A0A2R6WPW0	2	2	1	3	1	8	3	3	2	7	2	8	17	2	3	1	2	3
A0A2R6WCL3	0	0	0	0	0	0	0	0	0	1	0	1	3	2	1	0	0	0
A0A2R6WAZ6	7	9	8	9	9	9	11	10	11	11	10	11	12	9	10	8	10	9
A0A2R6W5J7	0	1	1	0	0	2	2	9	4	2	2	3	3	1	1	1	0	3
A0A2R6X9S3	1	2	2	1	1	3	2	5	4	3	4	5	1	2	1	1	1	3
A0A2R6WE41	0	1	2	1	3	3	3	3	3	5	0	5	7	3	3	2	1	4
A0A2R6XUN0	0	0	0	0	0	0	0	0	0	2	0	9	9	0	0	0	0	0
A0A2R6XBG2	1	2	3	3	2	4	5	7	6	4	4	5	6	3	3	3	3	3
A0A2R6X6P5	1	1	0	2	0	3	1	1	1	2	1	1	5	1	5	1	1	1
A0A2R6XUL6	2	1	2	2	2	2	1	0	0	1	1	2	11	3	4	2	3	0
A0A2R6WEN9	0	0	1	0	0	3	3	2	2	5	0	2	3	0	3	0	0	0
A0A2R6WEK8	0	1	0	0	0	2	2	9	3	2	3	2	0	2	1	0	0	1
A0A2R6WH69	1	0	2	5	0	9	2	4	6	10	0	8	22	1	0	0	0	2
A0A2R6WKV8	0	1	0	0	0	0	0	3	1	0	0	0	0	1	0	0	0	0
A0A2R6X6K0	1	1	1	1	1	2	1	1	2	2	1	1	6	1	1	1	1	1
A0A2R6XPX6	0	0	0	1	0	2	2	6	3	6	1	4	4	1	1	0	0	2
A0A2R6WIH1	16	12	13	12	3	16	11	12	17	25	12	19	26	8	12	8	8	13
A0A2R6W820	3	5	8	9	9	8	11	9	13	1	4	11	12	9	10	14	11	10
A0A2R6WKR9	2	2	0	3	1	2	3	4	4	1	2	4	4	3	3	2	1	2
A0A2R6WPU6	2	3	3	4	5	5	7	7	8	7	5	6	7	5	6	4	3	7
A0A2R6X650	2	2	2	2	2	2	2	2	2	2	2	2	6	2	2	2	2	2
A0A2R6XI88	0	0	0	0	0	0	1	1	1	3	0	1	2	0	1	0	0	0
A0A2R6WEH8	4	4	4	7	4	9	9	9	10	10	2	7	18	6	6	5	5	7
A0A2R6XGK5	0	0	0	0	0	0	0	4	2	1	1	1	0	0	0	0	0	0
A0A2R6X8L0	1	2	4	3	2	5	11	9	6	27	3	15	20	2	5	1	6	4
A0A2R6W259	0	0	0	1	1	0	0	0	0	0	0	2	7	0	1	0	0	0
A0A2R6W2Q6	3	3	1	6	3	1	6	4	5	1	2	5	6	2	2	3	2	4
A0A2R6WLD2	9	9	11	14	13	19	19	18	17	19	16	21	18	14	18	16	15	14
A0A2R6WX01	1	1	3	4	1	4	5	6	6	5	5	4	5	2	4	3	3	4
A0A2R6X7W1	10	18	17	19	13	28	29	33	30	26	16	37	57	22	26	13	12	21
A0A2R6XU74	0	0	0	0	0	0	0	0	0	2	0	3	4	0	0	0	0	0
A0A2R6XQX0	8	12	9	10	9	13	12	28	17	23	13	21	18	11	7	5	7	14
A0A2R6W270	2	3	2	3	3	5	5	9	4	7	5	6	5	5	3	2	3	6
A0A2R6XHR7	0	8	5	3	1	6	2	12	6	1	6	2	0	7	1	0	1	8
A0A2R6XIL1	0	2	0	2	1	2	0	2	0	1	2	1	0	1	0	0	0	1
A0A2R6WMR0	0	0	0	0	1	2	2	2	1	11	1	7	2	1	1	0	0	1
A0A2R6WU37	43	47	50	53	50	60	62	71	68	76	44	127	170	60	61	54	55	57
A0A2R6XLN3	0	0	0	0	0	1	0	3	0	2	0	2	2	1	0	0	0	0
A0A2R6XEC8	3	3	3	4	4	4	3	3	3	5	2	4	4	3	3	5	3	3
A0A2R6WFX0	0	0	1	0	0	0	0	0	0	4	0	4	2	2	5	0	0	0
A0A2R6X5E0	2	2	2	2	2	3	2	2	2	2	2	2	5	2	2	2	2	2
A0A2R6X5T3	2	1	2	1	1	6	3	8	4	11	4	10	6	3	5	2	2	5
A0A2R6W0Q1	5	4	3	5	5	6	5	6	6	2	4	6	7	3	4	3	3	4
A0A2R6W7I6	2	2	2	2	2	2	1	3	1	1	1	1	1	1	1	1	1	2
A0A2R6WWL9	0	2	1	3	1	2	3	10	4	6	2	7	6	1	1	1	1	1
A0A2R6W4C8	2	3	6	4	2	8	7	10	8	12	3	16	19	4	3	0	1	3
A0A2R6WL93	0	0	0	0	0	2	1	0	1	1	0	1	8	1	2	0	1	1
A0A2R6WU63	2	2	1	2	1	3	2	7	5	3	4	4	4	1	2	1	1	2
A0A2R6X7V0	2	4	3	4	2	14	1	13	1	8	5	5	16	2	2	1	1	3
A0A2R6XG03	6	9	6	7	6	7	5	6	5	4	2	9	12	4	6	7	6	4
A0A2R6WPW3	6	7	11	9	8	10	9	12	13	14	5	19	21	7	9	8	5	8
A0A2R6WDS8	0	0	0	1	0	2	2	3	2	5	2	5	6	1	2	0	0	1
A0A2R6X8N7	1	0	1	1	1	2	2	5	3	2	1	2	1	1	0	0	0	0
A0A2R6W3M5	1	1	0	2	1	2	3	4	3	2	2	2	3	0	0	0	0	0
A0A2R6XCW2	0	1	1	1	0	2	4	3	7	2	0	4	6	0	0	1	0	0
A0A2R6W5Q6	0	0	0	0	1	1	1	6	1	1	0	1	1	1	0	0	0	1
A0A2R6WU87	0	1	1	1	1	3	0	4	2	2	2	1	2	1	1	0	0	1
A0A2R6XQA2	5	5	4	5	7	7	8	8	10	9	7	15	11	8	8	7	7	7
A0A2R6W9Z0	0	0	0	2	0	3	0	0	2	7	0	1	6	1	3	0	0	0
A0A2R6XH87	0	0	0	0	1	1	2	2	1	1	1	3	5	1	2	1	1	1
A0A2R6XVI1	9	8	8	9	9	10	7	7	7	10	6	8	7	8	7	10	8	7
A0A2R6XPK3	7	7	6	7	6	7	10	10	9	9	6	9	13	7	7	6	7	7
A0A2R6WH54	2	2	2	2	3	0	2	1	1	2	1	3	3	2	3	2	4	4
A0A2R6X1B1	0	2	1	2	1	4	2	8	3	4	3	2	1	3	1	1	1	1
A0A2R6XRL7	0	1	0	0	0	1	0	8	0	1	1	1	0	1	0	0	0	0
A0A2R6WVY4	1	1	2	1	1	1	1	1	1	2	1	3	3	1	2	1	1	2
A0A2R6X1V8	1	1	1	2	1	3	3	5	4	10	1	7	7	2	5	2	1	1
A0A2R6WQB3	0	0	0	0	0	1	0	1	1	2	0	3	4	0	0	0	0	0
A0A2R6WPZ7	2	1	0	5	0	6	7	5	7	3	3	3	6	1	1	1	1	0
A0A1L7B5F1	1	4	3	1	4	2	2	3	2	6	3	8	1	3	4	2	2	3
A0A2R6WX17	1	2	0	4	1	8	5	7	7	14	1	19	33	1	3	0	1	3
A0A2R6XAB4	0	0	1	0	0	0	0	2	1	1	0	2	3	0	0	0	0	0
A0A2R6XTY4	2	2	3	3	2	2	2	3	2	2	2	2	3	2	3	2	2	1
A0A2R6XTX4	7	10	10	15	8	20	29	37	34	36	18	42	31	17	19	12	14	14
A0A2R6XV21	1	2	1	2	0	7	5	3	5	7	2	6	8	3	4	1	1	3
A0A2R6XVB4	0	3	2	1	0	5	5	9	5	6	6	9	8	5	0	0	0	4
A0A2R6X174	5	6	8	4	6	3	4	6	3	7	5	5	3	7	6	7	2	5
A0A2R6XTX1	18	16	15	15	14	25	15	20	19	27	23	22	19	16	17	15	20	16
A0A2R6XPB3	4	5	5	5	5	6	8	11	15	9	6	6	14	6	6	9	7	7
A0A2R6W6L9	5	1	0	5	2	6	7	7	6	4	7	6	3	4	4	4	1	1
A0A2R6WRM6	10	13	11	11	10	7	14	13	11	5	6	4	4	11	12	16	13	11
A0A2R6WE60	1	1	2	1	2	2	1	3	3	3	2	4	5	2	1	1	1	2
A0A0H5BKK8	0	1	1	1	1	1	3	2	3	3	1	3	5	1	1	0	1	1
A0A2R6WZT9	1	3	3	2	3	3	3	4	3	3	4	4	5	2	2	4	2	2
A0A2R6WGY4	0	4	1	0	0	3	0	8	0	0	1	1	0	2	0	0	0	2
A0A2R6WW23	1	4	4	3	0	4	4	6	3	16	6	6	10	3	2	0	2	2
A0A2R6XDG3	3	3	3	4	2	7	5	7	6	9	2	12	18	3	3	2	3	5
A0A2R6X981	4	6	8	7	4	10	8	13	8	13	10	10	13	10	7	6	6	10
A1DZ76	0	0	1	2	0	4	2	5	3	4	2	4	3	3	3	0	0	1
A0A2R6XHC1	1	6	4	2	3	6	1	12	4	6	5	4	1	6	1	1	1	4
A0A2R6XWP1	0	0	1	2	0	1	1	3	1	5	0	4	8	1	0	0	0	2
A0A2R6XH36	0	0	0	1	0	0	1	0	1	2	0	1	0	0	0	0	0	0
A0A2R6XL65	0	0	0	0	0	0	0	0	2	1	0	1	6	1	2	0	1	0
A0A2R6VX24	2	5	2	4	3	3	1	3	1	2	0	0	5	3	3	2	3	2
A0A2R6X4B5	1	1	0	2	0	1	0	0	0	3	0	3	4	1	1	2	2	1
A0A2R6XH57	3	4	4	5	4	5	6	5	5	6	5	4	5	4	5	5	5	4
A0A2R6WPP9	0	0	0	0	0	0	2	1	1	0	0	0	4	0	1	0	0	0
A7VM23	1	3	2	1	1	2	2	4	2	5	1	7	8	1	2	2	3	4
A0A2R6XGE5	1	0	0	0	0	0	0	1	0	1	0	9	12	0	0	0	0	0
A0A2R6WX95	5	5	3	5	3	1	2	2	2	3	1	1	2	2	2	2	2	2
A0A2R6WR48	3	2	5	3	4	5	3	2	3	5	2	4	6	2	4	2	3	2
A0A2R6X3S6	2	3	5	4	3	5	6	7	6	8	3	9	11	4	6	3	4	8
A0A2R6WV79	3	3	3	4	2	2	5	7	6	11	5	12	6	4	4	2	3	4
A0A2R6WC69	0	0	0	2	0	1	4	4	9	6	3	6	4	0	0	0	0	0
A0A2R6WCQ1	0	0	1	0	0	1	1	1	1	0	1	1	6	0	1	0	0	1
A0A2R6XG63	11	7	8	13	10	10	12	12	12	10	14	12	14	9	10	5	3	6
A0A2R6X8C7	1	3	2	2	1	2	1	4	3	2	1	3	5	0	0	0	0	2
A0A2R6WML2	2	3	3	2	1	3	2	10	2	5	5	6	1	1	1	1	1	2
A0A2R6XQP6	0	0	0	0	1	0	1	2	1	0	0	0	2	1	0	1	1	0
A0A2R6XBC4	3	3	3	5	3	3	4	5	6	3	3	8	8	3	3	3	3	3
A0A2R6X5G0	4	5	5	6	6	7	6	7	7	7	4	5	11	6	6	4	4	5
A0A2R6WQP2	20	18	19	23	21	23	24	24	27	20	18	25	26	23	20	22	22	19
A0A2R6WX84	0	1	0	0	0	0	0	7	1	2	2	2	1	2	0	0	0	1
A0A2R6WXF1	4	3	5	4	4	6	3	5	5	7	3	7	8	6	5	3	5	4
A0A2R6WS16	0	0	0	0	0	1	1	3	2	6	1	5	5	0	0	0	0	1
A0A2R6XKF0	0	0	0	0	0	0	0	0	0	2	1	0	1	0	1	0	0	0
A0A2R6XUV8	1	2	2	4	0	3	3	16	3	7	8	11	3	1	6	0	0	2
A0A2R6XJ30	3	3	6	5	5	7	8	10	7	7	4	15	17	6	7	4	5	5
A0A060PFW1	1	1	0	1	1	1	1	2	4	1	2	4	2	1	1	1	1	1
A0A2R6VZU8	3	1	2	3	1	3	3	3	4	3	3	2	2	1	2	1	0	1
A0A2R6XW24	2	2	2	1	1	3	3	10	7	3	4	7	5	3	2	1	0	2
A0A2R6X3I0	6	7	6	9	7	9	15	18	18	9	8	12	18	9	9	8	8	10
A0A2R6W931	6	11	8	12	8	14	14	16	15	12	13	18	13	9	9	7	8	8
A0A2R6XST6	3	4	3	3	2	6	4	5	4	5	2	6	7	4	4	1	3	4
A0A2R6WBF9	0	0	0	0	0	0	0	1	0	1	0	2	6	0	0	0	0	0
A0A2R6XWT8	1	2	0	3	1	3	3	5	3	4	5	3	2	3	2	0	0	2
A0A2R6X7S0	1	0	1	3	0	5	2	9	10	11	1	4	4	2	2	0	0	2
A0A2R6WNN9	7	5	4	8	6	12	11	16	21	5	4	3	14	8	10	6	7	5
A0A2R6WDN4	0	0	0	0	0	0	2	1	0	0	0	0	9	1	2	0	0	1
A0A2R6W4F2	6	5	7	8	6	7	2	8	6	9	7	10	9	6	6	5	5	7
A0A2R6WZ28	0	0	3	2	2	2	2	1	2	2	3	2	0	3	2	3	2	3
A0A2R6XQH4	0	0	0	0	0	0	0	0	0	4	0	3	4	0	1	0	0	2
A0A2R6XVM2	10	11	10	11	8	11	8	11	11	13	11	16	21	10	8	7	8	11
A0A2R6WNH0	0	0	0	2	2	1	2	2	2	5	0	4	3	0	2	0	0	2
A0A2R6XQE8	3	3	3	4	3	5	3	1	2	4	3	3	3	3	3	3	3	4
A0A2R6W627	4	7	7	4	6	11	5	14	3	9	7	15	12	6	5	3	3	6
A0A2R6WYY2	0	1	0	0	0	1	0	4	0	0	1	1	0	1	0	0	0	0
A0A2R6XL47	0	1	0	1	0	2	3	4	4	1	1	1	3	1	1	1	1	1
A0A2R6WHP4	0	0	0	1	1	0	0	2	1	0	0	2	6	0	1	0	0	0
A0A2R6WFW1	2	1	1	4	1	1	3	3	2	2	1	2	3	2	3	2	2	1
A0A2R6XQC6	0	0	1	1	1	0	0	0	1	7	0	3	3	0	0	0	0	0
A0A2R6W026	1	4	2	2	2	4	3	7	3	1	3	3	2	4	1	2	2	4
A0A2R6XIF5	1	0	1	1	0	1	3	3	4	3	0	3	6	0	1	0	0	1
A0A2R6XNH4	2	2	2	3	0	2	3	5	4	9	1	11	7	1	1	0	2	3
A0A2R6WBZ9	1	0	3	2	1	2	2	2	2	2	0	5	7	1	2	0	1	3
A0A2R6XS10	2	4	2	4	2	6	5	8	6	4	4	4	3	2	1	2	1	3
A0A2R6WDW0	3	4	3	6	5	6	6	9	7	11	6	10	11	6	6	3	1	4
A0A2R6WNG7	9	9	10	11	4	13	10	14	11	18	10	28	35	7	8	3	6	14
A0A2R6W4C6	0	3	2	1	1	2	1	8	3	1	6	4	0	3	1	0	0	4
E5RRZ8	5	10	4	9	6	7	10	15	13	13	8	16	9	14	12	10	4	9
A0A2R6X5B3	4	6	3	4	3	5	5	9	7	5	7	8	6	7	4	3	4	5
A0A2R6XIQ9	3	4	4	2	2	1	3	3	3	3	2	3	5	3	3	2	2	3
A0A0H5BKL0	0	0	0	0	0	1	0	0	0	1	0	3	3	0	2	0	0	1
A0A2R6XG68	1	2	2	1	1	2	2	3	1	1	2	3	3	2	1	2	2	1
A0A2R6WVR7	0	0	0	0	0	1	0	0	3	0	0	0	5	2	0	0	0	1
A0A2R6WR64	0	0	0	0	0	0	0	0	0	2	0	3	5	0	0	0	0	0
A0A2R6X1G2	1	2	1	0	1	1	1	9	1	1	1	1	1	1	0	1	0	1
A0A2R6X4E4	5	6	8	6	4	6	7	11	7	12	9	11	14	7	10	7	9	8
A0A2R6XI95	9	12	12	12	11	10	23	22	23	17	10	19	20	16	18	7	9	13
A0A2R6XD12	3	5	8	7	4	8	6	6	6	8	4	6	12	5	7	4	5	6
A0A2R6WKP9	0	0	1	3	1	3	3	3	3	4	2	4	5	1	1	1	0	1
A0A2R6WV43	3	2	4	4	3	4	3	3	3	4	4	3	5	3	3	1	3	3
A0A2R6X4T0	0	0	0	0	0	0	0	3	3	0	0	0	3	0	0	0	0	0
A0A2R6WD14	1	1	1	1	1	1	1	1	1	1	1	1	5	1	3	1	1	0
A0A2R6WVP1	0	0	0	0	0	0	0	0	1	2	0	1	3	0	0	0	0	1
A0A2R6XGU4	0	0	0	0	0	1	0	4	4	3	0	3	7	0	1	0	0	0
A0A2R6XCW3	3	3	4	3	2	2	3	7	3	2	3	3	2	3	2	2	2	2
A0A2R6WGV0	0	0	0	0	0	0	0	0	0	3	0	5	3	0	0	0	0	0
A0A2R6XMW9	0	1	1	1	1	2	1	7	1	1	2	2	0	1	1	1	1	1
A0A2R6WTP1	0	0	0	0	0	8	0	0	0	11	4	1	0	0	0	1	1	1
A0A2R6XM46	1	0	0	0	0	4	1	1	2	0	0	4	8	0	2	0	0	0
A0A2R6XU72	0	0	0	0	0	0	0	1	0	10	0	1	0	0	0	0	0	0
A0A2R6XJB4	1	1	2	2	1	3	2	4	2	6	1	5	6	2	4	1	1	1
A0A2R6XIA1	2	3	4	6	3	7	8	11	9	20	4	20	20	4	3	3	4	8
A0A2R6W1A3	3	3	3	3	3	3	4	5	4	3	2	5	6	2	3	3	4	3
A0A2R6WNF8	2	2	1	2	1	1	2	6	5	5	2	3	5	1	1	1	1	1
A0A2R6WWR4	4	4	3	3	4	6	4	3	6	6	5	5	4	3	4	5	5	4
A0A2R6XIB9	2	2	3	1	2	3	5	5	4	2	0	2	10	2	2	2	3	3
A0A2R6X8M1	2	2	6	5	4	4	7	10	12	11	7	21	22	6	6	2	6	8
A0A2R6WWM7	3	5	4	5	5	5	5	7	4	4	5	6	10	5	4	4	3	7
A0A2R6WC02	0	1	1	1	0	2	0	1	2	1	0	7	28	0	2	0	0	1
A0A2R6WZD3	4	6	5	7	4	8	6	9	8	7	6	8	9	8	7	8	10	9
A0A2R6WMB3	1	1	1	2	2	2	2	2	3	4	3	4	3	2	2	2	1	2
A0A2R6W4S8	1	2	2	3	0	8	2	8	7	10	4	13	17	1	4	0	0	4
A0A2R6X5Y9	0	0	0	0	0	0	0	2	3	1	0	3	5	0	0	0	0	0
A0A2R6WI86	5	6	5	4	5	8	4	8	7	2	3	17	21	8	4	2	5	5
A0A2R6VX48	10	8	10	13	9	16	13	14	15	20	10	17	20	12	10	10	11	12
A0A2R6XGK1	1	0	1	1	1	4	4	4	5	4	2	4	5	3	4	1	1	1
A0A2R6W939	3	3	2	2	2	2	3	6	3	1	1	2	3	2	2	2	2	2
A0A2R6XEK7	4	4	10	8	6	9	6	13	10	12	6	12	15	7	7	7	9	11
A0A2R6WRM8	2	2	2	3	2	3	2	1	1	3	2	2	6	2	2	2	2	2
A0A2R6XUH2	6	5	5	8	6	8	10	11	11	12	7	15	16	9	9	6	10	11
A0A2R6XVV5	0	0	0	0	0	0	0	0	1	1	0	2	5	0	0	0	0	0
A0A2R6XGM8	3	4	3	4	4	3	4	6	6	1	1	5	6	2	2	2	3	5
A0A2R6W5B9	0	0	1	2	1	3	3	4	3	3	1	4	6	0	2	1	1	1
A0A2R6X4C2	1	4	3	4	2	5	5	16	5	5	6	7	5	5	3	3	2	5
A0A2R6W3I3	2	2	0	1	0	3	1	3	2	1	1	0	1	2	2	2	1	2
A0A2R6XQP4	2	3	8	11	6	18	27	30	36	30	11	27	31	15	21	6	14	16
A0A2R6W640	3	3	6	5	4	8	13	12	11	10	3	22	32	6	7	4	4	8
A0A2R6X5W7	0	1	4	1	2	1	1	1	0	3	0	0	2	1	2	1	1	1
A0A2R6X9B1	2	1	4	3	1	4	1	5	2	4	1	6	11	1	2	1	1	2
A0A2R6X2A9	0	0	0	0	0	1	0	1	1	3	0	3	6	0	0	0	1	0
A0A2R6X1L6	4	4	4	4	4	4	4	4	4	6	4	6	6	6	5	5	5	5
A0A2R6XSZ8	6	5	5	8	2	11	11	13	14	16	3	10	28	7	6	4	2	5
A0A2R6XP10	6	5	7	9	5	10	9	12	11	11	8	9	9	8	8	4	4	8
A0A2R6X185	0	0	0	1	1	3	2	1	2	2	1	2	9	1	0	0	0	0
A0A2R6XJC0	8	12	10	9	12	13	15	16	15	16	13	12	16	8	11	10	9	11
A0A2R6XPI4	3	3	3	2	3	2	2	2	3	3	2	2	1	3	3	2	2	3
A0A2R6XNM2	0	3	0	0	1	4	1	13	3	1	1	2	1	5	0	0	0	2
A0A2R6WP69	3	7	5	4	4	8	7	21	8	10	7	9	5	7	6	2	3	7
A0A2R6WVA7	4	3	3	5	3	6	4	6	6	5	2	1	5	4	4	3	4	4
A0A2R6XQV5	2	1	1	3	1	10	6	7	6	7	1	7	18	1	2	2	1	2
A0A2R6W4L9	7	7	8	13	4	15	14	19	18	29	11	20	21	12	14	5	9	14
A0A2R6WZ29	1	2	3	1	2	2	1	3	2	4	1	4	2	2	4	3	2	2
A0A2R6XVA9	1	7	3	1	2	7	2	12	4	5	7	5	2	6	4	0	2	5
A0A2R6XUV3	10	11	12	10	8	10	12	16	13	14	9	17	13	12	12	9	7	11
A0A2R6WP34	3	4	4	4	6	6	5	6	7	5	5	8	7	7	8	5	6	8
A0A2R6W6G7	4	5	5	7	8	9	7	15	12	6	5	9	17	6	5	5	5	6
A0A2R6WDP2	4	6	5	9	5	9	11	12	17	6	0	15	22	9	9	6	6	9
A0A2R6WMG6	5	6	7	7	6	8	6	9	8	10	4	12	17	4	8	6	4	8
A0A2R6WAL4	0	0	1	1	0	1	0	1	1	1	0	1	4	0	1	0	1	0
A0A2R6WC89	5	6	8	7	8	9	9	8	10	9	11	12	12	10	8	11	13	7
A0A2R6X0F8	2	3	4	3	3	2	2	2	2	3	4	2	2	4	2	4	3	3
A0A2R6XQE2	7	6	5	6	5	7	6	7	6	9	7	8	10	6	7	5	6	5
A0A2R6XAS5	3	4	3	3	4	3	3	4	3	3	4	3	4	2	4	3	2	3
A0A2R6XEY4	5	4	5	8	5	13	9	12	11	14	6	12	16	7	9	6	5	9
A0A2R6XLU0	4	3	3	6	2	7	7	9	10	4	6	5	9	5	5	4	4	4
A0A2R6WPI9	0	0	1	2	0	0	1	6	5	8	1	7	12	0	1	0	0	0
A0A2R6XGJ7	4	8	4	4	4	5	4	13	9	7	7	8	8	6	3	3	3	4
A0A2R6XU95	2	1	1	2	0	3	0	3	2	1	0	10	12	0	1	0	0	1
A0A2R6XD36	47	41	46	66	43	85	47	59	57	95	57	64	58	55	59	67	63	53
A0A2R6VXG8	3	2	4	3	3	2	4	4	3	3	1	4	5	3	3	4	3	3
A0A2R6WDT6	8	5	4	9	5	12	11	16	13	13	9	9	13	5	9	5	4	6
A0A2R6X6H9	2	2	2	1	1	1	0	2	1	2	1	1	1	1	2	3	1	2
A0A2R6X9R8	2	2	3	6	2	6	2	6	5	3	2	7	21	3	8	3	3	3
A0A2R6WKV6	0	0	0	0	0	1	2	2	0	1	1	1	3	0	1	0	0	1
A0A2R6XSS8	1	2	3	1	2	1	4	10	5	0	1	0	0	1	0	1	1	2
A0A2R6W2S9	30	25	24	37	21	40	33	38	39	43	44	42	40	29	34	28	21	25
A0A2R6XS12	1	1	2	2	2	2	2	4	4	2	2	2	2	2	2	2	2	2
A0A2R6WK00	0	0	0	0	0	1	0	0	1	4	0	3	9	1	3	7	7	10
A0A2R6X8K6	30	42	33	37	31	37	25	24	31	23	7	43	62	19	31	25	20	33
A0A2R6XWI5	0	0	0	0	0	0	0	2	0	0	0	0	32	1	6	0	0	0
A0A2R6XUG7	5	3	6	7	5	7	6	9	7	9	8	9	11	7	6	8	6	7
A0A2R6W4R0	1	0	0	1	0	0	0	0	0	3	0	2	12	0	1	0	1	0
A0A2R6WSG7	0	0	0	1	0	1	3	4	5	7	0	2	7	0	2	0	2	0
A0A2R6XB87	3	2	1	2	2	4	3	5	3	3	4	3	2	3	3	1	2	3
A0A2R6XEI7	3	3	4	2	3	6	5	6	5	6	4	4	2	4	3	4	4	3
A0A2R6WZU1	0	0	0	0	0	0	1	5	2	1	0	4	6	0	0	0	0	0
A0A2R6WXB2	2	3	2	3	0	3	3	5	4	4	3	5	2	2	2	1	2	3
A0A2R6XJF5	10	8	9	10	9	11	12	16	15	12	7	11	13	13	14	12	9	16
A0A2R6W4A0	1	1	1	2	2	2	4	8	6	7	1	4	8	2	2	1	2	3
A0A2R6WFM5	3	1	1	3	0	3	2	4	3	4	2	9	9	2	2	0	0	1
A0A2R6W7W4	0	0	0	0	0	0	0	1	1	1	0	1	7	0	0	0	0	0
A0A2R6X0T8	8	8	8	7	6	7	6	8	8	7	7	8	7	8	8	7	7	7
A0A2R6XT50	4	3	6	5	3	8	10	13	9	19	4	9	19	4	9	3	7	8
A0A2R6WVR0	8	7	7	6	11	12	10	10	7	10	8	11	7	8	9	8	8	7
A0A2R6X7Q8	1	3	2	2	1	2	1	5	4	5	3	5	7	2	3	0	2	5
A0A2R6X629	0	3	1	0	0	1	1	8	2	0	3	1	0	3	0	0	1	0
A0A2R6XW58	33	41	48	55	42	46	38	42	35	39	21	45	89	38	60	46	43	44
A0A2R6X420	9	11	8	10	9	11	10	13	11	16	12	9	11	9	9	9	9	9
A0A2R6X404	0	0	0	0	3	2	0	0	0	2	5	11	19	0	0	0	0	0
A0A2R6XLB4	2	1	3	4	5	4	3	6	5	3	0	5	10	1	0	0	1	3
A0A2R6X2K1	0	0	0	0	0	2	1	1	3	1	0	4	8	0	1	0	0	1
A0A2R6XQJ2	0	0	0	0	0	1	0	0	0	2	0	1	4	0	0	0	0	1
A0A2R6WFW3	0	0	1	1	0	2	1	1	1	3	0	6	8	0	1	1	0	1
A0A2R6X5D1	3	9	8	9	9	9	9	10	10	11	10	12	15	9	9	9	9	9
A0A2R6XR64	0	1	1	1	0	0	0	4	1	0	0	0	0	0	0	0	0	0
A0A2R6X782	1	0	2	1	2	1	6	6	6	0	0	1	6	1	1	2	1	1
A0A2R6WYF5	0	0	0	0	0	0	0	13	0	2	1	4	0	0	0	0	0	1
A0A2R6WM73	0	1	0	0	0	2	2	2	2	3	0	5	4	0	1	0	0	1
A0A2R6W5G5	0	0	0	0	0	0	1	6	2	0	1	0	0	0	0	0	0	0
A0A2R6XD44	6	8	6	7	5	12	5	11	10	8	10	13	11	6	8	4	7	8
A0A2R6WYK9	0	0	0	0	0	1	0	1	1	2	0	6	6	0	0	0	0	0
A0A2R6W7I0	1	0	0	2	1	2	0	0	0	2	0	0	3	1	0	0	0	0
A0A2R6XKD5	0	1	0	1	0	4	6	9	9	0	0	0	23	4	1	0	0	0
A0A2R6XRV3	0	1	0	2	0	1	0	3	1	2	3	0	1	0	0	0	0	0
A0A2R6W983	0	1	0	0	0	12	0	0	0	4	0	7	23	0	2	0	0	0
A0A2R6XR17	1	0	0	1	1	1	1	0	0	3	1	1	1	1	1	1	0	0
A0A2R6XPY7	2	3	3	3	2	4	3	7	4	3	3	5	6	2	3	2	2	4
A0A2R6WIN4	35	26	29	45	27	56	45	53	49	57	45	48	51	44	47	41	43	40
A0A2R6WK75	2	3	5	6	3	7	3	9	6	10	2	7	18	3	5	3	5	6
A0A2R6XQC9	2	2	2	2	2	3	3	3	3	1	1	1	3	1	2	1	2	2
A0A2R6WLC6	5	3	4	5	4	4	4	6	7	6	4	6	8	4	6	3	3	4
A0A2R6WNI8	4	4	4	3	3	7	6	10	7	9	3	5	12	3	4	3	3	5
A0A2R6XM68	3	2	2	3	1	5	2	4	3	6	0	5	9	1	2	1	1	2
A0A2R6XD79	14	8	12	28	7	38	31	36	36	42	5	56	73	15	20	7	13	19
A0A2R6XWK2	2	3	3	2	2	7	4	10	6	8	3	4	7	5	4	2	3	4
A0A2R6XHP4	0	0	0	0	0	0	1	1	3	0	0	0	0	0	0	0	0	0
A0A2R6XFX4	0	0	0	0	0	0	0	2	2	0	0	3	5	0	0	0	0	0
A0A2R6WWW2	0	0	0	0	0	1	2	2	1	8	0	1	10	0	1	0	0	0
A0A2R6X1Y5	2	2	3	2	3	3	0	3	2	2	2	4	4	2	3	2	2	3
A0A2R6WZ40	3	2	3	5	2	7	7	12	10	14	3	12	15	3	4	3	3	4
A0A2R6WHZ5	0	0	0	0	0	1	1	2	0	3	0	0	1	0	0	0	0	0
A0A2R6WMG3	2	2	2	2	2	2	2	2	2	2	1	1	2	2	3	2	3	2
A0A2R6X4K2	0	1	0	0	0	0	0	5	1	1	1	1	0	1	0	0	0	0
A0A2R6X990	3	3	5	6	3	7	3	7	4	7	3	11	9	3	3	2	6	4
A0A2R6XHI4	0	7	4	2	2	2	4	18	8	15	9	10	4	4	2	1	2	2
A0A2R6W128	4	3	5	5	3	5	4	5	4	7	3	6	8	4	5	4	4	6
A0A2R6XEV7	4	2	3	4	3	5	5	5	5	4	3	7	14	3	4	3	3	3
A0A2R6WS52	1	1	2	2	0	2	2	2	2	2	1	1	3	1	1	1	1	1
A0A1L7B546	1	0	1	2	3	5	6	6	9	10	2	9	12	2	5	3	1	3
A0A142J866	0	1	0	1	1	1	3	3	2	0	0	1	2	1	1	1	2	2
A0A2R6X8P8	11	5	9	11	5	14	14	14	13	13	10	12	10	6	13	4	4	6
A0A2R6X7V3	11	11	12	11	10	12	12	12	12	17	8	15	20	13	12	9	10	12
A0A2R6WF50	3	7	9	8	8	9	9	11	9	13	10	8	7	8	9	7	9	10
A0A2R6XIG8	0	0	0	2	1	3	1	2	2	1	1	3	12	1	3	1	0	1
A0A2R6X1Y4	2	2	2	2	2	2	3	5	5	3	2	2	5	2	2	2	3	2
A0A2R6XNB6	6	4	9	8	6	9	9	12	9	10	8	8	12	7	7	9	7	7
A0A2R6WMD2	1	0	0	2	0	2	1	6	3	7	0	4	5	1	0	0	0	1
A0A2R6WYX5	4	10	7	4	5	7	4	11	6	9	8	7	7	7	5	1	4	6
A0A2R6X1E3	2	0	1	1	1	1	1	1	1	0	1	2	2	1	1	0	1	0
Q8VXD7	37	37	42	40	42	42	47	50	52	64	34	86	96	43	48	43	41	45
A0A2R6VYQ7	8	8	9	9	8	9	8	8	9	10	11	9	10	11	9	10	10	10
A0A2R6W8V1	3	3	4	9	3	11	7	12	8	14	8	9	10	6	8	2	5	6
A0A2R6WV77	15	12	12	18	9	20	22	33	27	20	19	21	21	17	18	13	9	14
A0A2R6XHK7	0	1	1	1	1	1	1	1	2	1	1	2	6	1	2	1	1	1
A0A2R6W928	0	0	1	1	0	0	0	0	0	1	1	2	3	0	2	1	1	1
A0A2R6WQP0	0	0	0	0	0	0	0	7	1	3	0	0	0	0	0	0	0	0
A0A2R6W314	7	5	6	8	7	9	9	11	14	14	7	14	21	8	10	5	7	7
A0A2R6X868	8	5	8	12	11	11	10	17	10	11	7	18	26	10	14	8	8	14
A0A2R6W3I2	2	3	2	4	3	3	3	4	4	3	2	6	9	3	4	2	2	3
A0A2R6XHT3	0	0	0	1	1	1	1	1	1	1	1	1	3	1	1	1	1	1
A0A2R6XPW3	8	8	6	9	8	11	8	10	10	12	8	9	10	5	8	8	8	8
A0A2R6WN57	0	0	0	0	0	0	1	0	1	3	0	3	4	0	0	0	0	0
A0A2R6WCK8	1	1	1	1	1	2	3	2	2	5	1	2	3	1	2	1	1	2
A0A2R6WJP5	2	1	2	2	0	2	2	3	4	1	3	3	3	2	2	0	0	0
A0A2R6XQL0	3	3	3	4	3	4	3	4	5	5	3	3	4	3	4	4	4	3
A0A2R6XWR1	3	2	3	3	2	2	2	2	3	2	1	2	3	3	3	3	2	2
A0A2R6WVS7	0	0	0	0	0	1	4	6	1	2	0	1	2	0	1	0	0	1
A0A2R6X125	0	1	0	0	0	0	1	1	0	0	0	0	9	0	0	0	0	0
A0A2R6XJ48	0	0	0	0	0	0	0	0	1	2	0	2	3	0	0	0	0	0
A0A2R6XKA9	3	1	1	3	2	7	3	1	5	3	2	2	2	0	4	1	0	0
A0A2R6XR71	15	16	22	21	16	30	29	35	34	45	14	46	77	23	25	18	16	26
A0A2R6XCG4	1	1	1	1	0	1	1	1	1	6	0	6	8	1	1	1	1	1
A0A2R6W7E8	7	7	10	8	6	15	28	28	29	33	7	31	53	11	15	5	9	9
A0A2R6XTS5	21	24	0	18	0	30	26	31	23	0	0	0	77	27	25	16	0	0
A0A2R6WJ27	9	8	6	9	7	12	12	14	14	19	7	22	25	14	15	11	14	15
A0A2R6X7P3	0	0	0	0	0	0	0	3	0	3	0	3	2	0	0	0	0	0
A0A2R6VYA7	4	5	6	7	5	9	8	7	8	9	6	10	11	7	7	5	7	7
A0A1L7B559	1	1	2	2	2	1	2	2	3	1	1	2	2	1	1	1	1	2
A0A2R6X940	0	0	0	0	0	1	0	0	1	1	1	2	3	0	0	0	0	0
A0A2R6XVV1	4	6	5	7	5	9	10	11	11	7	6	11	17	6	9	7	6	9
A0A2R6XD39	1	0	1	2	0	4	6	3	6	10	4	7	9	1	2	0	0	0
A0A2R6X010	3	3	4	4	3	4	4	13	6	4	4	6	4	4	4	2	1	4
A0A2R6WM37	21	19	18	23	20	26	26	34	32	35	21	36	43	21	25	18	23	25
I7KJM2	2	8	5	4	4	5	6	11	5	3	5	5	5	7	3	4	4	6
A0A2R6X7J3	5	3	6	3	5	2	4	1	3	5	1	3	7	3	6	4	3	4
A0A2R6WK93	6	5	5	9	5	9	9	18	15	8	8	14	11	9	7	5	4	6
A0A2R6W7E6	8	10	10	11	9	11	10	10	10	10	11	9	10	9	10	9	8	11
A0A2R6WSY1	0	1	1	0	1	2	1	1	1	2	0	1	5	0	2	1	1	0
A0A2R6XNS8	2	2	1	4	2	3	4	5	6	7	2	3	7	2	4	3	2	4
A0A2R6XVS0	11	11	12	11	13	13	13	16	15	13	14	14	15	13	14	13	12	16
A0A2R6X2G8	1	1	3	2	1	3	3	8	3	4	1	3	4	2	1	0	0	2
A0A2R6XK12	0	0	0	0	0	0	1	1	1	1	0	2	3	0	0	0	0	0
A0A2R6XPH0	4	7	5	3	5	9	5	13	7	5	7	6	3	6	2	2	2	7
A0A2R6XGA5	0	2	2	1	2	3	2	4	1	7	2	3	2	3	2	1	1	2
A0A2R6WPT2	11	15	15	14	12	17	16	29	20	13	16	17	9	17	10	12	13	16
A0A2R6WEE8	0	0	0	0	0	0	1	2	1	0	1	2	1	0	0	0	1	0
A0A2R6WVK6	0	0	1	1	0	1	2	2	2	2	0	4	4	1	2	0	1	3
A0A2R6XKL1	1	2	2	2	1	2	3	4	3	2	1	3	9	2	2	2	2	2
A0A2R6W4A2	1	1	2	1	1	2	3	4	3	2	1	2	3	2	3	0	0	3
A0A2R6X492	0	1	1	1	0	0	1	1	0	1	0	1	5	0	1	0	0	1
A0A2R6XGJ5	2	2	3	4	2	4	3	6	5	4	3	3	5	2	4	3	2	2
A0A2R6W447	5	8	6	8	7	8	8	9	8	3	5	7	9	7	7	8	7	7
A0A2R6XN48	99	83	83	126	93	171	141	157	159	176	128	128	124	121	138	126	130	119
A0A2R6XID3	2	1	1	1	2	1	3	4	1	2	3	2	0	2	4	1	1	1
A0A2R6WTH2	1	1	1	1	1	1	0	2	2	1	1	2	3	1	1	1	1	1
A0A2R6XUN5	3	5	4	5	3	5	6	6	7	6	4	8	13	5	6	5	4	4
A0A2R6WG97	0	0	0	0	0	0	0	1	0	2	1	1	4	0	0	0	0	0
A0A2R6XLV7	1	4	1	2	2	5	5	11	5	6	4	5	2	3	3	2	2	3
A0A2R6WKH0	43	49	60	62	40	74	49	97	62	68	77	95	109	53	65	34	37	76
A0A2R6WW82	29	28	28	31	20	29	34	48	38	28	30	32	30	27	25	19	19	27
A0A2R6W352	0	6	0	0	0	1	1	0	0	0	0	0	12	2	1	0	0	0
A0A2R6WM91	4	4	4	3	4	4	4	5	5	3	4	4	8	5	3	4	3	5
A0A2R6WXU0	11	10	11	13	15	18	16	20	18	22	19	23	17	18	15	16	15	14
A0A2R6X3N5	2	5	4	4	3	3	3	4	3	2	2	2	3	4	4	4	5	3
A0A2R6XUA8	1	2	1	1	1	5	3	3	3	8	1	3	16	1	4	1	2	3
A0A2R6XGR8	12	7	9	19	8	18	22	21	27	10	11	11	16	11	18	12	9	11
A0A2R6XGS7	2	2	2	2	3	4	2	3	2	3	1	4	3	2	2	2	3	3
A0A2R6XT27	2	1	3	3	3	2	3	4	3	4	3	3	3	3	3	3	3	2
A0A2R6XHC5	3	4	4	3	3	5	4	7	4	3	3	3	4	5	2	3	4	2
A0A2R6WCZ3	3	3	3	3	3	1	3	1	2	3	0	1	2	1	1	2	1	3
A0A2R6VXB0	5	9	9	9	7	11	13	16	15	11	5	12	18	10	10	6	4	9
A0A2R6XF58	0	0	2	0	0	1	0	1	0	1	0	4	3	0	0	0	0	1
A0A2R6W4R7	5	7	10	10	9	12	15	17	13	20	8	16	22	9	14	7	3	10
A0A2R6W496	2	5	4	5	1	5	4	12	6	7	1	7	13	1	5	1	5	6
A0A2R6WP59	0	0	1	0	0	0	0	1	1	5	1	5	4	0	0	0	0	0
A0A2R6W694	5	6	7	5	3	8	4	11	5	7	6	7	7	7	4	0	0	8
A0A2R6WJM1	2	1	1	3	1	3	3	2	3	3	2	3	3	3	3	1	3	3
A0A2R6XUT0	10	7	7	11	7	7	8	9	8	7	6	6	8	8	10	7	6	6
A0A2R6WUE0	2	2	2	2	0	3	4	7	5	0	0	1	1	3	3	0	0	1
A0A2R6WKH4	3	3	3	3	3	3	4	10	4	7	4	6	3	5	3	3	3	3
A0A2R6WUZ1	0	0	0	0	0	0	2	2	2	0	0	0	4	0	0	0	0	0
A0A2R6WRW5	4	2	3	3	1	3	1	3	4	3	0	4	11	1	3	1	1	2
A0A2R6W7I5	0	2	1	0	0	0	1	7	1	1	0	1	1	0	0	0	0	0
A0A2R6XJM1	5	3	4	5	3	5	4	5	5	4	4	4	5	3	4	4	4	5
A0A2R6WUN8	5	3	3	8	3	5	8	7	10	5	5	6	7	4	6	4	3	3
A0A2R6W777	15	18	20	18	16	22	23	27	25	32	16	35	34	17	24	12	16	19
E5RRZ9	1	1	0	2	0	0	0	9	5	3	2	3	0	0	2	0	0	0
A0A2R6X4L6	3	6	4	2	3	6	3	12	3	13	5	7	5	5	4	4	4	6
A0A2R6XJT8	14	18	13	17	13	20	23	32	22	22	16	26	21	18	14	15	13	15
A0A140CZM6	3	2	2	4	2	3	3	8	6	2	2	6	6	4	2	3	1	4
A0A2R6WXZ2	4	4	4	4	5	5	7	7	6	10	6	8	7	5	6	5	6	6
A0A2R6X009	13	11	15	24	21	33	38	46	42	38	26	31	41	22	25	12	18	28
A0A2R6WDK3	0	0	0	1	0	2	2	4	3	1	0	5	4	1	0	0	0	1
A0A2R6XT96	2	2	1	3	1	1	2	5	3	4	1	2	3	0	3	2	2	3
A0A2R6W4J0	3	4	4	4	4	5	4	4	4	2	3	3	7	3	4	3	4	4
A0A2R6XQU7	6	4	4	4	4	6	4	7	5	5	4	3	4	4	3	4	5	4
A0A2R6W0E3	12	10	14	11	8	12	19	22	23	28	5	33	52	12	14	9	11	13
A0A2R6W4L8	7	9	13	8	11	19	9	10	11	13	1	21	34	7	11	5	6	13
A0A2R6WMN2	2	6	10	5	9	11	13	13	16	6	3	18	32	7	9	6	6	7
A0A2R6XGW8	4	9	5	6	5	8	6	14	7	7	7	8	6	6	5	3	4	9
A0A2R6WJR0	15	14	15	19	17	19	21	20	20	17	16	19	21	16	17	18	17	17
A0A2R6W763	5	7	9	8	9	11	10	12	10	12	3	12	20	8	9	9	8	10
A0A2R6XAK9	3	2	4	8	3	6	6	6	8	6	5	4	5	4	5	3	4	4
A0A2R6WKF8	2	4	10	6	3	13	5	20	9	8	13	18	13	8	7	1	1	11
A0A2R6XMV7	7	4	7	8	6	6	9	8	9	8	6	8	11	6	9	5	4	6
A0A2R6W9Q0	2	3	3	3	3	2	4	4	5	3	2	4	5	3	3	3	3	4
A0A2R6XNQ1	2	2	1	4	2	5	2	4	4	8	2	4	10	2	3	3	2	5
A0A2R6W7V0	0	1	1	0	0	0	1	9	0	2	1	1	0	2	0	0	0	1
A0A2R6X245	8	5	4	11	3	11	7	11	12	11	8	8	10	6	7	4	2	5
A0A2R6WVD4	5	4	3	4	1	7	1	8	10	1	1	11	13	1	2	0	4	4
A0A2R6WUK1	0	0	1	3	0	1	0	3	3	1	0	3	10	1	4	0	1	1
A0A2R6WSS9	5	5	5	5	4	5	5	5	5	6	2	7	8	4	5	4	4	5
A0A2R6X9N0	2	5	4	5	3	4	3	7	4	8	4	5	7	5	5	3	3	5
A0A2R6XV96	0	0	0	0	0	1	0	1	1	0	0	3	4	0	0	0	0	0
A0A2R6XHX0	2	2	2	2	2	2	1	4	2	2	1	1	4	2	1	1	2	2
A0A2R6X894	0	0	0	0	0	0	1	4	2	3	1	2	2	0	1	0	0	0
A0A2R6XNC6	8	9	10	8	9	11	13	12	13	14	8	15	17	9	10	8	9	10
A0A2R6XWU3	24	26	20	28	16	33	29	29	32	28	19	32	48	25	25	18	19	26
A0A2R6X6R7	0	0	0	1	0	1	2	1	2	2	0	1	1	0	1	0	0	0
I7JD52	0	1	1	1	1	1	1	3	0	0	1	1	0	0	0	0	0	1
A0A2R6WYS3	9	6	7	13	4	18	18	21	20	27	3	21	39	9	10	2	8	12
A0A2R6XHT8	9	6	10	12	6	20	11	14	13	11	9	14	22	7	11	7	6	11
A0A2R6X7T8	7	11	8	8	7	11	9	19	14	10	10	13	12	12	7	8	7	12
A0A2R6XIR5	4	4	4	4	4	5	4	6	5	2	4	4	4	4	4	2	4	4
A0A2R6X1A3	6	6	6	6	6	8	7	10	7	8	6	6	7	5	7	6	5	5
A0A2R6XED8	5	5	5	5	5	5	7	7	8	4	5	9	14	5	5	4	4	5
I7KMR8	3	4	3	4	4	4	3	5	4	4	4	4	5	5	3	3	3	3
A0A2R6W9F7	0	0	1	1	0	1	2	2	3	1	1	1	1	0	0	0	1	0
A0A2R6WDP8	2	3	3	3	2	3	1	6	1	3	2	1	3	3	2	1	1	3
I4DSV6	8	13	12	12	10	14	12	19	13	13	13	12	12	11	10	10	9	12
A0A2R6W9T2	10	12	14	12	13	13	11	14	15	16	15	13	13	12	11	13	12	12
A0A2R6WFR0	2	1	1	3	0	2	1	2	1	4	1	1	2	0	1	1	0	1
A0A2R6W912	11	13	13	16	11	18	21	33	26	24	18	29	28	14	15	12	11	14
A0A2R6WVJ8	0	0	0	1	0	1	1	3	2	2	1	2	6	1	1	1	0	1
A0A2R6X663	0	0	0	0	0	0	1	6	1	1	0	3	3	0	0	0	0	0
A0A2R6W3X2	0	0	0	1	0	2	1	2	3	0	0	7	36	1	4	0	0	0
A0A2R6XQJ1	3	4	4	4	3	4	4	4	3	3	4	5	4	4	4	3	4	4
A0A2R6XAJ6	0	0	0	2	0	1	8	10	14	6	0	3	9	1	2	0	0	1
A0A2R6W0K5	2	9	6	4	4	9	6	15	9	8	12	11	3	12	5	2	4	11
A0A2R6W3I6	2	3	3	2	3	4	5	5	5	1	3	4	5	3	3	2	3	3
A0A2R6XVB6	2	2	2	5	6	6	4	8	5	5	5	6	6	5	7	4	3	5
A0A2R6XI00	2	1	0	2	2	2	1	2	0	1	0	2	3	2	1	2	1	1
A0A2R6XH29	5	4	4	6	3	6	4	5	4	7	5	5	6	4	6	5	3	5
A0A2R6XNW6	2	1	2	3	1	4	5	6	5	5	3	3	5	3	2	3	3	3
A0A2R6WC58	6	4	4	7	5	6	4	7	6	7	5	6	14	5	7	5	4	5
A0A2R6XH32	0	1	0	1	0	3	1	2	2	1	0	2	8	1	1	1	0	1
A0A2R6XQ40	4	4	5	5	4	5	5	6	5	5	4	7	19	3	6	3	5	5
A0A2R6WWN6	1	5	4	1	2	3	4	11	5	5	5	5	4	5	3	2	1	4
A0A2R6XGT7	1	1	1	4	0	11	3	6	7	5	2	9	13	2	4	0	0	2
A0A2R6WBG6	4	10	8	8	4	11	8	12	13	9	8	16	26	6	10	7	8	7
A0A2R6W449	4	4	6	4	6	4	4	5	5	6	5	5	6	4	4	4	5	5
A0A2R6WBL7	7	8	7	8	7	12	13	21	14	11	8	16	14	9	8	8	8	9
A0A2R6XTB4	1	0	0	0	0	0	2	4	4	0	0	0	5	0	0	0	0	0
A0A2R6W1D2	1	3	2	3	1	3	3	3	3	1	1	3	3	3	1	3	2	3
A0A2R6XP66	0	1	1	0	0	3	2	3	2	4	1	3	3	0	2	2	2	1
A0A2R6WB24	0	0	1	0	1	0	0	0	0	0	0	0	3	0	1	0	0	0
A0A2R6XVA3	3	3	3	3	2	5	4	4	4	5	3	5	5	2	4	2	1	3
A0A2R6XHX8	2	2	2	2	2	3	4	4	4	5	3	5	4	4	4	3	4	3
A0A2R6WNH1	6	8	8	8	8	11	9	13	13	9	11	16	18	8	8	8	10	9
A0A2R6X9B2	0	2	1	1	0	0	0	0	0	3	1	1	2	0	2	1	2	0
A0A2R6XTA5	1	1	1	1	1	2	3	3	2	2	1	1	2	1	2	1	1	1
A0A2R6XLK4	1	1	1	1	0	1	1	7	3	3	3	3	2	4	1	1	1	3
A0A2R6WE81	1	1	1	0	0	1	1	1	0	1	1	1	3	1	1	1	1	1
A0A2R6XS04	2	3	4	3	3	3	3	4	6	3	2	9	9	3	4	2	4	4
A0A2R6X729	3	3	4	2	1	2	3	3	3	6	3	3	5	3	3	3	3	3
A0A2R6XBF5	2	2	4	3	2	3	5	5	5	6	4	3	4	5	5	5	4	4
A0A2R6XC86	0	0	0	2	0	2	4	5	7	0	0	2	2	1	2	0	0	1
A0A2R6WLL3	0	0	0	0	0	0	0	1	1	0	0	0	7	0	0	0	0	0
A0A2R6XCV1	43	32	33	51	30	67	45	45	45	86	48	42	42	34	48	47	45	41
E5RS00	6	12	10	14	7	18	13	12	14	22	8	12	25	10	11	6	7	11
A0A2R6XKI8	1	1	1	1	1	1	0	0	0	2	0	2	5	0	1	1	1	1
A0A2R6XKY1	0	2	2	1	0	3	1	5	1	3	0	0	3	0	0	1	2	3
A0A2R6XUV0	6	9	10	11	13	9	6	12	10	11	4	12	13	10	12	11	11	10
A0A2R6WBK5	2	2	3	3	4	4	4	6	5	5	3	4	7	2	4	3	3	3
A3QSS2	6	10	8	4	7	8	5	14	9	6	9	5	5	7	4	4	4	7
A0A1B4Z1K0	2	3	4	3	3	3	5	4	5	3	3	4	7	3	3	3	3	3
A0A2R6WQA5	1	3	0	0	1	3	2	8	2	0	0	4	1	2	0	2	1	3
A0A2R6XRF8	1	1	2	1	0	0	1	4	2	3	1	1	0	0	1	0	0	1
A0A2R6XEF4	2	2	2	3	2	4	4	6	4	4	3	7	5	2	2	1	1	1
A0A2R6XI09	4	3	4	10	3	6	8	11	11	10	6	12	7	7	6	4	5	5
A0A2R6XRG0	5	6	6	6	5	8	6	8	7	7	5	7	8	6	5	6	6	7
A0A2R6XGM3	0	0	0	0	0	0	0	3	1	0	0	0	0	0	0	0	0	0
A0A2R6XG57	6	5	8	6	5	7	10	9	10	11	7	11	11	8	5	9	7	9
A0A2R6WDI7	5	6	6	9	5	9	11	10	13	12	10	9	7	7	10	7	9	7
A0A2R6WTT9	0	0	0	7	0	8	6	12	15	10	2	17	23	0	3	0	0	1
A0A2R6XUZ1	7	6	14	10	11	11	19	18	19	19	11	23	27	12	15	11	13	15
A0A2R6XL09	0	1	2	0	1	2	2	6	3	4	1	3	1	2	2	0	0	1
A0A2R6X8N1	13	14	14	13	12	14	15	19	19	16	13	19	18	15	15	12	10	15
A0A2R6WN17	1	1	1	1	1	3	4	6	8	2	1	6	6	1	2	1	1	1
A0A2R6X4B1	0	0	0	0	0	0	0	0	0	0	0	0	0	2	11	0	0	0
A0A2R6XHE7	0	0	0	0	0	0	0	3	1	3	1	2	1	0	0	0	0	0
A7VM24	4	4	5	3	3	3	4	4	6	4	3	7	8	4	4	3	4	5
A0A2R6WH53	7	7	10	9	7	10	9	10	12	9	6	14	13	9	9	6	9	7
A0A2R6W1D7	6	7	4	6	6	8	8	10	9	9	8	5	5	8	6	5	5	8
A0A2R6X3Q4	8	5	7	8	8	10	7	12	13	5	4	11	13	4	4	3	5	10
A0A2R6X7L7	2	2	3	2	2	3	2	3	1	4	0	1	4	2	2	2	2	3
A0A2R6W299	0	0	0	0	0	0	1	0	1	0	0	2	3	0	0	0	0	0
A0A2R6W9E8	4	5	4	5	4	5	7	8	8	9	5	7	10	5	5	5	5	5
A0A2R6XA86	4	6	5	5	4	5	3	5	5	2	1	4	3	6	4	6	5	5
A0A2R6XI34	8	19	17	8	11	18	14	28	23	18	19	17	11	16	9	9	9	20
A0A2R6XG90	5	5	7	8	5	10	12	11	14	13	6	12	17	7	8	6	7	7
A0A2R6WC77	4	16	12	8	8	16	8	34	15	10	13	14	8	16	5	7	6	16
A0A2R6W9D9	3	3	3	3	3	3	2	2	2	2	3	4	3	3	2	3	3	3
A0A2R6XD03	3	1	1	3	1	3	15	17	20	1	0	4	9	5	8	1	2	2
A0A0A7H7B4	18	16	23	33	21	35	43	46	48	46	26	41	57	33	33	26	27	32
A0A2R6X603	1	2	2	2	1	2	2	1	3	1	1	2	4	2	2	0	2	2
A0A2R6X4Z5	1	2	1	1	1	2	1	0	1	1	1	1	2	1	2	1	1	1
A0A2R6XCP0	2	3	3	2	3	2	2	2	2	1	1	2	1	2	2	2	1	2
A0A2R6XGV2	8	15	13	14	12	15	10	22	15	15	14	16	15	16	10	10	10	18
A0A0M4UHS2	0	1	2	0	0	0	0	2	0	0	0	0	0	1	0	0	0	1
A0A2R6XKI0	0	2	0	0	0	1	1	5	1	0	0	0	22	4	1	0	0	0
A0A2R6WYA0	77	92	128	103	132	153	137	134	133	148	69	196	252	124	124	124	128	165
A0A2R6W8F2	8	10	9	9	8	13	12	26	17	12	11	12	9	11	7	7	7	12
A0A2R6X2U2	2	2	5	5	0	4	3	9	3	8	3	5	11	3	2	1	3	6
A0A2R6VZR1	7	5	8	6	4	9	10	8	13	15	1	18	23	4	6	4	4	9
A0A2R6XUU0	6	6	6	6	5	6	5	6	6	5	6	7	10	4	5	5	4	7
A0A2R6XSZ9	0	0	0	0	0	1	0	6	1	3	1	0	1	0	0	0	0	0
A0A2R6W2M3	4	3	5	7	5	7	10	10	11	11	5	9	10	8	10	4	6	7
A0A2R6W1P3	5	6	4	5	6	7	8	7	9	14	6	9	9	5	8	6	5	5
A0A2R6WEQ5	0	0	1	0	0	0	0	0	1	0	0	0	3	1	0	0	1	0
A0A2R6WMB8	6	3	5	5	4	6	5	6	5	7	3	6	7	4	5	5	6	6
A0A2R6X3D1	5	5	4	4	6	8	6	10	8	11	6	7	20	7	6	4	7	8
A0A2R6WQT8	7	7	7	7	8	8	7	9	7	9	7	8	8	8	7	8	7	8
A0A2R6WRI4	10	11	9	14	10	12	19	19	19	19	11	19	8	16	18	11	7	13
A0A2R6XN71	3	4	3	3	4	5	4	5	4	4	5	3	5	3	4	3	4	3
A0A2R6WC40	15	18	17	31	22	49	37	64	55	50	20	64	114	41	33	39	44	41
A0A2R6X860	5	6	4	5	6	7	7	7	6	7	7	6	6	6	5	7	5	6
A0A2R6W0C4	4	4	5	5	4	4	5	5	5	5	5	6	3	5	4	5	4	4
A0A2R6WVX2	0	1	1	0	0	0	1	2	0	0	0	0	3	0	0	0	0	0
A0A2R6WNZ5	2	2	2	1	2	2	2	5	4	4	1	1	4	0	1	1	1	3
A0A2R6WX28	5	4	6	5	5	7	8	9	9	5	3	7	11	4	6	5	4	7
A0A2R6WCT5	0	1	0	2	0	2	2	1	2	2	0	2	4	0	0	0	0	0
A0A2R6XS40	0	1	0	0	0	0	2	4	3	0	0	0	10	1	0	0	0	0
A0A2R6X408	5	3	4	5	3	10	8	9	11	15	0	8	26	4	10	2	4	4
A0A2R6WDD0	1	1	0	0	0	0	0	0	0	1	0	2	7	0	0	0	0	0
A0A2R6WR60	6	12	7	6	7	6	6	15	7	4	8	5	6	12	4	7	7	8
A0A2R6W323	6	6	6	7	5	6	7	13	14	5	4	10	14	6	5	6	4	8
A0A2R6XQU2	0	1	0	0	0	0	1	3	0	4	0	4	4	1	0	0	0	0
A0A2R6XBX4	3	2	3	4	2	5	4	3	5	4	3	3	9	2	4	1	3	3
A0A2R6XVY6	3	2	2	1	1	3	3	2	3	2	1	3	7	2	2	2	1	1
A0A2R6WUL4	1	1	1	1	1	1	2	1	2	3	1	2	2	1	1	1	1	1
A0A2R6XA40	0	0	0	0	0	0	0	0	0	6	2	0	2	0	0	0	0	0
A0A2R6WHP9	5	5	5	6	4	6	3	5	7	8	5	10	13	6	6	3	2	8
A0A2R6XR78	5	5	7	6	3	9	10	12	13	13	7	16	20	7	9	5	7	10
A0A2R6XSD9	3	5	5	5	5	6	5	15	7	5	3	7	7	4	3	3	3	7
A0A2R6XD54	19	23	28	38	25	41	46	59	61	49	28	61	103	46	47	45	44	45
A0A2R6XV06	2	2	2	2	2	4	3	7	6	2	2	8	9	2	2	2	2	3
A0A2R6WGD8	6	7	7	6	7	9	7	9	7	4	5	6	7	7	5	5	6	10
A0A2R6W9A6	2	2	3	3	3	2	5	4	6	3	2	4	9	2	3	2	3	3
A0A2R6XND5	0	0	0	0	0	0	1	2	1	0	0	1	8	0	1	0	0	0
A0A2R6XT63	1	2	1	2	2	2	2	5	2	3	2	4	2	3	2	1	1	1
A0A2R6XDA7	11	11	13	16	13	17	18	19	17	23	13	16	26	17	13	10	11	15
A0A2R6WK15	5	4	5	7	5	7	8	10	8	6	5	6	10	5	7	5	3	5
A0A2R6XMP1	6	4	5	6	5	9	9	9	10	13	6	14	16	6	8	6	6	7
A0A2R6X5T0	7	7	8	10	7	9	11	13	11	11	8	15	18	11	11	5	8	10
A0A2R6WPM7	8	9	8	9	9	14	14	13	13	12	9	11	13	11	9	11	11	10
A0A2R6XQI3	4	5	4	10	2	8	4	6	6	7	2	8	8	8	6	5	4	5
A0A2R6W2Z3	1	2	1	1	1	0	1	1	1	2	1	2	4	1	1	2	1	1
A0A2R6XLL5	6	12	7	6	6	16	9	23	16	11	10	11	12	9	7	5	6	10
A0A2R6W1T2	1	3	1	4	2	5	3	9	8	3	3	3	6	1	1	1	1	2
A0A2R6X9E5	4	3	2	4	3	4	3	2	5	2	2	8	10	3	3	4	4	3
A0A2R6WA79	0	0	0	0	0	0	5	3	3	0	0	0	0	0	1	0	0	0
A0A2R6X1G8	5	5	5	6	5	7	6	6	7	7	5	5	6	5	5	5	5	5
A0A2R6WAU9	7	8	8	11	8	14	11	14	13	12	11	15	23	10	12	10	9	10
A0A2R6XGT8	4	6	5	5	5	6	5	7	6	4	4	10	7	3	3	3	3	6
A0A2R6X1M2	0	0	1	3	0	3	3	3	4	2	0	3	4	2	5	2	2	0
A0A2R6WD54	0	0	0	0	0	0	1	3	1	6	1	2	3	1	1	0	1	1
A0A2R6W360	4	5	4	6	6	5	7	7	7	5	9	5	5	8	8	11	7	12
A0A0B7IX74	5	3	5	5	5	6	7	7	6	6	5	4	5	5	5	4	5	5
A0A2R6XWG4	1	0	1	3	0	3	3	2	4	0	1	1	2	1	2	1	2	2
A0A2R6WKE8	5	4	6	6	6	7	6	6	6	7	5	5	7	8	6	5	5	6
A0A2R6WG96	0	3	2	1	1	3	2	9	2	3	1	1	1	2	1	0	0	2
A0A2R6W915	6	5	4	6	4	7	5	12	7	6	3	6	5	5	4	3	5	7
A0A2R6X3F0	0	0	0	1	0	1	0	0	0	6	1	1	3	0	1	0	1	1
A0A2R6XJW0	3	4	5	8	8	11	12	11	14	10	11	14	12	12	11	12	14	11
A0A2R6XJY1	3	3	4	6	5	6	6	9	8	4	2	9	11	2	2	2	2	7
A0A2R6W005	5	5	2	4	3	4	5	5	4	2	2	5	5	5	4	5	3	5
A0A0H5BJB8	4	3	1	3	2	3	2	3	2	4	1	5	8	3	1	4	4	4
A0A2R6WTS2	1	1	2	1	1	0	1	1	1	0	0	0	1	1	0	2	3	3
A0A2R6WWU9	0	1	0	1	0	2	2	6	5	5	3	5	2	1	1	0	0	1
A0A2R6XP69	1	1	0	1	1	1	2	3	2	1	1	1	2	2	1	0	1	2
A0A2R6W1L4	0	0	0	2	0	1	0	1	1	1	0	1	11	0	1	0	0	1
A0A2R6WRU6	3	4	3	3	3	4	3	4	3	2	1	4	3	4	4	4	3	2
A0A2R6W154	0	2	2	1	0	2	1	13	1	0	0	1	1	1	0	1	0	2
A0A2R6WSU8	22	28	27	33	23	33	37	27	32	34	30	34	29	27	31	31	28	30
A0A2R6WWC9	9	13	13	11	11	13	12	21	15	14	12	14	12	11	12	10	11	14
A0A2R6XW63	3	4	5	5	4	5	7	7	9	10	4	6	8	3	6	3	3	5
A0A2R6XH27	2	1	2	2	2	3	2	3	3	3	1	5	12	1	2	1	2	2
I7KJM4	3	3	2	2	3	3	3	4	4	3	2	4	6	3	3	2	2	2
A0A2R6WET8	3	4	2	7	4	6	9	10	12	8	1	12	11	5	6	6	6	8
A0A2R6XHR5	0	2	2	1	1	0	6	4	6	0	0	4	6	2	2	0	2	2
A0A2R6XHT7	2	0	0	3	1	2	2	3	4	1	1	1	1	1	1	1	0	1
A0A2R6W2K1	12	9	11	19	11	17	18	19	25	17	21	20	13	12	17	12	13	12
A0A2R6WK09	8	7	7	10	7	14	8	14	12	11	10	14	23	9	11	9	9	11
A0A2R6X560	3	3	3	3	2	3	3	3	3	4	1	3	7	2	4	2	3	4
A0A2R6X407	3	4	3	4	4	4	4	4	4	2	3	3	3	4	4	4	2	3
A0A2R6WBY6	1	0	1	1	0	1	1	1	2	2	0	2	4	0	1	0	1	0
A0A2R6WJ68	3	2	3	3	3	3	3	4	3	3	3	4	4	3	3	3	3	3
A0A2R6WS67	2	0	0	1	0	0	3	3	4	0	0	1	5	0	0	0	0	0
A0A2R6XBX8	6	6	5	7	5	8	3	6	6	2	4	7	12	6	5	3	3	2
A0A2R6WST5	5	1	7	8	7	9	10	14	9	9	8	13	12	9	14	8	4	8
A0A2R6XVS5	8	9	7	8	6	7	8	14	11	9	9	9	8	8	8	6	5	11
A0A2R6W9V6	2	1	2	2	2	3	3	2	4	2	1	1	1	0	1	1	0	1
Q84J53	1	1	1	1	1	1	2	2	2	1	0	1	4	1	2	1	1	2
A0A2R6XDN1	4	4	4	4	4	4	3	6	3	6	5	6	6	4	4	4	4	4
A0A2R6WSL2	13	14	12	14	11	17	18	28	24	20	11	24	39	13	14	11	12	17
A0A2R6WBY1	1	2	2	0	0	2	1	20	0	7	4	6	3	2	2	0	0	2
A0A2R6XJY8	9	14	13	14	15	15	14	19	18	19	13	19	23	17	15	15	14	17
A0A2R6W4C0	3	3	3	3	4	4	5	10	8	2	6	9	8	3	5	2	3	5
A0A2R6X887	0	1	0	0	0	1	6	4	6	0	0	0	4	1	2	0	0	0
A0A2R6W5V2	1	1	1	1	1	2	1	3	2	1	2	1	0	1	1	1	1	1
A0A2R6XVP6	6	5	7	9	6	9	12	11	12	13	8	10	12	9	9	8	8	9
A0A2R6WTQ2	18	19	19	19	17	22	19	28	19	21	18	20	28	18	17	15	16	20
A0A2R6WIJ7	2	1	3	3	1	4	3	3	3	4	0	3	6	1	2	0	0	2
A0A2R6WGG5	6	8	9	10	10	9	11	14	14	12	10	16	17	11	11	10	9	11
A0A2R6W979	1	0	2	2	1	2	3	7	3	5	0	3	6	0	2	0	0	2
A0A2R6WCD7	0	0	0	0	0	0	0	0	0	0	0	0	4	1	5	0	0	0
A0A2R6XGP8	9	5	5	12	2	9	10	10	14	8	6	6	6	6	9	3	2	3
A0A2R6WAN0	6	5	6	6	6	6	6	7	7	4	5	5	3	4	5	6	4	4
A0A2R6XRD0	1	3	5	5	3	5	5	3	4	2	2	5	5	3	3	3	5	4
A0A2R6WSP7	8	2	2	10	0	8	5	6	7	4	6	10	8	4	6	4	5	3
A0A2R6XJF7	13	13	19	21	12	26	24	22	25	35	15	24	40	20	26	13	19	20
A0A2R6WFK4	2	1	1	2	2	1	1	1	3	1	1	3	6	1	1	3	2	1
A0A2R6XLQ8	0	0	0	0	0	0	0	0	0	3	1	2	2	0	0	0	0	0
A0A2R6WD32	6	5	7	7	5	7	10	11	10	10	5	11	12	8	7	5	9	8
A0A2R6WY32	4	2	3	4	2	5	6	6	6	4	1	4	6	3	5	4	2	2
A0A2R6WB18	13	13	17	19	18	20	17	21	19	22	22	22	24	18	18	19	18	20
A0A2R6WUN2	5	6	6	7	7	8	9	12	10	6	6	9	18	7	7	7	7	10
A0A2R6X5Y3	7	8	10	9	7	12	10	12	10	14	2	9	17	7	12	4	5	11
A0A2R6W158	20	18	19	23	21	22	22	24	28	20	17	22	25	21	20	20	20	18
A0A2R6XCJ3	3	1	5	8	2	4	13	10	13	7	2	8	17	2	7	5	4	7
A0A2R6X4U2	1	5	4	3	0	3	4	8	3	3	4	5	0	4	1	0	0	4
A0A2R6WTU1	2	6	5	4	5	10	7	15	7	4	6	5	7	9	3	6	5	9
A0A2R6X6T4	7	5	5	8	8	9	9	9	9	4	2	4	5	8	8	6	5	6
A0A2R6WT56	5	6	5	9	3	7	7	8	8	8	4	8	8	4	4	7	6	8
A0A2R6XWC3	0	2	0	1	1	2	2	8	5	4	3	7	8	3	2	1	0	4
A0A2R6WSE5	0	0	1	0	0	0	1	1	2	1	0	2	4	0	1	0	0	1
A0A0E3DAC6	8	11	10	15	12	18	16	18	16	25	11	17	27	15	13	9	10	18
A0A2R6WN35	3	3	3	6	5	6	10	11	8	11	7	8	9	10	8	8	7	8
A0A068PBN8	4	4	7	5	3	5	7	10	5	10	3	5	16	4	5	4	4	6
A0A2R6X585	0	0	1	0	0	1	0	2	0	4	0	1	0	0	0	0	0	0
A0A2R6WS54	0	1	1	0	1	2	0	0	0	0	0	4	6	0	0	0	1	1
A0A2R6XHE1	2	1	1	4	2	6	3	3	4	1	1	4	5	2	3	1	2	1
A0A2R6WBH8	3	4	4	3	3	6	5	7	6	7	4	7	10	7	4	5	6	7
A0A2R6XMA5	1	1	0	1	0	2	2	3	4	1	0	1	13	2	1	0	0	0
A0A2R6X967	5	7	8	8	6	12	9	23	13	11	8	13	12	11	5	8	7	11
A0A140CZM7	0	1	1	1	0	1	4	6	3	0	0	2	2	1	2	1	1	0
A0A2R6XEK5	2	1	2	1	2	3	2	2	2	2	0	4	4	1	2	1	2	3
A0A2R6WBN3	36	28	36	41	30	39	37	45	40	39	26	36	40	30	30	29	30	38
A0A2R6XEJ9	4	6	9	7	7	7	10	11	10	11	11	10	8	9	9	6	5	10
A0A2R6W735	0	2	0	0	0	4	1	15	0	11	3	1	0	2	1	0	0	0
A0A2R6W291	8	5	7	10	6	8	5	7	6	5	4	4	4	6	8	7	8	4
A0A2R6XCI0	8	2	5	9	3	5	9	15	15	10	1	11	20	4	6	4	1	4
A0A2R6X3E1	2	2	3	3	2	5	3	6	6	4	2	7	5	2	4	2	2	6
A0A2R6X2S4	0	0	0	0	0	0	0	3	0	2	0	1	1	0	0	0	0	0
A0A2R6WZG3	4	4	3	2	4	5	7	9	9	7	4	4	12	4	5	4	4	4
A0A2R6XRY8	0	1	0	1	0	4	18	23	22	8	4	6	3	3	2	0	0	0
A0A2R6XQ64	4	3	9	7	4	8	12	16	14	10	6	10	11	4	7	4	5	6
A0A2R6WE56	5	5	5	9	5	8	8	10	7	13	6	11	7	6	7	6	7	7
A0A2R6W247	1	2	3	3	3	4	3	6	6	3	3	3	4	2	3	2	3	4
I7JWI5	0	0	0	0	0	1	1	1	1	0	0	1	3	0	0	0	0	1
A0A2R6W4V3	0	0	0	0	0	1	1	0	1	1	0	0	16	0	1	0	0	0
A0A2R6WD43	0	0	0	0	0	0	1	3	0	3	1	3	0	0	0	0	0	0
A0A2R6WBB4	4	2	5	3	4	5	5	7	5	6	2	5	8	5	5	5	4	6
A0A2R6XLG1	0	0	0	0	0	0	0	2	0	0	1	1	0	0	0	0	0	0
A0A2R6X5I6	1	1	2	4	2	3	4	7	7	1	0	4	9	1	2	3	5	3
A0A2R6WU26	0	1	0	0	0	1	0	12	1	0	0	1	0	0	0	0	0	1
A0A2R6WQ95	7	9	7	9	7	12	7	12	8	9	10	13	18	8	7	9	9	8
A0A2R6XLW0	2	3	2	3	3	3	3	3	3	3	1	2	2	3	3	3	2	2
A0A2R6XWJ4	6	5	5	5	4	7	5	6	4	7	2	5	12	5	5	3	2	3
A0A2R6XM69	0	0	0	0	1	4	1	1	1	1	0	3	5	0	1	0	1	1
A0A2R6XDX0	1	2	1	2	0	1	1	1	3	0	0	2	5	0	1	0	1	1
A0A2R6XSR6	8	5	3	10	7	12	20	22	24	15	8	15	19	10	14	10	6	8
A0A1L7B569	4	4	5	7	6	6	6	8	7	7	6	7	7	4	7	5	5	6
A0A2R6WZ30	0	0	0	0	0	0	0	1	1	0	0	0	3	0	0	0	0	0
A0A2R6XFC3	4	9	7	7	7	7	8	11	8	8	5	5	8	5	8	6	7	8
A0A2R6WVP2	2	3	3	3	3	3	4	5	4	3	4	2	6	2	3	6	4	3
A0A2R6XF53	9	9	9	8	8	10	8	9	10	8	9	8	7	8	7	9	9	9
A0A2R6WSH6	4	5	10	3	7	5	8	12	9	6	3	8	4	8	4	6	2	8
A0A2R6W3Y3	11	11	13	17	15	20	16	19	18	18	16	18	14	13	15	15	15	14
A0A2R6XRE6	9	11	10	12	11	10	11	11	11	12	11	9	9	10	10	10	9	9
A0A2R6WAQ4	2	1	1	2	1	3	2	2	5	1	2	3	3	1	3	1	2	2
A0A2R6WZ31	0	1	0	0	0	1	0	6	1	2	1	2	0	0	0	0	0	0
A0A0H5BJB6	0	1	0	0	0	0	1	1	1	1	0	1	3	0	1	0	0	0
A0A2R6XMI1	11	6	4	14	4	15	12	16	18	6	9	13	13	8	12	7	7	6
A0A2R6XE66	4	5	6	6	5	6	3	6	6	6	3	5	6	4	4	6	4	6
A0A2R6XEJ0	0	1	0	1	0	0	0	6	1	0	0	0	0	1	0	0	0	1
A0A2R6XUR7	4	3	4	3	2	3	8	11	14	8	4	13	12	6	3	1	3	5
A0A2R6WJT0	0	1	1	0	0	1	1	10	1	0	1	1	1	1	0	0	0	1
A0A2R6WXH0	0	0	3	1	2	1	1	0	2	1	0	5	11	0	0	0	0	0
A0A2R6X636	9	7	9	13	6	13	14	20	19	17	13	13	16	7	9	4	3	10
A0A2R6WMM8	2	2	2	2	2	2	4	2	2	2	2	3	3	2	3	2	2	2
A0A2R6WAA4	5	5	6	5	4	6	5	7	5	10	7	11	11	6	6	7	7	7
A0A2R6XW86	0	2	3	1	1	3	0	6	0	0	2	2	0	4	0	0	0	3
A0A2R6WET0	0	0	0	0	0	1	0	1	0	0	0	0	3	0	0	1	0	1
A0A2R6X9U5	2	3	2	2	3	3	4	4	3	3	2	3	3	3	1	2	2	3
A0A2R6WF00	6	6	6	7	7	7	5	7	5	7	7	7	7	7	7	8	7	6
A0A2R6WYW6	3	4	3	3	4	4	4	5	4	3	4	4	4	4	4	4	4	3
I4DSV0	6	5	10	10	9	12	13	18	17	9	6	11	18	9	11	5	9	11
A0A2R6XVV7	0	0	0	0	0	1	1	3	2	2	0	1	2	1	1	0	0	2
A0A2R6WKA3	0	3	1	0	0	4	0	4	1	1	1	1	1	1	0	0	0	1
A0A2R6XSU0	1	2	1	3	1	0	4	4	3	2	1	0	2	0	1	0	2	1
A0A2R6XSU1	0	0	0	0	1	0	0	1	1	0	0	1	16	0	2	0	0	0
A0A2R6XQA6	2	0	2	5	0	3	3	2	4	5	2	2	2	0	4	3	2	5
A0A2R6XC15	1	1	2	1	1	2	3	2	3	1	1	2	4	2	3	1	1	2
A0A2R6X748	7	6	7	7	6	7	7	8	9	6	6	7	7	7	7	6	6	6
A0A2R6W1R5	1	8	6	4	3	9	4	18	7	0	5	3	3	8	3	2	0	6
A0A2R6X0D0	1	1	1	1	1	2	1	8	2	1	3	1	1	1	1	1	1	3
A0A2R6XIY0	0	3	2	0	1	3	0	9	2	0	2	1	0	1	0	0	0	3
A0A2R6WHY6	0	0	0	0	0	0	1	1	1	0	0	1	2	0	0	0	0	0
A0A2R6X081	2	3	2	3	2	3	2	3	3	2	2	2	2	2	2	2	1	2
A0A2R6WND7	4	4	5	5	5	5	7	8	7	4	5	7	10	7	5	6	6	6
A0A2R6WV96	4	4	4	4	3	5	5	5	5	5	4	6	6	3	5	4	5	4
A0A2R6WR80	0	1	2	2	0	1	3	3	3	2	0	1	2	2	2	1	2	1
A0A2R6WWZ5	6	7	5	10	8	9	8	9	12	7	6	9	9	8	10	7	8	9
A0A2R6WL19	4	10	6	6	7	12	10	17	12	11	8	8	5	10	5	6	6	9
A0A1L7B568	0	0	0	0	0	7	0	1	1	3	0	0	17	0	1	0	0	0
A0A2R6XUW1	1	2	1	1	1	2	1	5	2	1	1	1	1	3	1	1	1	2
A0A2R6XNM5	0	0	0	0	0	0	0	2	1	1	0	3	7	0	0	0	0	0
A0A2R6X287	7	9	7	7	7	13	10	21	17	7	5	16	26	14	7	11	14	11
A0A2R6WL47	0	0	1	0	0	0	1	5	1	2	0	2	3	1	0	1	0	1
A0A2R6X2D4	8	6	10	8	6	7	8	18	11	10	8	9	10	8	7	6	6	9
A0A2R6XSM0	6	6	6	8	6	8	7	7	6	9	7	6	7	6	6	6	7	7
A0A2R6W5K7	4	5	5	5	4	6	7	9	8	5	5	6	6	7	5	4	5	6
A0A2R6WSX2	6	5	4	6	5	13	8	12	13	9	3	8	14	4	7	4	5	8
A0A2R6W6N1	0	0	0	0	0	0	0	0	0	0	0	0	0	3	5	0	0	0
A0A2R6XC48	2	15	7	8	5	13	8	35	11	4	10	8	5	7	2	4	3	11
A0A2R6XTT5	1	0	0	2	0	0	2	2	2	0	0	0	11	2	1	0	0	0
A0A2R6XHC9	0	0	1	0	1	0	1	2	1	0	0	0	1	0	0	1	1	1
A0A2R6WT15	8	7	7	9	9	8	8	8	8	12	7	8	9	9	9	7	9	9
A0A2R6X132	2	5	5	5	4	5	5	7	7	5	5	6	5	5	4	4	5	4
A0A2R6XQ34	5	3	2	6	2	7	7	10	10	8	3	5	10	3	5	5	4	7
A0A2R6X4P2	4	5	5	5	5	6	5	7	5	5	6	6	6	5	5	6	6	5
A0A2R6XIP9	1	4	2	0	1	4	6	12	8	4	4	3	2	3	1	0	0	2
A0A2R6X168	11	12	12	13	10	16	11	11	15	16	14	13	9	14	15	17	12	14
A0A2R6WZF5	6	6	9	8	5	8	8	7	7	7	3	6	8	6	8	5	6	8
A0A2R6XBP9	0	0	0	0	0	1	1	2	2	1	0	0	2	0	0	0	0	0
A0A2R6XS77	0	0	0	0	0	0	0	0	0	0	0	0	4	0	1	0	0	0
A0A2R6XEN1	0	0	0	0	0	2	0	1	0	0	0	1	16	0	1	0	0	0
A0A2R6W458	3	2	1	3	2	4	5	3	4	4	2	2	1	1	2	2	1	1
A0A2R6X1W7	0	0	0	0	0	15	0	0	0	0	0	0	43	0	1	0	0	0
A0A0H5BGA1	0	0	0	0	0	0	0	0	0	0	0	0	0	1	6	0	0	0
A0A2R6WD89	0	0	0	0	0	6	0	0	0	0	0	0	31	0	3	0	0	0
A0A2R6WQ60	0	0	0	0	0	0	0	0	0	1	0	0	3	0	0	0	0	0
A0A2R6X8V0	0	0	0	0	0	0	0	0	0	0	0	0	3	0	0	0	0	0
A0A2R6WBJ0	0	0	0	0	0	2	0	0	0	1	0	1	6	0	0	0	0	0
A0A2R6WM29	0	0	0	0	0	0	0	0	0	0	0	0	6	0	0	0	0	0
A0A2R6XQK3	0	0	0	0	0	0	0	0	0	0	0	0	4	0	0	0	0	0
A0A2R6X1C6	0	0	0	0	0	0	0	0	0	1	0	1	7	0	0	0	0	0
A0A2R6XE23	0	0	0	0	0	1	0	0	0	1	0	0	4	0	0	0	0	0
A0A2R6WCB9	0	0	0	0	0	1	1	1	1	0	0	1	8	1	0	0	0	0
A0A2R6W9R0	0	0	0	0	0	0	0	0	0	0	0	0	3	0	0	0	0	0
A0A2R6XIP2	0	0	0	0	0	0	0	0	0	0	0	6	8	0	1	0	0	0
A0A2R6X1M0	0	1	0	0	0	0	2	7	1	1	0	1	0	0	0	0	0	1
A0A2R6WSV9	0	0	0	0	0	0	0	1	1	0	0	0	8	0	0	0	0	0
A0A2R6W9B1	0	0	0	0	0	2	0	0	0	2	0	0	4	0	0	0	0	0
A0A2R6WBI5	0	0	0	0	0	0	0	0	0	0	0	0	4	0	0	0	0	0
A0A2R6WJ97	0	0	0	0	0	0	0	1	0	0	0	2	1	0	0	0	0	0
A0A2R6WQD8	0	0	0	0	0	2	0	0	0	5	0	0	12	0	0	0	0	0
A0A2R6WZQ7	0	0	0	0	0	0	0	2	1	3	0	1	1	0	0	0	0	0
A0A2R6X076	0	0	0	0	0	4	0	0	0	0	0	0	8	0	0	0	0	0
A0A2R6XWW9	0	0	0	0	0	0	0	0	0	0	0	0	3	0	0	0	0	0
A0A2R6W6X3	0	1	1	0	0	0	0	5	1	1	0	0	0	0	0	0	0	1
A0A2R6XKU3	0	0	0	0	0	0	0	0	0	0	0	0	3	0	0	0	0	0
A0A2R6XDE6	0	0	0	0	0	0	0	0	0	1	0	3	5	0	0	0	0	0
A0A2R6WRU5	0	0	0	0	0	0	0	0	0	0	0	0	6	0	0	0	0	0
A0A2R6W6V3	0	0	0	0	0	0	0	0	0	2	0	0	7	0	0	0	0	0
A0A2R6XFU2	0	0	0	0	0	0	0	7	0	0	0	0	0	0	0	0	0	0
A0A2R6WRG7	0	0	0	0	0	0	0	0	0	0	0	7	4	0	0	0	0	0
A0A2R6WYQ7	0	0	0	0	0	0	0	0	0	0	0	0	9	0	0	0	0	0
A0A2R6WBF2	0	0	0	0	0	0	0	0	0	0	0	0	13	0	0	0	0	0
A0A2R6WPQ8	0	0	0	0	0	0	0	1	0	0	0	0	4	0	0	0	0	0
A0A2R6W2F4	0	0	0	2	0	2	2	2	2	2	1	4	9	1	1	1	1	1
A0A2R6XAZ3	0	0	0	0	0	0	0	0	0	0	0	0	6	0	0	0	0	0
A0A2R6WFE5	0	0	0	0	0	0	0	0	0	3	0	0	1	0	0	0	1	1
A0A2R6W5Z5	0	0	0	0	0	0	0	0	0	0	0	0	7	0	0	0	0	0
A0A2R6WE01	0	0	0	0	0	0	0	4	0	0	0	0	0	0	0	0	0	0
A0A2R6XW50	0	0	0	0	0	0	1	0	0	0	0	0	3	0	0	0	0	0
A0A2R6X5K4	0	1	0	0	0	1	0	5	0	0	0	0	0	1	0	0	0	0
A0A2R6WQZ3	0	0	0	0	0	0	0	0	0	0	0	2	5	0	0	0	0	0
A0A2R6X032	0	0	0	0	0	0	0	0	0	0	0	0	5	0	0	0	0	0
A0A2R6WL72	0	0	0	0	0	2	0	0	0	1	0	0	9	0	0	0	0	0
A0A2R6X368	0	0	0	0	0	0	0	0	0	0	0	3	1	0	0	0	0	0
A0A2R6XAD0	0	0	0	1	0	1	0	1	0	0	0	0	9	0	1	0	0	0
A0A2R6WK76	0	2	0	0	0	2	0	3	0	0	0	0	0	1	0	0	0	1
A0A2R6X4P4	0	0	1	0	0	0	0	3	0	5	0	0	0	0	0	0	0	1
A0A2R6WKZ1	0	0	0	0	0	0	0	3	0	0	0	0	0	0	0	0	0	0
A0A1L7B560	0	1	1	1	1	1	1	1	1	1	1	1	8	1	1	1	1	1
A0A2R6XHW3	0	0	0	0	0	1	0	0	0	0	0	0	11	0	0	0	0	0
A0A2R6XUY5	0	0	0	0	0	0	0	0	0	0	0	0	6	0	0	0	0	0
A0A2R6XKM4	0	0	0	0	0	0	0	0	0	0	0	0	4	0	0	0	0	0
A0A2R6WQI7	0	0	0	0	0	0	0	4	0	0	0	0	0	0	0	0	0	0
A0A2R6WSX9	0	0	0	0	0	1	0	0	0	1	0	0	7	0	1	0	0	0
A0A2R6WJP8	0	0	0	0	0	0	0	0	0	0	0	2	4	0	0	0	0	0
A0A2R6X3T2	0	1	0	0	0	0	0	4	0	0	0	0	0	0	0	0	0	0
A0A2R6XEZ4	0	0	0	0	0	0	0	5	0	0	0	0	0	0	0	0	0	0
A0A2R6WWS3	0	0	0	1	0	6	0	0	0	0	0	0	9	0	0	1	0	0
A0A2R6W9M2	1	1	0	0	0	0	0	0	0	0	0	0	9	1	0	0	0	0
A0A2R6XIY9	0	0	0	0	0	0	0	0	0	0	0	0	6	0	0	0	0	0
A0A2R6XTA8	0	0	0	0	0	0	0	0	0	0	0	2	4	0	0	0	0	0
A0A2R6WY33	0	0	0	0	0	0	0	0	0	0	0	0	4	0	0	0	0	0
A0A2R6X766	0	0	0	0	0	0	0	0	0	0	0	7	8	0	0	0	0	0
A0A2R6XS68	1	1	2	1	1	2	0	0	0	2	1	4	5	2	2	0	1	2
A0A2R6WA37	0	1	0	0	0	0	0	1	0	0	0	1	7	0	0	0	0	0
A0A2R6WLH2	0	0	0	0	0	0	0	0	0	0	0	0	6	0	0	0	0	0
A0A2R6XNI9	0	0	0	0	0	0	0	0	0	0	0	3	4	0	0	0	0	0
A0A2R6WE19	0	0	0	0	0	0	0	1	1	0	0	0	3	0	1	0	0	0
A0A2R6XP70	0	0	0	0	0	1	0	0	0	0	0	3	2	0	0	0	0	0
A0A2R6X0C6	0	0	0	0	0	5	0	2	0	0	0	0	8	0	0	0	0	0
A0A2R6W5H6	0	0	0	0	0	0	0	0	0	0	0	4	4	0	0	0	0	0
A0A2R6WUY4	0	0	0	0	0	0	0	0	0	0	0	0	6	0	0	0	0	0
A0A2R6WY05	0	0	0	0	0	0	0	0	1	0	0	0	5	0	0	0	0	0
A0A2R6XTV0	0	0	0	0	0	1	0	0	0	0	0	0	5	0	0	0	0	0
A0A2R6XWB3	0	0	1	0	0	2	0	0	2	1	0	0	0	0	0	0	1	0
A0A2R6WCP7	0	0	0	0	0	0	0	0	0	0	0	0	4	0	0	0	0	0
A0A2R6X7P7	0	2	0	0	0	1	0	6	0	0	0	0	0	1	0	0	0	1
A0A2R6W6S3	0	3	0	0	0	3	0	5	1	0	2	1	0	2	0	0	0	1
A0A2R6X119	0	1	0	0	0	0	0	3	0	0	0	0	0	1	0	0	0	1
A0A2R6WK84	0	0	0	0	0	0	0	0	0	0	0	0	7	0	0	0	0	0
A0A2R6W3Y1	0	0	0	0	0	0	0	7	0	4	0	0	1	0	0	0	0	0
A0A2R6WLN0	0	0	0	0	0	1	0	1	0	1	0	0	6	0	0	0	0	0
A0A2R6W5T7	0	0	0	0	0	0	0	3	0	0	0	0	0	0	0	0	0	0
A0A2R6W7H6	0	0	0	0	0	0	0	6	0	3	2	0	0	0	0	0	2	2
A0A2R6XI92	0	0	0	0	0	0	0	0	0	0	0	0	10	0	0	0	0	0
A0A2R6W895	0	0	0	0	0	0	0	0	0	0	0	0	3	0	1	0	0	0
A0A2R6XMT2	0	0	0	0	0	1	0	0	0	0	0	0	11	0	0	0	0	0
A0A2R6WHG7	0	0	0	0	0	0	0	0	0	0	0	0	20	0	0	0	0	0
A0A2R6WHL8	0	0	0	0	0	0	0	0	1	0	0	1	9	0	0	0	0	0
A0A2R6WSD3	0	0	0	0	0	0	0	0	0	0	0	0	3	0	0	0	0	0
A0A2R6XBB7	0	0	0	0	0	0	0	0	0	0	0	2	4	0	0	0	0	0
A0A2R6XEE7	0	0	0	0	0	0	0	0	0	0	0	1	5	0	0	0	0	0
A0A0E4B3T8	0	0	0	0	0	0	0	0	0	0	0	5	11	0	0	0	0	0
A0A2R6WV93	0	0	0	0	0	0	0	0	0	0	0	1	3	0	0	0	0	0
A0A2R6XQK9	0	0	0	0	0	0	0	0	1	0	0	0	23	0	0	0	0	0
A0A2R6XWM6	0	1	0	0	0	0	0	5	0	0	1	0	0	1	0	0	0	0
A0A2R6XV44	0	0	0	0	0	0	0	0	0	0	0	0	7	0	0	0	0	0
A0A2R6W5D0	0	0	0	0	0	0	0	0	0	0	0	1	4	0	0	0	0	0
A0A2R6W3E3	0	0	0	0	0	1	0	1	0	0	0	0	4	0	0	0	0	0
A0A2R6W2F0	0	0	0	0	0	0	0	0	1	0	0	1	5	0	0	0	0	0
A0A2R6XI82	0	0	0	0	0	0	0	0	0	0	0	0	14	0	0	0	0	0
A0A2R6XAV9	0	0	1	1	1	1	1	1	1	1	0	1	5	1	1	1	1	1
A0A2R6XEU3	0	0	0	0	0	0	0	0	0	0	0	0	17	0	0	0	0	0
A0A2R6X1T4	0	0	0	0	0	2	0	0	0	0	0	1	33	0	0	0	0	0
A0A2R6WQ17	0	0	0	0	0	0	0	0	1	0	0	4	4	0	0	0	0	1
A0A2R6WAL7	0	0	0	0	0	0	0	0	0	0	0	1	5	0	0	0	0	0
A0A2R6XMK8	0	0	0	0	0	0	0	0	0	0	0	0	6	0	0	0	0	0
A0A2R6X1V4	0	0	0	0	0	0	0	1	0	0	0	2	4	0	0	0	0	0
A0A2R6X735	0	0	0	0	0	0	0	8	0	0	0	0	0	0	0	0	0	0
A0A2R6WZ89	0	0	0	0	0	0	0	5	0	0	0	0	0	1	0	0	0	0
A0A2R6WUK8	0	0	0	0	0	0	0	5	1	0	0	0	0	0	0	0	0	0
A0A2R6XCV6	0	0	0	0	0	0	0	0	1	0	0	3	10	0	0	0	0	0
A0A2R6XNG9	0	0	0	0	0	1	0	0	0	0	0	1	3	0	0	0	0	0
A0A2R6XHS3	0	0	0	0	0	0	0	1	0	0	0	3	2	0	0	0	0	0
A0A2R6W6R1	0	0	0	0	0	2	0	4	0	0	0	1	2	0	0	0	0	0
A0A2R6X2Y8	0	0	0	0	0	0	0	0	0	0	0	0	6	0	0	0	0	0
A0A2R6XDW9	0	0	0	0	0	0	0	0	0	0	0	0	4	0	0	0	0	0
A0A2R6XQ81	0	0	0	0	0	2	0	0	0	1	0	0	3	0	1	0	0	0
A0A2R6WAH8	0	0	0	0	0	1	0	0	0	0	0	0	9	0	0	0	0	0
A0A2R6XHX5	0	0	0	1	0	3	1	1	1	5	0	1	7	0	0	0	0	1
A0A2R6WPW5	0	0	0	0	0	0	0	0	0	0	0	0	3	0	0	0	0	0
A0A2R6XQD6	0	0	0	0	0	1	0	1	2	0	0	0	5	0	0	0	0	0
A0A2R6X9C5	0	0	0	0	0	0	0	0	0	0	0	0	3	0	0	0	0	0
A0A2R6XN26	0	0	0	0	0	0	0	0	0	0	0	0	0	0	5	0	0	0
A0A2R6W6W4	0	0	0	0	0	0	0	0	1	3	0	1	5	0	0	0	0	0
A0A2R6WIQ3	0	0	0	0	0	0	0	4	0	0	0	0	0	0	0	0	0	0
A0A2R6W892	0	1	0	0	0	1	0	5	0	0	0	0	0	1	0	0	0	0
A0A2R6XV38	0	0	0	0	0	0	0	0	0	0	0	0	8	0	0	0	0	0
A0A2R6W309	0	0	0	0	0	0	0	0	0	0	0	3	3	0	0	0	0	0
A0A2R6XP80	0	0	0	1	0	0	0	4	1	1	1	0	1	0	0	0	0	0
A0A2R6WJ83	0	0	0	0	0	2	0	9	0	2	0	0	0	2	0	0	0	0
A0A2R6WIX8	0	0	0	0	0	0	0	0	0	0	0	0	9	0	0	0	0	0
A0A2R6WST1	0	0	0	0	0	0	0	1	0	0	0	1	4	0	0	0	0	0
A0A2R6W4B2	0	0	0	0	0	5	0	1	0	3	0	0	15	0	0	0	0	0
A0A2R6WZ47	0	0	0	1	0	0	0	0	0	0	0	1	6	0	0	0	0	0
A0A2R6W7Q7	0	0	0	0	0	0	0	7	0	0	0	0	0	1	0	0	0	0
A0A2R6XE15	0	0	0	0	0	0	0	0	0	0	0	0	3	0	0	0	0	0
A0A2R6XJF4	0	0	0	0	0	1	0	0	0	0	0	0	3	0	0	0	0	0
A0A2R6WB67	0	0	0	0	0	0	0	1	1	5	0	1	3	0	0	0	0	0
A0A2R6XNJ1	0	0	0	0	0	0	0	0	0	0	0	0	5	0	0	0	0	0
A0A2R6WH11	0	0	0	0	0	1	0	1	0	5	0	0	2	0	0	0	0	0
A0A2R6WBQ5	0	0	0	1	0	1	0	2	1	0	1	1	4	1	1	0	0	0
A0A2R6XKC4	0	0	0	0	0	0	1	3	2	1	0	0	0	0	0	0	0	0
A0A1L7B5G7	0	0	0	0	0	1	0	3	1	0	0	3	3	1	0	0	0	1
A0A2R6XC67	0	1	0	0	0	0	0	5	0	1	0	0	0	0	0	0	0	0
A0A2R6XPI8	0	0	0	1	0	0	0	1	0	0	0	6	13	0	0	0	0	0
A0A2R6X551	0	0	0	0	0	1	0	5	0	2	2	0	0	2	0	0	0	1
A0A2R6WMW6	0	0	0	0	0	0	0	0	0	0	0	8	7	0	0	0	0	0
A0A2R6VX59	0	0	0	0	0	0	0	0	0	0	0	0	3	0	0	0	0	0
A0A2R6WM50	0	0	0	0	0	0	0	0	0	0	0	4	4	0	0	0	0	0
A0A2R6VWQ6	0	0	0	0	0	0	0	0	0	0	0	5	6	0	0	0	0	0
A0A2R6WYI9	1	0	0	0	0	0	0	0	1	1	0	0	3	0	0	0	0	0
A0A2R6X040	0	0	0	0	0	0	0	3	0	0	0	0	0	0	0	0	0	0
A0A2R6WD31	0	0	0	0	0	1	0	0	0	0	0	0	28	0	0	0	0	0
A0A2R6X5H8	0	0	0	0	0	0	0	5	1	0	0	0	0	0	0	0	0	0
A0A2R6XHI6	0	0	0	0	0	0	0	3	1	0	0	0	0	1	0	0	0	0
A0A2R6WBK4	0	0	0	0	0	1	0	0	1	0	0	1	4	0	0	0	0	0
A0A2R6XQW3	0	0	0	0	0	0	0	3	0	0	0	0	1	0	0	0	0	0
A0A2R6W430	0	0	0	0	0	0	0	0	0	0	0	0	3	0	0	0	0	0
A0A2R6W984	0	0	0	0	0	0	0	0	0	0	0	5	8	0	0	0	0	0
A0A2R6W776	0	0	0	0	0	0	0	0	0	0	0	0	8	0	0	0	0	0
A0A2R6XBC7	0	1	0	0	0	1	0	1	0	0	0	0	6	1	0	0	0	0
A0A2R6XQK8	0	0	0	0	0	0	0	4	0	0	0	0	0	0	0	0	0	0
A0A2R6XD97	0	0	0	0	0	0	0	0	0	0	0	0	4	0	0	0	0	0
A0A2R6X5Z7	0	0	0	0	0	0	0	0	0	0	0	0	5	0	0	0	0	0
A0A2R6X532	0	0	0	0	0	0	0	0	0	0	0	2	5	0	0	0	0	0
A0A2R6X0V2	0	0	0	0	0	0	0	0	0	1	0	0	11	0	1	0	0	0
A0A2R6X7W2	0	0	0	0	0	1	0	0	0	0	0	0	5	0	0	0	0	0
A0A2R6WNA0	0	0	0	0	0	8	0	0	0	0	0	1	33	0	0	0	0	0
A0A2R6XNQ6	0	0	0	0	0	0	0	0	0	0	0	0	3	0	0	0	0	0
A0A2R6X4R4	0	1	0	0	0	0	0	7	0	0	0	0	0	1	0	0	0	0
A0A2R6XK26	0	0	0	0	0	2	0	0	0	0	0	0	5	0	0	0	0	0
A0A2R6X3J6	0	0	0	0	0	0	0	5	0	1	0	0	0	0	0	0	0	1
A0A2R6XNP9	0	0	0	0	0	1	0	6	1	1	0	1	0	2	0	0	0	1
A0A2R6W1G8	0	2	0	0	0	0	0	6	0	0	0	0	0	1	0	0	0	1
A0A2R6WUZ2	0	0	0	0	0	1	2	0	1	2	0	1	6	0	0	0	0	0
A0A2R6XFS4	0	0	0	0	0	0	0	0	0	0	0	0	6	0	0	0	0	0
A0A2R6W5V8	0	0	0	0	0	0	0	1	0	0	0	0	4	0	0	0	0	0
A0A2R6XD29	0	0	1	0	0	0	0	0	0	4	0	0	0	0	0	0	0	0
A0A2R6XQM6	0	0	0	0	0	0	0	0	0	0	0	0	3	0	0	0	0	0
A0A2R6XC64	0	0	0	1	0	0	0	0	0	0	0	1	3	0	1	0	0	0
A0A2R6W516	0	0	0	0	0	0	0	0	0	0	0	0	3	0	0	0	0	0
A0A2R6XHB6	0	0	0	0	0	1	0	0	0	0	0	1	3	0	0	0	0	0
A0A2R6WMU7	0	0	0	0	0	0	0	0	0	6	0	0	0	0	0	0	0	0
A0A2R6WF74	0	0	0	0	0	0	0	0	0	0	0	2	6	1	0	0	0	0
A0A2R6XUN6	0	0	0	0	0	1	0	8	0	0	0	0	0	0	0	0	0	0
A0A2R6WGC5	0	0	0	1	0	0	0	0	0	0	0	2	6	0	2	0	0	0
A0A2R6X1J4	0	0	0	0	0	0	1	0	0	0	0	0	4	0	0	0	0	0
A0A2R6XL92	0	1	0	0	0	0	0	5	0	0	0	0	0	0	0	0	0	0
A0A2R6XCB3	0	0	0	0	0	0	0	0	0	0	0	11	12	0	0	0	0	0
A0A2R6XIR4	0	0	0	0	0	0	0	0	0	0	0	1	3	0	0	0	0	0
A0A2R6W7R9	0	0	0	0	0	0	0	0	0	0	0	2	7	0	0	0	0	0
A0A2R6WZM0	0	0	0	0	0	0	0	1	0	0	0	0	6	0	0	0	0	0
A0A2R6WRG5	0	1	0	0	0	1	0	1	0	0	0	2	9	0	1	0	0	0
A0A2R6W6Q8	0	1	0	0	0	0	0	0	0	0	0	3	10	0	0	0	0	0
A0A2R6WZN5	0	0	0	0	0	0	0	0	0	0	0	2	3	0	0	0	0	0
A0A2R6XHA6	0	0	0	0	0	0	0	0	0	0	0	0	3	0	0	0	0	0
A0A2R6XJB0	0	0	0	0	0	1	0	1	1	0	0	2	6	0	0	0	0	0
A0A2R6XGA8	0	0	0	0	0	0	0	5	0	1	0	1	0	0	0	0	0	0
A0A2R6XKG8	0	0	0	0	0	0	0	0	0	0	0	0	3	0	0	0	0	0
A0A2R6XRK4	0	0	0	0	0	0	0	0	0	0	0	2	7	0	0	0	0	0
A0A2R6X6D5	0	0	0	0	0	0	0	0	0	0	0	0	4	0	0	0	0	0
A0A2R6W8X8	0	0	0	0	0	0	0	0	0	0	0	7	8	0	0	0	0	0
A0A2R6XWP2	0	0	0	0	0	0	0	3	0	0	0	0	0	0	0	0	0	0
A0A2R6W2B4	1	1	1	1	1	1	1	1	1	1	1	3	8	1	1	1	1	2
A0A2R6X142	0	0	0	0	0	0	0	0	0	0	0	0	15	0	0	0	0	0
A0A2R6XCG7	0	0	0	0	0	0	0	0	0	0	0	0	4	0	0	0	0	0
A0A2R6WDU6	0	0	0	0	0	2	0	0	0	0	0	0	3	0	0	0	0	0
A0A2R6WFU7	0	0	0	0	0	0	0	0	0	0	0	0	4	0	0	0	0	0
A0A2R6X8X0	0	0	0	0	0	0	0	3	0	0	0	0	0	0	0	0	0	0
A0A2R6XEC4	1	1	1	1	1	2	1	1	1	1	1	4	4	1	1	1	1	1
A0A2R6WSP2	0	0	0	0	1	0	0	0	0	0	1	0	2	0	0	0	0	0
A0A2R6XR60	0	0	0	0	0	0	0	0	0	0	0	0	5	0	0	0	0	0
A0A2R6XKI4	0	0	0	0	0	0	0	1	0	0	0	2	2	0	0	0	0	0
A0A2R6WQM7	0	0	0	0	0	0	0	0	0	0	0	6	7	0	0	0	0	0
A0A2R6X9M6	0	0	0	0	0	0	0	0	0	0	0	9	7	0	0	0	0	0
A0A2R6WTR0	0	0	0	0	0	0	0	0	0	0	0	0	4	0	0	0	0	0
A0A2R6W929	0	1	0	0	0	0	0	9	0	0	0	0	0	0	0	0	0	1
A0A2R6X2V0	0	0	0	0	0	0	0	0	0	0	0	0	4	0	0	0	0	0
A0A2R6WHD8	0	0	0	0	0	0	0	5	1	2	0	0	0	0	0	0	0	1
A0A2R6WV48	0	0	0	0	1	0	1	0	0	0	0	4	5	0	0	0	0	1
A0A2R6W3R4	0	0	0	0	0	0	0	5	0	0	0	0	0	0	0	0	0	0

## Sheet: ctrl_vs_Exo70I
ID	LogFC	F.statistic	p.value	adjp	Entry Name	Protein names	Gene Names	Organism	Length	InterPro	Gene Ontology (biological process)	Gene Ontology (cellular component)	Gene Ontology (GO)	Gene Ontology (molecular function)	Gene Ontology IDs
A0A2R6X4L8	5.57943	603.527	5.40432e-09	6.55004e-06	A0A2R6X4L8_MARPO	Exocyst complex component	MARPO_0036s0016	Marchantia polymorpha (Common liverwort) (Marchantia aquatica)	795	IPR007225;IPR042045;IPR042044;IPR046361;	exocytosis [GO:0006887]; Golgi to plasma membrane transport [GO:0006893]; intracellular protein transport [GO:0006886]; vesicle tethering involved in exocytosis [GO:0090522]	exocyst [GO:0000145]	exocyst [GO:0000145]; exocytosis [GO:0006887]; Golgi to plasma membrane transport [GO:0006893]; intracellular protein transport [GO:0006886]; vesicle tethering involved in exocytosis [GO:0090522]		GO:0000145; GO:0006886; GO:0006887; GO:0006893; GO:0090522
A0A2R6WP52	4.51026	439.472	1.95721e-08	1.18607e-05	A0A2R6WP52_MARPO	Exocyst complex component Sec10	MARPO_0070s0084	Marchantia polymorpha (Common liverwort) (Marchantia aquatica)	843	IPR009976;	exocytosis [GO:0006887]; Golgi to plasma membrane transport [GO:0006893]	exocyst [GO:0000145]	exocyst [GO:0000145]; exocytosis [GO:0006887]; Golgi to plasma membrane transport [GO:0006893]		GO:0000145; GO:0006887; GO:0006893
SEC6	3.73668	243.877	2.09225e-07	6.82285e-05
A0A2R6WF54	3.59864	239.431	2.25177e-07	6.82285e-05	A0A2R6WF54_MARPO	Exocyst complex component SEC5	MARPO_0098s0037	Marchantia polymorpha (Common liverwort) (Marchantia aquatica)	1178	IPR016159;IPR029175;IPR039481;	exocytosis [GO:0006887]; Golgi to plasma membrane transport [GO:0006893]; protein transport [GO:0015031]	exocyst [GO:0000145]	exocyst [GO:0000145]; exocytosis [GO:0006887]; Golgi to plasma membrane transport [GO:0006893]; protein transport [GO:0015031]		GO:0000145; GO:0006887; GO:0006893; GO:0015031
Exo70I	9.91613	466.044	4.29956e-07	0.000104221
Exo84	9.11465	426.827	5.63532e-07	0.000113834
cont_P42212	-2.37038	148.348	1.49807e-06	0.00025938
000000a_GFP	-1.69092	116.242	3.87417e-06	0.000521722
A0A2R6WBH1	2.25722	117.081	3.76788e-06	0.000521722	A0A2R6WBH1_MARPO	dynamin GTPase (EC 3.6.5.5)	MARPO_0114s0021	Marchantia polymorpha (Common liverwort) (Marchantia aquatica)	955	IPR022812;IPR001401;IPR019762;IPR045063;IPR000375;IPR030381;IPR003130;IPR020850;IPR027417;IPR011993;IPR001849;		cytoplasm [GO:0005737]; membrane [GO:0016020]; microtubule [GO:0005874]	cytoplasm [GO:0005737]; membrane [GO:0016020]; microtubule [GO:0005874]; GTP binding [GO:0005525]; GTPase activity [GO:0003924]; microtubule binding [GO:0008017]	GTP binding [GO:0005525]; GTPase activity [GO:0003924]; microtubule binding [GO:0008017]	GO:0003924; GO:0005525; GO:0005737; GO:0005874; GO:0008017; GO:0016020
A0A2R6XIA7	3.9438	102.017	6.40734e-06	0.000730637	A0A2R6XIA7_MARPO	Exocyst complex component Sec3 PIP2-binding N-terminal domain-containing protein	MARPO_0013s0072	Marchantia polymorpha (Common liverwort) (Marchantia aquatica)	887	IPR028258;IPR019160;	exocytosis [GO:0006887]; Golgi to plasma membrane transport [GO:0006893]	exocyst [GO:0000145]; plasma membrane [GO:0005886]	exocyst [GO:0000145]; plasma membrane [GO:0005886]; phosphatidylinositol-4,5-bisphosphate binding [GO:0005546]; exocytosis [GO:0006887]; Golgi to plasma membrane transport [GO:0006893]	phosphatidylinositol-4,5-bisphosphate binding [GO:0005546]	GO:0000145; GO:0005546; GO:0005886; GO:0006887; GO:0006893
A0A2R6WI90	-6.14365	185.08	7.23403e-06	0.000730637	A0A2R6WI90_MARPO	Acetolactate synthase (EC 2.2.1.6)	MARPO_0088s0092	Marchantia polymorpha (Common liverwort) (Marchantia aquatica)	678	IPR012846;IPR039368;IPR029035;IPR029061;IPR012000;IPR012001;IPR000399;IPR045229;IPR011766;	isoleucine biosynthetic process [GO:0009097]; response to herbicide [GO:0009635]; valine biosynthetic process [GO:0009099]	acetolactate synthase complex [GO:0005948]	acetolactate synthase complex [GO:0005948]; acetolactate synthase activity [GO:0003984]; flavin adenine dinucleotide binding [GO:0050660]; magnesium ion binding [GO:0000287]; thiamine pyrophosphate binding [GO:0030976]; isoleucine biosynthetic process [GO:0009097]; response to herbicide [GO:0009635]; valine biosynthetic process [GO:0009099]	acetolactate synthase activity [GO:0003984]; flavin adenine dinucleotide binding [GO:0050660]; magnesium ion binding [GO:0000287]; thiamine pyrophosphate binding [GO:0030976]	GO:0000287; GO:0003984; GO:0005948; GO:0009097; GO:0009099; GO:0009635; GO:0030976; GO:0050660
A0A2R6W300	3.28617	100.674	6.74132e-06	0.000730637	A0A2R6W300_MARPO	Exocyst complex component Sec8	MARPO_0170s0008	Marchantia polymorpha (Common liverwort) (Marchantia aquatica)	1099	IPR039682;IPR007191;	exocytosis [GO:0006887]; Golgi to plasma membrane transport [GO:0006893]; protein targeting to membrane [GO:0006612]; vesicle docking involved in exocytosis [GO:0006904]; vesicle tethering involved in exocytosis [GO:0090522]	exocyst [GO:0000145]	exocyst [GO:0000145]; exocytosis [GO:0006887]; Golgi to plasma membrane transport [GO:0006893]; protein targeting to membrane [GO:0006612]; vesicle docking involved in exocytosis [GO:0006904]; vesicle tethering involved in exocytosis [GO:0090522]		GO:0000145; GO:0006612; GO:0006887; GO:0006893; GO:0006904; GO:0090522
A0A2R6XHM5	1.36643	39.9739	0.000201405	0.0187772	A0A2R6XHM5_MARPO	Uncharacterized protein	MARPO_0014s0125	Marchantia polymorpha (Common liverwort) (Marchantia aquatica)	711	IPR022812;IPR001401;IPR019762;IPR045063;IPR000375;IPR030381;IPR003130;IPR020850;IPR027417;		cytoplasm [GO:0005737]; membrane [GO:0016020]; microtubule [GO:0005874]	cytoplasm [GO:0005737]; membrane [GO:0016020]; microtubule [GO:0005874]; GTP binding [GO:0005525]; GTPase activity [GO:0003924]; microtubule binding [GO:0008017]	GTP binding [GO:0005525]; GTPase activity [GO:0003924]; microtubule binding [GO:0008017]	GO:0003924; GO:0005525; GO:0005737; GO:0005874; GO:0008017; GO:0016020
A0A2R6W801	1.43773	33.9291	0.000353693	0.0306197	A0A2R6W801_MARPO	Dynamin-related protein 1E	MARPO_0132s0051	Marchantia polymorpha (Common liverwort) (Marchantia aquatica)	646	IPR022812;IPR001401;IPR019762;IPR045063;IPR000375;IPR030381;IPR003130;IPR020850;IPR027417;		cytoplasm [GO:0005737]; membrane [GO:0016020]; microtubule [GO:0005874]	cytoplasm [GO:0005737]; membrane [GO:0016020]; microtubule [GO:0005874]; GTP binding [GO:0005525]; GTPase activity [GO:0003924]; microtubule binding [GO:0008017]	GTP binding [GO:0005525]; GTPase activity [GO:0003924]; microtubule binding [GO:0008017]	GO:0003924; GO:0005525; GO:0005737; GO:0005874; GO:0008017; GO:0016020
A0A0G3FGV9	-2.73553	30.0989	0.000698758	0.0564597	A0A0G3FGV9_MARPO	Topless	MARPO_0051s0078	Marchantia polymorpha (Common liverwort) (Marchantia aquatica)	1184	IPR006595;IPR006594;IPR011047;IPR027728;IPR015943;IPR001680;IPR036322;	post-embryonic development [GO:0009791]; regulation of DNA-templated transcription [GO:0006355]; reproductive structure development [GO:0048608]; shoot system development [GO:0048367]		post-embryonic development [GO:0009791]; regulation of DNA-templated transcription [GO:0006355]; reproductive structure development [GO:0048608]; shoot system development [GO:0048367]		GO:0006355; GO:0009791; GO:0048367; GO:0048608
Exo70III	4.86344	36.8042	0.00079053	0.0598827
A0A2R6X009	0.864949	29.4581	0.00150152	0.107049	A0A2R6X009_MARPO	Clathrin heavy chain	MARPO_0045s0097	Marchantia polymorpha (Common liverwort) (Marchantia aquatica)	1702	IPR016024;IPR000547;IPR015348;IPR016025;IPR022365;IPR016341;IPR011990;	intracellular protein transport [GO:0006886]; receptor-mediated endocytosis [GO:0006898]	clathrin coat of coated pit [GO:0030132]; clathrin coat of trans-Golgi network vesicle [GO:0030130]; clathrin complex [GO:0071439]	clathrin coat of coated pit [GO:0030132]; clathrin coat of trans-Golgi network vesicle [GO:0030130]; clathrin complex [GO:0071439]; clathrin light chain binding [GO:0032051]; structural molecule activity [GO:0005198]; intracellular protein transport [GO:0006886]; receptor-mediated endocytosis [GO:0006898]	clathrin light chain binding [GO:0032051]; structural molecule activity [GO:0005198]	GO:0005198; GO:0006886; GO:0006898; GO:0030130; GO:0030132; GO:0032051; GO:0071439
A0A2R6WC40	0.884227	20.6814	0.00174794	0.117694	A0A2R6WC40_MARPO	Uncharacterized protein	MARPO_0112s0050	Marchantia polymorpha (Common liverwort) (Marchantia aquatica)	1076
A0A2R6W9W3	-1.33598	21.0755	0.00571993	0.364871	A0A2R6W9W3_MARPO	Sucrose synthase (EC 2.4.1.13)	MARPO_0122s0057	Marchantia polymorpha (Common liverwort) (Marchantia aquatica)	832	IPR001296;IPR000368;IPR012820;	sucrose metabolic process [GO:0005985]		sucrose synthase activity [GO:0016157]; sucrose metabolic process [GO:0005985]	sucrose synthase activity [GO:0016157]	GO:0005985; GO:0016157
A0A2R6WL15	4.23942	13.6875	0.0094305	0.571488	A0A2R6WL15_MARPO	Dynamin-type G domain-containing protein	MARPO_0079s0059	Marchantia polymorpha (Common liverwort) (Marchantia aquatica)	949	IPR022812;IPR001401;IPR045063;IPR030381;IPR027417;	peroxisome fission [GO:0016559]	cytoplasm [GO:0005737]; membrane [GO:0016020]; microtubule [GO:0005874]; peroxisome [GO:0005777]	cytoplasm [GO:0005737]; membrane [GO:0016020]; microtubule [GO:0005874]; peroxisome [GO:0005777]; GTP binding [GO:0005525]; GTPase activity [GO:0003924]; microtubule binding [GO:0008017]; peroxisome fission [GO:0016559]	GTP binding [GO:0005525]; GTPase activity [GO:0003924]; microtubule binding [GO:0008017]	GO:0003924; GO:0005525; GO:0005737; GO:0005777; GO:0005874; GO:0008017; GO:0016020; GO:0016559
A0A2R6XIG8	4.02967	11.4989	0.0138306	0.798225	A0A2R6XIG8_MARPO	Cation-transporting P-type ATPase N-terminal domain-containing protein	MARPO_0013s0119	Marchantia polymorpha (Common liverwort) (Marchantia aquatica)	1071	IPR006068;IPR004014;IPR023299;IPR018303;IPR023298;IPR008250;IPR036412;IPR023214;IPR001757;IPR044492;	calcium ion transmembrane transport [GO:0070588]; intracellular calcium ion homeostasis [GO:0006874]	membrane [GO:0016020]	membrane [GO:0016020]; ATP binding [GO:0005524]; ATP hydrolysis activity [GO:0016887]; P-type calcium transporter activity [GO:0005388]; calcium ion transmembrane transport [GO:0070588]; intracellular calcium ion homeostasis [GO:0006874]	ATP binding [GO:0005524]; ATP hydrolysis activity [GO:0016887]; P-type calcium transporter activity [GO:0005388]	GO:0005388; GO:0005524; GO:0006874; GO:0016020; GO:0016887; GO:0070588
A0A2R6XQP4	1.27989	8.56567	0.0192414	0.957343	A0A2R6XQP4_MARPO	Coatomer subunit gamma	MARPO_0005s0083	Marchantia polymorpha (Common liverwort) (Marchantia aquatica)	891	IPR011989;IPR016024;IPR002553;IPR013041;IPR009028;IPR032154;IPR017106;IPR013040;IPR037067;IPR012295;	endoplasmic reticulum to Golgi vesicle-mediated transport [GO:0006888]; intra-Golgi vesicle-mediated transport [GO:0006891]; intracellular protein transport [GO:0006886]; protein secretion [GO:0009306]	COPI vesicle coat [GO:0030126]; endoplasmic reticulum [GO:0005783]; endoplasmic reticulum-Golgi intermediate compartment [GO:0005793]; Golgi membrane [GO:0000139]	COPI vesicle coat [GO:0030126]; endoplasmic reticulum [GO:0005783]; endoplasmic reticulum-Golgi intermediate compartment [GO:0005793]; Golgi membrane [GO:0000139]; structural molecule activity [GO:0005198]; endoplasmic reticulum to Golgi vesicle-mediated transport [GO:0006888]; intra-Golgi vesicle-mediated transport [GO:0006891]; intracellular protein transport [GO:0006886]; protein secretion [GO…	structural molecule activity [GO:0005198]	GO:0000139; GO:0005198; GO:0005783; GO:0005793; GO:0006886; GO:0006888; GO:0006891; GO:0009306; GO:0030126
A0A2R6XPG2	1.47725	8.37043	0.0202527	0.957343	A0A2R6XPG2_MARPO	Uncharacterized protein	MARPO_0006s0025	Marchantia polymorpha (Common liverwort) (Marchantia aquatica)	815
A0A2R6W4P2	-2.52865	7.911	0.0221193	0.957343	A0A2R6W4P2_MARPO	Malate synthase (EC 2.3.3.9)	MARPO_0154s0035	Marchantia polymorpha (Common liverwort) (Marchantia aquatica)	548	IPR044856;IPR011076;IPR006252;IPR001465;IPR019830;IPR046363;	glyoxylate cycle [GO:0006097]; tricarboxylic acid cycle [GO:0006099]	cytoplasm [GO:0005737]; glyoxysome [GO:0009514]	cytoplasm [GO:0005737]; glyoxysome [GO:0009514]; malate synthase activity [GO:0004474]; glyoxylate cycle [GO:0006097]; tricarboxylic acid cycle [GO:0006099]	malate synthase activity [GO:0004474]	GO:0004474; GO:0005737; GO:0006097; GO:0006099; GO:0009514
A0A2R6XFQ1	2.40371	8.20082	0.0217361	0.957343	A0A2R6XFQ1_MARPO	EF-hand domain-containing protein	MARPO_0016s0016	Marchantia polymorpha (Common liverwort) (Marchantia aquatica)	857	IPR011992;IPR018247;IPR002048;IPR011990;IPR019734;IPR000433;			calcium ion binding [GO:0005509]; zinc ion binding [GO:0008270]	calcium ion binding [GO:0005509]; zinc ion binding [GO:0008270]	GO:0005509; GO:0008270
A0A2R6WUG1	1.71682	7.96772	0.0231269	0.957343	A0A2R6WUG1_MARPO	Importin N-terminal domain-containing protein	MARPO_0057s0097	Marchantia polymorpha (Common liverwort) (Marchantia aquatica)	892	IPR011989;IPR016024;IPR000357;IPR001494;IPR040122;	protein import into nucleus [GO:0006606]	cytoplasm [GO:0005737]; nucleus [GO:0005634]	cytoplasm [GO:0005737]; nucleus [GO:0005634]; nuclear import signal receptor activity [GO:0061608]; nuclear localization sequence binding [GO:0008139]; small GTPase binding [GO:0031267]; protein import into nucleus [GO:0006606]	nuclear import signal receptor activity [GO:0061608]; nuclear localization sequence binding [GO:0008139]; small GTPase binding [GO:0031267]	GO:0005634; GO:0005737; GO:0006606; GO:0008139; GO:0031267; GO:0061608
A0A1L7B546	2.01364	9.33613	0.0232739	0.957343	A0A1L7B546_MARPO	mannose-1-phosphate guanylyltransferase (EC 2.7.7.13)	MARPO_0034s0043	Marchantia polymorpha (Common liverwort) (Marchantia aquatica)	361	IPR045233;IPR001451;IPR005835;IPR029044;	GDP-mannose biosynthetic process [GO:0009298]; protein glycosylation [GO:0006486]	cytoplasm [GO:0005737]	cytoplasm [GO:0005737]; GTP binding [GO:0005525]; mannose-1-phosphate guanylyltransferase (GTP) activity [GO:0004475]; GDP-mannose biosynthetic process [GO:0009298]; protein glycosylation [GO:0006486]	GTP binding [GO:0005525]; mannose-1-phosphate guanylyltransferase (GTP) activity [GO:0004475]	GO:0004475; GO:0005525; GO:0005737; GO:0006486; GO:0009298
A0A2R6X185	3.7842	8.15078	0.0278081	0.957343	A0A2R6X185_MARPO	FRIGIDA-like protein	MARPO_0043s0082	Marchantia polymorpha (Common liverwort) (Marchantia aquatica)	654	IPR012474;	cell differentiation [GO:0030154]		cell differentiation [GO:0030154]		GO:0030154
A0A2R6WTT9	5.29757	9.00898	0.0285619	0.957343	A0A2R6WTT9_MARPO	C2 domain-containing protein	MARPO_0058s0070	Marchantia polymorpha (Common liverwort) (Marchantia aquatica)	2166	IPR011989;IPR016024;IPR000225;IPR000008;IPR035892;IPR044297;IPR004155;	anisotropic cell growth [GO:0051211]; regulation of cellulose biosynthetic process [GO:2001006]	cellulose synthase complex [GO:0010330]	cellulose synthase complex [GO:0010330]; microtubule binding [GO:0008017]; anisotropic cell growth [GO:0051211]; regulation of cellulose biosynthetic process [GO:2001006]	microtubule binding [GO:0008017]	GO:0008017; GO:0010330; GO:0051211; GO:2001006
A0A2R6WNH0	3.78422	7.98171	0.0289411	0.957343	A0A2R6WNH0_MARPO	PCI domain-containing protein	MARPO_0071s0017	Marchantia polymorpha (Common liverwort) (Marchantia aquatica)	267	IPR006746;IPR033464;IPR000717;	proteasome-mediated ubiquitin-dependent protein catabolic process [GO:0043161]	nucleus [GO:0005634]; proteasome regulatory particle, lid subcomplex [GO:0008541]	nucleus [GO:0005634]; proteasome regulatory particle, lid subcomplex [GO:0008541]; proteasome-mediated ubiquitin-dependent protein catabolic process [GO:0043161]		GO:0005634; GO:0008541; GO:0043161
A0A2R6XJW0	1.02253	24.3281	0.0303749	0.957343	A0A2R6XJW0_MARPO	NADH-quinone oxidoreductase subunit D domain-containing protein	MARPO_0011s0058	Marchantia polymorpha (Common liverwort) (Marchantia aquatica)	468	IPR001135;IPR014029;IPR022885;IPR029014;	mitochondrial electron transport, NADH to ubiquinone [GO:0006120]	mitochondrial respiratory chain complex I [GO:0005747]	mitochondrial respiratory chain complex I [GO:0005747]; NAD binding [GO:0051287]; NADH dehydrogenase (ubiquinone) activity [GO:0008137]; quinone binding [GO:0048038]; mitochondrial electron transport, NADH to ubiquinone [GO:0006120]	NAD binding [GO:0051287]; NADH dehydrogenase (ubiquinone) activity [GO:0008137]; quinone binding [GO:0048038]	GO:0005747; GO:0006120; GO:0008137; GO:0048038; GO:0051287
A0A2R6XVB6	1.32591	23.2867	0.032578	0.957343	A0A2R6XVB6_MARPO	60S ribosomal protein L18a	MARPO_0001s0112	Marchantia polymorpha (Common liverwort) (Marchantia aquatica)	177	IPR028877;IPR023573;IPR021138;	translation [GO:0006412]	cytosolic large ribosomal subunit [GO:0022625]	cytosolic large ribosomal subunit [GO:0022625]; structural constituent of ribosome [GO:0003735]; translation [GO:0006412]	structural constituent of ribosome [GO:0003735]	GO:0003735; GO:0006412; GO:0022625
A0A0A7H7B4	0.512409	7.39453	0.0327204	0.957343	A0A0A7H7B4_MARPO	Tubulin beta chain	TUB3 MARPO_0001s0408	Marchantia polymorpha (Common liverwort) (Marchantia aquatica)	445	IPR013838;IPR002453;IPR008280;IPR000217;IPR037103;IPR018316;IPR036525;IPR023123;IPR017975;IPR003008;	microtubule cytoskeleton organization [GO:0000226]; mitotic cell cycle [GO:0000278]	cytoplasm [GO:0005737]; microtubule [GO:0005874]	cytoplasm [GO:0005737]; microtubule [GO:0005874]; GTP binding [GO:0005525]; GTPase activity [GO:0003924]; structural constituent of cytoskeleton [GO:0005200]; microtubule cytoskeleton organization [GO:0000226]; mitotic cell cycle [GO:0000278]	GTP binding [GO:0005525]; GTPase activity [GO:0003924]; structural constituent of cytoskeleton [GO:0005200]	GO:0000226; GO:0000278; GO:0003924; GO:0005200; GO:0005525; GO:0005737; GO:0005874
A0A2R6XG36	5.38837	8.47745	0.0341935	0.957343	A0A2R6XG36_MARPO	PRP1 splicing factor N-terminal domain-containing protein	MARPO_0016s0118	Marchantia polymorpha (Common liverwort) (Marchantia aquatica)	942	IPR003107;IPR010491;IPR045075;IPR011990;IPR019734;	gene silencing by RNA-directed DNA methylation [GO:0080188]; mRNA splicing, via spliceosome [GO:0000398]; positive regulation of miRNA metabolic process [GO:2000630]; positive regulation of primary miRNA processing [GO:2000636]; response to cold [GO:0009409]; seed germination [GO:0009845]; spliceosomal tri-snRNP complex assembly [GO:0000244]	Cajal body [GO:0015030]; catalytic step 2 spliceosome [GO:0071013]; U4/U6 x U5 tri-snRNP complex [GO:0046540]	Cajal body [GO:0015030]; catalytic step 2 spliceosome [GO:0071013]; U4/U6 x U5 tri-snRNP complex [GO:0046540]; gene silencing by RNA-directed DNA methylation [GO:0080188]; mRNA splicing, via spliceosome [GO:0000398]; positive regulation of miRNA metabolic process [GO:2000630]; positive regulation of primary miRNA processing [GO:2000636]; response to cold [GO:0009409]; seed germination [GO:0009845…		GO:0000244; GO:0000398; GO:0009409; GO:0009845; GO:0015030; GO:0046540; GO:0071013; GO:0080188; GO:2000630; GO:2000636
A0A2R6WKP9	2.31795	6.17261	0.0370547	0.957343	A0A2R6WKP9_MARPO	LIM zinc-binding domain-containing protein	MARPO_0080s0053	Marchantia polymorpha (Common liverwort) (Marchantia aquatica)	195	IPR001781;	actin filament bundle assembly [GO:0051017]	actin cytoskeleton [GO:0015629]; plasma membrane [GO:0005886]	actin cytoskeleton [GO:0015629]; plasma membrane [GO:0005886]; actin filament binding [GO:0051015]; metal ion binding [GO:0046872]; actin filament bundle assembly [GO:0051017]	actin filament binding [GO:0051015]; metal ion binding [GO:0046872]	GO:0005886; GO:0015629; GO:0046872; GO:0051015; GO:0051017
A0A2R6W8V1	1.04942	7.85499	0.0405956	0.957343	A0A2R6W8V1_MARPO	V-type proton ATPase subunit C	MARPO_0126s0013	Marchantia polymorpha (Common liverwort) (Marchantia aquatica)	379	IPR004907;IPR036132;	unidimensional cell growth [GO:0009826]	plasma membrane [GO:0005886]; vacuolar proton-transporting V-type ATPase, V1 domain [GO:0000221]	plasma membrane [GO:0005886]; vacuolar proton-transporting V-type ATPase, V1 domain [GO:0000221]; proton-transporting ATPase activity, rotational mechanism [GO:0046961]; unidimensional cell growth [GO:0009826]	proton-transporting ATPase activity, rotational mechanism [GO:0046961]	GO:0000221; GO:0005886; GO:0009826; GO:0046961
A0A2R6WX17	1.86962	5.77789	0.0420948	0.957343	A0A2R6WX17_MARPO	MI domain-containing protein	MARPO_0051s0028	Marchantia polymorpha (Common liverwort) (Marchantia aquatica)	2629	IPR016024;IPR045208;IPR003891;IPR003890;IPR003307;		eukaryotic translation initiation factor 4F complex [GO:0016281]	eukaryotic translation initiation factor 4F complex [GO:0016281]; mRNA binding [GO:0003729]; translation initiation factor activity [GO:0003743]	mRNA binding [GO:0003729]; translation initiation factor activity [GO:0003743]	GO:0003729; GO:0003743; GO:0016281
A0A2R6WQV7	1.75339	5.87006	0.0432588	0.957343	A0A2R6WQV7_MARPO	Uncharacterized protein	MARPO_0065s0050	Marchantia polymorpha (Common liverwort) (Marchantia aquatica)	1135	IPR011992;IPR002048;IPR000261;	endocytosis [GO:0006897]; endosomal transport [GO:0016197]	cytoplasm [GO:0005737]; intracellular membrane-bounded organelle [GO:0043231]; plasma membrane [GO:0005886]	cytoplasm [GO:0005737]; intracellular membrane-bounded organelle [GO:0043231]; plasma membrane [GO:0005886]; calcium ion binding [GO:0005509]; endocytosis [GO:0006897]; endosomal transport [GO:0016197]	calcium ion binding [GO:0005509]	GO:0005509; GO:0005737; GO:0005886; GO:0006897; GO:0016197; GO:0043231
A0A2R6XD54	0.443444	6.72573	0.0440438	0.957343	A0A2R6XD54_MARPO	Ribulose bisphosphate carboxylase/oxygenase activase, chloroplastic (RA) (RuBisCO activase)	MARPO_0022s0132	Marchantia polymorpha (Common liverwort) (Marchantia aquatica)	479	IPR003959;IPR027417;IPR044960;		chloroplast stroma [GO:0009570]	chloroplast stroma [GO:0009570]; ATP binding [GO:0005524]; ATP hydrolysis activity [GO:0016887]; ribulose-1,5-bisphosphate carboxylase/oxygenase activator activity [GO:0046863]	ATP binding [GO:0005524]; ATP hydrolysis activity [GO:0016887]; ribulose-1,5-bisphosphate carboxylase/oxygenase activator activity [GO:0046863]	GO:0005524; GO:0009570; GO:0016887; GO:0046863
A0A2R6XN48	0.409229	5.35853	0.0484402	0.957343	A0A2R6XN48_MARPO	Coatomer subunit alpha	MARPO_0007s0005	Marchantia polymorpha (Common liverwort) (Marchantia aquatica)	1217	IPR047312;IPR016391;IPR010714;IPR006692;IPR020472;IPR011048;IPR015943;IPR001680;IPR019775;IPR036322;	endoplasmic reticulum to Golgi vesicle-mediated transport [GO:0006888]; intra-Golgi vesicle-mediated transport [GO:0006891]; intracellular protein transport [GO:0006886]; retrograde vesicle-mediated transport, Golgi to endoplasmic reticulum [GO:0006890]	COPI vesicle coat [GO:0030126]; Golgi membrane [GO:0000139]	COPI vesicle coat [GO:0030126]; Golgi membrane [GO:0000139]; structural molecule activity [GO:0005198]; endoplasmic reticulum to Golgi vesicle-mediated transport [GO:0006888]; intra-Golgi vesicle-mediated transport [GO:0006891]; intracellular protein transport [GO:0006886]; retrograde vesicle-mediated transport, Golgi to endoplasmic reticulum [GO:0006890]	structural molecule activity [GO:0005198]	GO:0000139; GO:0005198; GO:0006886; GO:0006888; GO:0006890; GO:0006891; GO:0030126
A0A2R6X2Z6	0.779873	12.8513	0.0541286	0.957343	A0A2R6X2Z6_MARPO	PdxS/SNZ N-terminal domain-containing protein	MARPO_0040s0124	Marchantia polymorpha (Common liverwort) (Marchantia aquatica)	309	IPR013785;IPR001852;IPR033755;IPR011060;	amino acid metabolic process [GO:0006520]; pyridoxal phosphate biosynthetic process [GO:0042823]; pyridoxine biosynthetic process [GO:0008615]		amine-lyase activity [GO:0016843]; amino acid metabolic process [GO:0006520]; pyridoxal phosphate biosynthetic process [GO:0042823]; pyridoxine biosynthetic process [GO:0008615]	amine-lyase activity [GO:0016843]	GO:0006520; GO:0008615; GO:0016843; GO:0042823
A0A2R6XD36	0.3908	4.92633	0.0563063	0.957343	A0A2R6XD36_MARPO	Coatomer subunit beta'	MARPO_0022s0125	Marchantia polymorpha (Common liverwort) (Marchantia aquatica)	916	IPR006692;IPR016453;IPR020472;IPR011048;IPR015943;IPR001680;IPR036322;	endoplasmic reticulum to Golgi vesicle-mediated transport [GO:0006888]; intra-Golgi vesicle-mediated transport [GO:0006891]; intracellular protein transport [GO:0006886]; retrograde vesicle-mediated transport, Golgi to endoplasmic reticulum [GO:0006890]	COPI vesicle coat [GO:0030126]; Golgi membrane [GO:0000139]	COPI vesicle coat [GO:0030126]; Golgi membrane [GO:0000139]; structural molecule activity [GO:0005198]; endoplasmic reticulum to Golgi vesicle-mediated transport [GO:0006888]; intra-Golgi vesicle-mediated transport [GO:0006891]; intracellular protein transport [GO:0006886]; retrograde vesicle-mediated transport, Golgi to endoplasmic reticulum [GO:0006890]	structural molecule activity [GO:0005198]	GO:0000139; GO:0005198; GO:0006886; GO:0006888; GO:0006890; GO:0006891; GO:0030126
A0A2R6W9Z0	3.78419	5.39037	0.0577304	0.957343	A0A2R6W9Z0_MARPO	TOG domain-containing protein	MARPO_0121s0024	Marchantia polymorpha (Common liverwort) (Marchantia aquatica)	942	IPR011989;IPR016024;IPR021133;IPR034085;IPR033337;		microtubule [GO:0005874]	microtubule [GO:0005874]; microtubule binding [GO:0008017]	microtubule binding [GO:0008017]	GO:0005874; GO:0008017
A0A2R6W5B9	2.10823	4.83493	0.0598996	0.957343	A0A2R6W5B9_MARPO	Vacuolar protein sorting-associated protein 35	MARPO_0149s0009	Marchantia polymorpha (Common liverwort) (Marchantia aquatica)	793	IPR005378;IPR042491;	intracellular protein transport [GO:0006886]; retrograde transport, endosome to Golgi [GO:0042147]	cytosol [GO:0005829]; late endosome [GO:0005770]; retromer complex [GO:0030904]; retromer, cargo-selective complex [GO:0030906]	cytosol [GO:0005829]; late endosome [GO:0005770]; retromer complex [GO:0030904]; retromer, cargo-selective complex [GO:0030906]; intracellular protein transport [GO:0006886]; retrograde transport, endosome to Golgi [GO:0042147]		GO:0005770; GO:0005829; GO:0006886; GO:0030904; GO:0030906; GO:0042147
A0A2R6XQV5	1.5975	4.77069	0.0604332	0.957343	A0A2R6XQV5_MARPO	protein-synthesizing GTPase (EC 3.6.5.3)	MARPO_0005s0129	Marchantia polymorpha (Common liverwort) (Marchantia aquatica)	463	IPR004161;IPR015256;IPR044127;IPR044128;IPR027417;IPR000795;IPR009000;IPR009001;	formation of translation preinitiation complex [GO:0001731]	eukaryotic translation initiation factor 2 complex [GO:0005850]	eukaryotic translation initiation factor 2 complex [GO:0005850]; GTP binding [GO:0005525]; GTPase activity [GO:0003924]; translation initiation factor activity [GO:0003743]; tRNA binding [GO:0000049]; formation of translation preinitiation complex [GO:0001731]	GTP binding [GO:0005525]; GTPase activity [GO:0003924]; translation initiation factor activity [GO:0003743]; tRNA binding [GO:0000049]	GO:0000049; GO:0001731; GO:0003743; GO:0003924; GO:0005525; GO:0005850
A0A1B4Z1I0	-0.476881	1.13656	0.34	0.957343	A0A1B4Z1I0_MARPO	Non-phototropic hypocotyl 3-like protein	NPH3 MARPO_0182s0022	Marchantia polymorpha (Common liverwort) (Marchantia aquatica)	1016	IPR000210;IPR043454;IPR027356;IPR011333;	protein ubiquitination [GO:0016567]		protein ubiquitination [GO:0016567]		GO:0016567
A0A2R6XHE1	1.38167	9.1502	0.0606524	0.957343	A0A2R6XHE1_MARPO	Nuclear pore complex protein Nup85	MARPO_0014s0066	Marchantia polymorpha (Common liverwort) (Marchantia aquatica)	727	IPR011502;	mRNA export from nucleus [GO:0006406]; positive regulation of DNA-templated transcription [GO:0045893]; protein import into nucleus [GO:0006606]	nuclear membrane [GO:0031965]; nuclear pore outer ring [GO:0031080]	nuclear membrane [GO:0031965]; nuclear pore outer ring [GO:0031080]; structural constituent of nuclear pore [GO:0017056]; mRNA export from nucleus [GO:0006406]; positive regulation of DNA-templated transcription [GO:0045893]; protein import into nucleus [GO:0006606]	structural constituent of nuclear pore [GO:0017056]	GO:0006406; GO:0006606; GO:0017056; GO:0031080; GO:0031965; GO:0045893
A0A2R6XHT3	3.11542	5.18581	0.0614292	0.957343	A0A2R6XHT3_MARPO	Endoplasmic reticulum vesicle transporter C-terminal domain-containing protein	MARPO_0014s0173	Marchantia polymorpha (Common liverwort) (Marchantia aquatica)	386	IPR045888;IPR012936;IPR039542;	intracellular transport [GO:0046907]	COPII-coated ER to Golgi transport vesicle [GO:0030134]; endoplasmic reticulum [GO:0005783]; membrane [GO:0016020]	COPII-coated ER to Golgi transport vesicle [GO:0030134]; endoplasmic reticulum [GO:0005783]; membrane [GO:0016020]; intracellular transport [GO:0046907]		GO:0005783; GO:0016020; GO:0030134; GO:0046907
A0A2R6WWS3	4.23936	5.16668	0.0617912	0.957343	A0A2R6WWS3_MARPO	QLQ domain-containing protein	MARPO_0052s0086	Marchantia polymorpha (Common liverwort) (Marchantia aquatica)	1051	IPR008395;IPR014002;IPR014978;	regulation of DNA-templated transcription [GO:0006355]	nucleus [GO:0005634]	nucleus [GO:0005634]; ATP binding [GO:0005524]; regulation of DNA-templated transcription [GO:0006355]	ATP binding [GO:0005524]	GO:0005524; GO:0005634; GO:0006355
A0A2R6WEJ0	4.02965	4.95852	0.0659232	0.957343	A0A2R6WEJ0_MARPO	Coiled-coil domain-containing protein SCD2	MARPO_0101s0059	Marchantia polymorpha (Common liverwort) (Marchantia aquatica)	543	IPR040321;	cytokinesis by cell plate formation [GO:0000911]		cytokinesis by cell plate formation [GO:0000911]		GO:0000911
A0A2R6WPB2	5.09671	5.55233	0.0661509	0.957343	A0A2R6WPB2_MARPO	Nop domain-containing protein	MARPO_0069s0034	Marchantia polymorpha (Common liverwort) (Marchantia aquatica)	572	IPR045056;IPR012974;IPR042239;IPR002687;IPR036070;IPR012976;	ribosome biogenesis [GO:0042254]	box C/D RNP complex [GO:0031428]; nucleolus [GO:0005730]; small-subunit processome [GO:0032040]	box C/D RNP complex [GO:0031428]; nucleolus [GO:0005730]; small-subunit processome [GO:0032040]; snoRNA binding [GO:0030515]; ribosome biogenesis [GO:0042254]	snoRNA binding [GO:0030515]	GO:0005730; GO:0030515; GO:0031428; GO:0032040; GO:0042254
A0A2R6XGT7	2.0704	4.52748	0.0671206	0.957343	A0A2R6XGT7_MARPO	S1 motif domain-containing protein	MARPO_0015s0123	Marchantia polymorpha (Common liverwort) (Marchantia aquatica)	340	IPR012340;IPR022967;IPR003029;IPR044126;IPR024055;IPR024054;IPR011488;	translational initiation [GO:0006413]	eukaryotic 48S preinitiation complex [GO:0033290]; eukaryotic translation initiation factor 2 complex [GO:0005850]	eukaryotic 48S preinitiation complex [GO:0033290]; eukaryotic translation initiation factor 2 complex [GO:0005850]; ribosome binding [GO:0043022]; RNA binding [GO:0003723]; translation initiation factor activity [GO:0003743]; translational initiation [GO:0006413]	ribosome binding [GO:0043022]; RNA binding [GO:0003723]; translation initiation factor activity [GO:0003743]	GO:0003723; GO:0003743; GO:0005850; GO:0006413; GO:0033290; GO:0043022
A0A2R6X6U1	-1.92144	1.24839	0.305081	0.957343	A0A2R6X6U1_MARPO	CBS domain-containing protein	MARPO_0032s0030	Marchantia polymorpha (Common liverwort) (Marchantia aquatica)	260	IPR000644;IPR046342;
A0A2R6WJL5	1.39646	4.36471	0.0703529	0.957343	A0A2R6WJL5_MARPO	acetyl-CoA carboxytransferase (EC 2.1.3.15)	MARPO_0083s0025	Marchantia polymorpha (Common liverwort) (Marchantia aquatica)	501	IPR001095;IPR029045;IPR011763;	fatty acid biosynthetic process [GO:0006633]; malonyl-CoA biosynthetic process [GO:2001295]	acetyl-CoA carboxylase complex [GO:0009317]	acetyl-CoA carboxylase complex [GO:0009317]; acetyl-CoA carboxylase activity [GO:0003989]; ATP binding [GO:0005524]; carboxyl- or carbamoyltransferase activity [GO:0016743]; fatty acid biosynthetic process [GO:0006633]; malonyl-CoA biosynthetic process [GO:2001295]	acetyl-CoA carboxylase activity [GO:0003989]; ATP binding [GO:0005524]; carboxyl- or carbamoyltransferase activity [GO:0016743]	GO:0003989; GO:0005524; GO:0006633; GO:0009317; GO:0016743; GO:2001295
A0A2R6X404	3.78422	4.68063	0.0720413	0.957343	A0A2R6X404_MARPO	Enhancer of mRNA-decapping protein 4 WD40 repeat region domain-containing protein	MARPO_0037s0026	Marchantia polymorpha (Common liverwort) (Marchantia aquatica)	1536	IPR045152;IPR044938;IPR032401;IPR015943;IPR001680;IPR036322;	deadenylation-independent decapping of nuclear-transcribed mRNA [GO:0031087]	P-body [GO:0000932]	P-body [GO:0000932]; deadenylation-independent decapping of nuclear-transcribed mRNA [GO:0031087]		GO:0000932; GO:0031087
A0A2R6WP62	3.78418	4.6153	0.0735901	0.957343	A0A2R6WP62_MARPO	Uncharacterized protein	MARPO_0070s0092	Marchantia polymorpha (Common liverwort) (Marchantia aquatica)	514	IPR025886;
A0A2R6X307	-1.92145	1.21047	0.311918	0.957343	A0A2R6X307_MARPO	Protein kinase domain-containing protein	MARPO_0040s0140	Marchantia polymorpha (Common liverwort) (Marchantia aquatica)	491	IPR045845;IPR011009;IPR000719;IPR011990;	brassinosteroid mediated signaling pathway [GO:0009742]; protein phosphorylation [GO:0006468]	plasma membrane [GO:0005886]	plasma membrane [GO:0005886]; ATP binding [GO:0005524]; protein kinase activity [GO:0004672]; brassinosteroid mediated signaling pathway [GO:0009742]; protein phosphorylation [GO:0006468]	ATP binding [GO:0005524]; protein kinase activity [GO:0004672]	GO:0004672; GO:0005524; GO:0005886; GO:0006468; GO:0009742
A0A2R6X6J2	3.48822	4.56717	0.07476	0.957343	A0A2R6X6J2_MARPO	XS domain-containing protein	MARPO_0033s0105	Marchantia polymorpha (Common liverwort) (Marchantia aquatica)	1013	IPR044287;IPR005380;IPR038588;IPR005381;	defense response to virus [GO:0051607]; RNA-mediated gene silencing [GO:0031047]		defense response to virus [GO:0051607]; RNA-mediated gene silencing [GO:0031047]		GO:0031047; GO:0051607
A0A2R6XC86	3.48822	4.56717	0.07476	0.957343	A0A2R6XC86_MARPO	Nitrate reductase	MARPO_0023s0052	Marchantia polymorpha (Common liverwort) (Marchantia aquatica)	1005	IPR008333;IPR001199;IPR036400;IPR018506;IPR017927;IPR001709;IPR039261;IPR014756;IPR005066;IPR008335;IPR001433;IPR000572;IPR036374;IPR022407;IPR017938;	nitrate assimilation [GO:0042128]; sulfur compound metabolic process [GO:0006790]		heme binding [GO:0020037]; molybdenum ion binding [GO:0030151]; molybdopterin cofactor binding [GO:0043546]; sulfite oxidase activity [GO:0008482]; nitrate assimilation [GO:0042128]; sulfur compound metabolic process [GO:0006790]	heme binding [GO:0020037]; molybdenum ion binding [GO:0030151]; molybdopterin cofactor binding [GO:0043546]; sulfite oxidase activity [GO:0008482]	GO:0006790; GO:0008482; GO:0020037; GO:0030151; GO:0042128; GO:0043546
A0A2R6W2F4	3.48822	4.56717	0.07476	0.957343	A0A2R6W2F4_MARPO	ABC transporter domain-containing protein	MARPO_0176s0013	Marchantia polymorpha (Common liverwort) (Marchantia aquatica)	1517	IPR003593;IPR013525;IPR029481;IPR003439;IPR043926;IPR034001;IPR034003;IPR027417;IPR013581;		membrane [GO:0016020]	membrane [GO:0016020]; ABC-type transporter activity [GO:0140359]; ATP binding [GO:0005524]	ABC-type transporter activity [GO:0140359]; ATP binding [GO:0005524]	GO:0005524; GO:0016020; GO:0140359
A0A2R6W3H2	-0.991746	1.10881	0.35229	0.957343	A0A2R6W3H2_MARPO	ATP-dependent Clp protease proteolytic subunit	MARPO_0165s0020	Marchantia polymorpha (Common liverwort) (Marchantia aquatica)	401	IPR001907;IPR029045;IPR023562;	chloroplast organization [GO:0009658]; protein quality control for misfolded or incompletely synthesized proteins [GO:0006515]; rRNA processing [GO:0006364]	chloroplast thylakoid [GO:0009534]; chloroplastic endopeptidase Clp complex [GO:0009840]; endopeptidase Clp complex [GO:0009368]	chloroplast thylakoid [GO:0009534]; chloroplastic endopeptidase Clp complex [GO:0009840]; endopeptidase Clp complex [GO:0009368]; ATP-dependent peptidase activity [GO:0004176]; ATPase binding [GO:0051117]; RNA binding [GO:0003723]; serine-type endopeptidase activity [GO:0004252]; chloroplast organization [GO:0009658]; protein quality control for misfolded or incompletely synthesized proteins [GO:…	ATP-dependent peptidase activity [GO:0004176]; ATPase binding [GO:0051117]; RNA binding [GO:0003723]; serine-type endopeptidase activity [GO:0004252]	GO:0003723; GO:0004176; GO:0004252; GO:0006364; GO:0006515; GO:0009368; GO:0009534; GO:0009658; GO:0009840; GO:0051117
A0A2R6XM69	3.78418	4.49962	0.0764447	0.957343	A0A2R6XM69_MARPO	Mitochondrial processing peptidase beta subunit	MARPO_0009s0206	Marchantia polymorpha (Common liverwort) (Marchantia aquatica)	492	IPR011249;IPR011765;IPR001431;IPR007863;	proteolysis [GO:0006508]	mitochondrion [GO:0005739]	mitochondrion [GO:0005739]; metal ion binding [GO:0046872]; metalloendopeptidase activity [GO:0004222]; proteolysis [GO:0006508]	metal ion binding [GO:0046872]; metalloendopeptidase activity [GO:0004222]	GO:0004222; GO:0005739; GO:0006508; GO:0046872
A0A2R6WZQ2	1.012	5.9347	0.0770858	0.957343	A0A2R6WZQ2_MARPO	Glycosyltransferase (EC 2.4.1.-)	MARPO_0045s0015	Marchantia polymorpha (Common liverwort) (Marchantia aquatica)	511	IPR002213;IPR035595;			UDP-glycosyltransferase activity [GO:0008194]	UDP-glycosyltransferase activity [GO:0008194]	GO:0008194
A0A2R6WW65	2.58032	4.21541	0.0780818	0.957343	A0A2R6WW65_MARPO	GRIP domain-containing protein	MARPO_0053s0042	Marchantia polymorpha (Common liverwort) (Marchantia aquatica)	848		endoplasmic reticulum to Golgi vesicle-mediated transport [GO:0006888]; Golgi organization [GO:0007030]	Golgi apparatus [GO:0005794]	Golgi apparatus [GO:0005794]; small GTPase binding [GO:0031267]; endoplasmic reticulum to Golgi vesicle-mediated transport [GO:0006888]; Golgi organization [GO:0007030]	small GTPase binding [GO:0031267]	GO:0005794; GO:0006888; GO:0007030; GO:0031267
A0A2R6XWS1	-1.39711	1.51193	0.267738	0.957343	A0A2R6XWS1_MARPO	Fe2OG dioxygenase domain-containing protein	MARPO_0001s0483	Marchantia polymorpha (Common liverwort) (Marchantia aquatica)	452	IPR027450;IPR037151;IPR044842;IPR005123;	mRNA catabolic process [GO:0006402]		demethylase activity [GO:0032451]; mRNA binding [GO:0003729]; mRNA catabolic process [GO:0006402]	demethylase activity [GO:0032451]; mRNA binding [GO:0003729]	GO:0003729; GO:0006402; GO:0032451
A0A2R6XD79	0.950401	4.06632	0.0823952	0.957343	A0A2R6XD79_MARPO	Kinesin motor domain-containing protein	MARPO_0022s0156	Marchantia polymorpha (Common liverwort) (Marchantia aquatica)	1259	IPR027640;IPR001752;IPR036961;IPR027417;	microtubule-based movement [GO:0007018]	microtubule [GO:0005874]	microtubule [GO:0005874]; ATP binding [GO:0005524]; microtubule binding [GO:0008017]; microtubule motor activity [GO:0003777]; microtubule-based movement [GO:0007018]	ATP binding [GO:0005524]; microtubule binding [GO:0008017]; microtubule motor activity [GO:0003777]	GO:0003777; GO:0005524; GO:0005874; GO:0007018; GO:0008017
A0A077KFI9	1.70524	3.86704	0.0837917	0.957343	A0A077KFI9_MARPO	Phototropin	MpPHOT MARPO_0133s0008	Marchantia polymorpha (Common liverwort) (Marchantia aquatica)	1115	IPR011009;IPR001610;IPR000014;IPR000700;IPR035965;IPR000719;IPR017441;IPR008271;	protein phosphorylation [GO:0006468]	cytoplasm [GO:0005737]; nucleus [GO:0005634]; plasma membrane [GO:0005886]	cytoplasm [GO:0005737]; nucleus [GO:0005634]; plasma membrane [GO:0005886]; ATP binding [GO:0005524]; blue light photoreceptor activity [GO:0009882]; protein serine/threonine kinase activity [GO:0004674]; protein phosphorylation [GO:0006468]	ATP binding [GO:0005524]; blue light photoreceptor activity [GO:0009882]; protein serine/threonine kinase activity [GO:0004674]	GO:0004674; GO:0005524; GO:0005634; GO:0005737; GO:0005886; GO:0006468; GO:0009882
A0A2R6XHX5	3.4882	4.22059	0.0839765	0.957343	A0A2R6XHX5_MARPO	CP-type G domain-containing protein	MARPO_0014s0202	Marchantia polymorpha (Common liverwort) (Marchantia aquatica)	737	IPR030378;IPR006073;IPR044229;IPR027417;			GTP binding [GO:0005525]; GTPase activity [GO:0003924]	GTP binding [GO:0005525]; GTPase activity [GO:0003924]	GO:0003924; GO:0005525
A0A2R6X2L3	2.31794	3.79308	0.0862997	0.957343	A0A2R6X2L3_MARPO	ABC transporter domain-containing protein	MARPO_0040s0035	Marchantia polymorpha (Common liverwort) (Marchantia aquatica)	1520	IPR003593;IPR013525;IPR029481;IPR003439;IPR043926;IPR034001;IPR034003;IPR027417;IPR013581;		membrane [GO:0016020]	membrane [GO:0016020]; ABC-type transporter activity [GO:0140359]; ATP binding [GO:0005524]	ABC-type transporter activity [GO:0140359]; ATP binding [GO:0005524]	GO:0005524; GO:0016020; GO:0140359
A0A2R6XWQ3	2.26756	3.80866	0.0879492	0.957343	A0A2R6XWQ3_MARPO	RRM domain-containing protein	MARPO_0001s0474	Marchantia polymorpha (Common liverwort) (Marchantia aquatica)	570	IPR034350;IPR012677;IPR035979;IPR000504;		nucleolus [GO:0005730]	nucleolus [GO:0005730]; RNA binding [GO:0003723]	RNA binding [GO:0003723]	GO:0003723; GO:0005730
A0A2R6WH69	1.9735	3.80827	0.0879628	0.957343	A0A2R6WH69_MARPO	Apoptosis inhibitor 5	MARPO_0091s0056	Marchantia polymorpha (Common liverwort) (Marchantia aquatica)	548	IPR008383;IPR016024;	regulation of programmed cell death [GO:0043067]	nucleus [GO:0005634]	nucleus [GO:0005634]; mRNA binding [GO:0003729]; regulation of programmed cell death [GO:0043067]	mRNA binding [GO:0003729]	GO:0003729; GO:0005634; GO:0043067
A0A2R6WZD0	2.31793	3.70656	0.0893576	0.957343	A0A2R6WZD0_MARPO	phosphoribosylaminoimidazole carboxylase (EC 4.1.1.21)	MARPO_0046s0034	Marchantia polymorpha (Common liverwort) (Marchantia aquatica)	679	IPR011761;IPR003135;IPR013815;IPR016185;IPR033747;IPR000031;IPR005875;IPR040686;IPR011054;	'de novo' IMP biosynthetic process [GO:0006189]		5-amino-4-imidazole carboxylate lyase activity [GO:0043727]; ATP binding [GO:0005524]; metal ion binding [GO:0046872]; phosphoribosylaminoimidazole carboxylase activity [GO:0004638]; 'de novo' IMP biosynthetic process [GO:0006189]	5-amino-4-imidazole carboxylate lyase activity [GO:0043727]; ATP binding [GO:0005524]; metal ion binding [GO:0046872]; phosphoribosylaminoimidazole carboxylase activity [GO:0004638]	GO:0004638; GO:0005524; GO:0006189; GO:0043727; GO:0046872
A0A2R6WR71	0.800844	3.73363	0.0895821	0.957343	A0A2R6WR71_MARPO	Vesicle-fusing ATPase	MARPO_0064s0038	Marchantia polymorpha (Common liverwort) (Marchantia aquatica)	448	IPR003593;IPR003959;IPR003960;IPR007330;IPR036181;IPR027417;IPR015415;IPR045253;	endosomal transport [GO:0016197]; endosome organization [GO:0007032]; trichome branching [GO:0010091]; vacuole organization [GO:0007033]	membrane [GO:0016020]; multivesicular body [GO:0005771]; nucleus [GO:0005634]	membrane [GO:0016020]; multivesicular body [GO:0005771]; nucleus [GO:0005634]; ATP binding [GO:0005524]; ATP hydrolysis activity [GO:0016887]; endosomal transport [GO:0016197]; endosome organization [GO:0007032]; trichome branching [GO:0010091]; vacuole organization [GO:0007033]	ATP binding [GO:0005524]; ATP hydrolysis activity [GO:0016887]	GO:0005524; GO:0005634; GO:0005771; GO:0007032; GO:0007033; GO:0010091; GO:0016020; GO:0016197; GO:0016887
A0A2R6WLT1	2.01364	3.69849	0.0896499	0.957343	A0A2R6WLT1_MARPO	C2 domain-containing protein	MARPO_0076s0036	Marchantia polymorpha (Common liverwort) (Marchantia aquatica)	3046	IPR000008;IPR035892;IPR026854;IPR031646;IPR031642;IPR009291;
A0A2R6WDJ2	1.24043	3.57132	0.096098	0.957343	A0A2R6WDJ2_MARPO	AAA+ ATPase domain-containing protein	MARPO_0105s0038	Marchantia polymorpha (Common liverwort) (Marchantia aquatica)	719	IPR003593;IPR041569;IPR003959;IPR003960;IPR005936;IPR027417;IPR000642;IPR037219;	proteolysis [GO:0006508]	chloroplast thylakoid [GO:0009534]; membrane [GO:0016020]	chloroplast thylakoid [GO:0009534]; membrane [GO:0016020]; ATP binding [GO:0005524]; ATP hydrolysis activity [GO:0016887]; ATP-dependent peptidase activity [GO:0004176]; metalloendopeptidase activity [GO:0004222]; proteolysis [GO:0006508]	ATP binding [GO:0005524]; ATP hydrolysis activity [GO:0016887]; ATP-dependent peptidase activity [GO:0004176]; metalloendopeptidase activity [GO:0004222]	GO:0004176; GO:0004222; GO:0005524; GO:0006508; GO:0009534; GO:0016020; GO:0016887
A0A2R6XSR6	0.719636	4.97635	0.0964949	0.957343	A0A2R6XSR6_MARPO	Uncharacterized protein	MARPO_0003s0056	Marchantia polymorpha (Common liverwort) (Marchantia aquatica)	886	IPR001830;IPR036412;IPR006379;IPR023214;IPR003337;	trehalose biosynthetic process [GO:0005992]; trehalose metabolism in response to stress [GO:0070413]		alpha,alpha-trehalose-phosphate synthase (UDP-forming) activity [GO:0003825]; trehalose biosynthetic process [GO:0005992]; trehalose metabolism in response to stress [GO:0070413]	alpha,alpha-trehalose-phosphate synthase (UDP-forming) activity [GO:0003825]	GO:0003825; GO:0005992; GO:0070413
A0A2R6WRY4	1.35798	3.71644	0.0978851	0.957343	A0A2R6WRY4_MARPO	Ferredoxin--NADP reductase, chloroplastic (FNR) (EC 1.18.1.2)	MARPO_0062s0041	Marchantia polymorpha (Common liverwort) (Marchantia aquatica)	373	IPR017927;IPR001709;IPR015701;IPR039261;IPR035442;IPR001433;IPR017938;		chloroplast [GO:0009507]	chloroplast [GO:0009507]; ferredoxin-NADP+ reductase activity [GO:0004324]	ferredoxin-NADP+ reductase activity [GO:0004324]	GO:0004324; GO:0009507
A0A2R6WV32	-1.92145	1.21047	0.311918	0.957343	A0A2R6WV32_MARPO	Enoyl-CoA hydratase	MARPO_0056s0143	Marchantia polymorpha (Common liverwort) (Marchantia aquatica)	240	IPR029045;IPR001753;	fatty acid beta-oxidation [GO:0006635]		delta(3)-delta(2)-enoyl-CoA isomerase activity [GO:0004165]; fatty acid beta-oxidation [GO:0006635]	delta(3)-delta(2)-enoyl-CoA isomerase activity [GO:0004165]	GO:0004165; GO:0006635
A0A2R6WQX2	-1.92145	1.21047	0.311918	0.957343	A0A2R6WQX2_MARPO	VHS domain-containing protein	MARPO_0065s0071	Marchantia polymorpha (Common liverwort) (Marchantia aquatica)	408	IPR008942;IPR004152;IPR038425;IPR044836;IPR014645;IPR002014;	protein transport to vacuole involved in ubiquitin-dependent protein catabolic process via the multivesicular body sorting pathway [GO:0043328]	membrane [GO:0016020]	membrane [GO:0016020]; phosphatidylinositol binding [GO:0035091]; ubiquitin binding [GO:0043130]; protein transport to vacuole involved in ubiquitin-dependent protein catabolic process via the multivesicular body sorting pathway [GO:0043328]	phosphatidylinositol binding [GO:0035091]; ubiquitin binding [GO:0043130]	GO:0016020; GO:0035091; GO:0043130; GO:0043328
A0A2R6XEY4	0.752424	7.48618	0.101196	0.957343	A0A2R6XEY4_MARPO	Importin subunit alpha	MARPO_0019s0073	Marchantia polymorpha (Common liverwort) (Marchantia aquatica)	532	IPR011989;IPR016024;IPR032413;IPR000225;IPR002652;IPR036975;IPR024931;	NLS-bearing protein import into nucleus [GO:0006607]	cytoplasm [GO:0005737]; nucleus [GO:0005634]	cytoplasm [GO:0005737]; nucleus [GO:0005634]; nuclear import signal receptor activity [GO:0061608]; nuclear localization sequence binding [GO:0008139]; NLS-bearing protein import into nucleus [GO:0006607]	nuclear import signal receptor activity [GO:0061608]; nuclear localization sequence binding [GO:0008139]	GO:0005634; GO:0005737; GO:0006607; GO:0008139; GO:0061608
A0A2R6WE80	3.1154	3.59081	0.10511	0.957343	A0A2R6WE80_MARPO	Fe-S metabolism associated domain-containing protein	MARPO_0102s0027	Marchantia polymorpha (Common liverwort) (Marchantia aquatica)	373	IPR002634;IPR036065;IPR003808;
A0A2R6WRL6	3.1154	3.59081	0.10511	0.957343	A0A2R6WRL6_MARPO	MYND-type domain-containing protein	MARPO_0063s0045	Marchantia polymorpha (Common liverwort) (Marchantia aquatica)	619	IPR046824;IPR002893;			metal ion binding [GO:0046872]	metal ion binding [GO:0046872]	GO:0046872
A0A2R6XB64	-0.675847	2.08642	0.344439	0.957343	A0A2R6XB64_MARPO	Small ribosomal subunit protein uS2	MARPO_0025s0055	Marchantia polymorpha (Common liverwort) (Marchantia aquatica)	308	IPR001865;IPR018130;IPR027498;IPR005707;IPR023591;	cytoplasmic translation [GO:0002181]; ribosomal small subunit assembly [GO:0000028]	cytosolic small ribosomal subunit [GO:0022627]	cytosolic small ribosomal subunit [GO:0022627]; structural constituent of ribosome [GO:0003735]; cytoplasmic translation [GO:0002181]; ribosomal small subunit assembly [GO:0000028]	structural constituent of ribosome [GO:0003735]	GO:0000028; GO:0002181; GO:0003735; GO:0022627
A0A2R6WGN9	-1.92145	1.21047	0.311918	0.957343	A0A2R6WGN9_MARPO	ATP-dependent 6-phosphofructokinase (ATP-PFK) (Phosphofructokinase) (EC 2.7.1.11) (Phosphohexokinase)	PFK MARPO_0093s0072	Marchantia polymorpha (Common liverwort) (Marchantia aquatica)	554	IPR022953;IPR000023;IPR035966;IPR012004;	fructose 6-phosphate metabolic process [GO:0006002]	chloroplast [GO:0009507]; cytoplasm [GO:0005737]	chloroplast [GO:0009507]; cytoplasm [GO:0005737]; 6-phosphofructokinase activity [GO:0003872]; ATP binding [GO:0005524]; metal ion binding [GO:0046872]; fructose 6-phosphate metabolic process [GO:0006002]	6-phosphofructokinase activity [GO:0003872]; ATP binding [GO:0005524]; metal ion binding [GO:0046872]	GO:0003872; GO:0005524; GO:0005737; GO:0006002; GO:0009507; GO:0046872
A0A2R6XPN6	-0.738168	2.92404	0.209505	0.957343	A0A2R6XPN6_MARPO	DUF3143 domain-containing protein	MARPO_0006s0111	Marchantia polymorpha (Common liverwort) (Marchantia aquatica)	198	IPR021489;
A0A2R6W5F0	3.1154	3.59081	0.10511	0.957343	A0A2R6W5F0_MARPO	60S ribosomal protein L34	MARPO_0148s0016	Marchantia polymorpha (Common liverwort) (Marchantia aquatica)	122	IPR008195;IPR018065;	ribosome biogenesis [GO:0042254]; translation [GO:0006412]	cytosolic large ribosomal subunit [GO:0022625]	cytosolic large ribosomal subunit [GO:0022625]; structural constituent of ribosome [GO:0003735]; ribosome biogenesis [GO:0042254]; translation [GO:0006412]	structural constituent of ribosome [GO:0003735]	GO:0003735; GO:0006412; GO:0022625; GO:0042254
A0A2R6WXT4	3.1154	3.59081	0.10511	0.957343	A0A2R6WXT4_MARPO	choline-phosphate cytidylyltransferase (EC 2.7.7.15)	MARPO_0050s0111	Marchantia polymorpha (Common liverwort) (Marchantia aquatica)	333	IPR041723;IPR004821;IPR045049;IPR014729;			choline-phosphate cytidylyltransferase activity [GO:0004105]; phosphatidylcholine binding [GO:0031210]	choline-phosphate cytidylyltransferase activity [GO:0004105]; phosphatidylcholine binding [GO:0031210]	GO:0004105; GO:0031210
A0A2R6X6C4	3.1154	3.59081	0.10511	0.957343	A0A2R6X6C4_MARPO	MHD domain-containing protein	MARPO_0033s0064	Marchantia polymorpha (Common liverwort) (Marchantia aquatica)	428	IPR036168;IPR022775;IPR001392;IPR018240;IPR011012;IPR028565;	intracellular protein transport [GO:0006886]; vesicle-mediated transport [GO:0016192]	clathrin adaptor complex [GO:0030131]; cytoplasmic vesicle [GO:0031410]	clathrin adaptor complex [GO:0030131]; cytoplasmic vesicle [GO:0031410]; intracellular protein transport [GO:0006886]; vesicle-mediated transport [GO:0016192]		GO:0006886; GO:0016192; GO:0030131; GO:0031410
A0A2R6W020	3.1154	3.59081	0.10511	0.957343	A0A2R6W020_MARPO	Calcium-dependent protein kinase	MARPO_0214s0015	Marchantia polymorpha (Common liverwort) (Marchantia aquatica)	476	IPR011992;IPR018247;IPR002048;IPR011009;IPR000719;IPR017441;IPR008271;	intracellular signal transduction [GO:0035556]; peptidyl-serine phosphorylation [GO:0018105]; protein autophosphorylation [GO:0046777]	cytoplasm [GO:0005737]; nucleus [GO:0005634]	cytoplasm [GO:0005737]; nucleus [GO:0005634]; ATP binding [GO:0005524]; calcium ion binding [GO:0005509]; calcium-dependent protein serine/threonine kinase activity [GO:0009931]; calmodulin binding [GO:0005516]; calmodulin-dependent protein kinase activity [GO:0004683]; intracellular signal transduction [GO:0035556]; peptidyl-serine phosphorylation [GO:0018105]; protein autophosphorylation [GO:00…	ATP binding [GO:0005524]; calcium ion binding [GO:0005509]; calcium-dependent protein serine/threonine kinase activity [GO:0009931]; calmodulin binding [GO:0005516]; calmodulin-dependent protein kinase activity [GO:0004683]	GO:0004683; GO:0005509; GO:0005516; GO:0005524; GO:0005634; GO:0005737; GO:0009931; GO:0018105; GO:0035556; GO:0046777
A0A2R6WVL1	3.1154	3.59081	0.10511	0.957343	A0A2R6WVL1_MARPO	SM/Sec1-family protein	MARPO_0054s0015	Marchantia polymorpha (Common liverwort) (Marchantia aquatica)	606	IPR043154;IPR001619;IPR027482;IPR036045;IPR043155;	intracellular protein transport [GO:0006886]; vesicle-mediated transport [GO:0016192]	CORVET complex [GO:0033263]; vacuole [GO:0005773]	CORVET complex [GO:0033263]; vacuole [GO:0005773]; intracellular protein transport [GO:0006886]; vesicle-mediated transport [GO:0016192]		GO:0005773; GO:0006886; GO:0016192; GO:0033263
A0A2R6XFU0	-0.684227	6.73176	0.27497	0.957343	A0A2R6XFU0_MARPO	Proteasome subunit beta	MARPO_0016s0041	Marchantia polymorpha (Common liverwort) (Marchantia aquatica)	228	IPR029055;IPR000243;IPR016050;IPR001353;IPR023333;	proteolysis involved in protein catabolic process [GO:0051603]; regulation of plant-type hypersensitive response [GO:0010363]; response to zinc ion [GO:0010043]	cytoplasm [GO:0005737]; nucleus [GO:0005634]; proteasome core complex [GO:0005839]	cytoplasm [GO:0005737]; nucleus [GO:0005634]; proteasome core complex [GO:0005839]; threonine-type endopeptidase activity [GO:0004298]; proteolysis involved in protein catabolic process [GO:0051603]; regulation of plant-type hypersensitive response [GO:0010363]; response to zinc ion [GO:0010043]	threonine-type endopeptidase activity [GO:0004298]	GO:0004298; GO:0005634; GO:0005737; GO:0005839; GO:0010043; GO:0010363; GO:0051603
A0A2R6XPX6	3.1154	3.59081	0.10511	0.957343	A0A2R6XPX6_MARPO	eRF1 domain-containing protein	MARPO_0006s0183	Marchantia polymorpha (Common liverwort) (Marchantia aquatica)	437	IPR042226;IPR005140;IPR024049;IPR005141;IPR005142;IPR029064;IPR004403;	cytoplasmic translational termination [GO:0002184]	cytosol [GO:0005829]; translation release factor complex [GO:0018444]	cytosol [GO:0005829]; translation release factor complex [GO:0018444]; sequence-specific mRNA binding [GO:1990825]; translation release factor activity, codon specific [GO:0016149]; cytoplasmic translational termination [GO:0002184]	sequence-specific mRNA binding [GO:1990825]; translation release factor activity, codon specific [GO:0016149]	GO:0002184; GO:0005829; GO:0016149; GO:0018444; GO:1990825
A0A2R6WDS8	3.1154	3.59081	0.10511	0.957343	A0A2R6WDS8_MARPO	2'-phosphotransferase (EC 2.7.1.160)	MARPO_0104s0031	Marchantia polymorpha (Common liverwort) (Marchantia aquatica)	524	IPR002745;IPR042081;IPR042080;	tRNA splicing, via endonucleolytic cleavage and ligation [GO:0006388]		tRNA 2'-phosphotransferase activity [GO:0000215]; tRNA splicing, via endonucleolytic cleavage and ligation [GO:0006388]	tRNA 2'-phosphotransferase activity [GO:0000215]	GO:0000215; GO:0006388
A0A2R6WDK3	3.1154	3.59081	0.10511	0.957343	A0A2R6WDK3_MARPO	Probable ATP-dependent 6-phosphofructokinase (ATP-PFK) (Phosphofructokinase) (EC 2.7.1.11) (Phosphohexokinase)	MARPO_0105s0043	Marchantia polymorpha (Common liverwort) (Marchantia aquatica)	620	IPR022953;IPR011183;IPR000023;IPR035966;	fructose 6-phosphate metabolic process [GO:0006002]; photosynthesis [GO:0015979]; response to glucose [GO:0009749]	cytoplasm [GO:0005737]	cytoplasm [GO:0005737]; 6-phosphofructokinase activity [GO:0003872]; ATP binding [GO:0005524]; diphosphate-fructose-6-phosphate 1-phosphotransferase activity [GO:0047334]; metal ion binding [GO:0046872]; fructose 6-phosphate metabolic process [GO:0006002]; photosynthesis [GO:0015979]; response to glucose [GO:0009749]	6-phosphofructokinase activity [GO:0003872]; ATP binding [GO:0005524]; diphosphate-fructose-6-phosphate 1-phosphotransferase activity [GO:0047334]; metal ion binding [GO:0046872]	GO:0003872; GO:0005524; GO:0005737; GO:0006002; GO:0009749; GO:0015979; GO:0046872; GO:0047334
A0A2R6W3X2	3.1154	3.59081	0.10511	0.957343	A0A2R6W3X2_MARPO	Uncharacterized protein	MARPO_0160s0011	Marchantia polymorpha (Common liverwort) (Marchantia aquatica)	1469	IPR040418;	nucleus organization [GO:0006997]	nuclear lamina [GO:0005652]	nuclear lamina [GO:0005652]; nucleus organization [GO:0006997]		GO:0005652; GO:0006997
A0A2R6X3J4	2.50097	3.28534	0.106422	0.957343	A0A2R6X3J4_MARPO	Transducin/WD40 repeat-like superfamily protein	MARPO_0038s0024	Marchantia polymorpha (Common liverwort) (Marchantia aquatica)	1736	IPR045160;IPR015943;IPR001680;IPR036322;	autophagosome assembly [GO:0000045]	autophagosome membrane [GO:0000421]	autophagosome membrane [GO:0000421]; autophagosome assembly [GO:0000045]		GO:0000045; GO:0000421
A0A2R6WB00	1.86276	3.34419	0.108635	0.957343	A0A2R6WB00_MARPO	geranylgeranyl diphosphate reductase (EC 1.3.1.83) (Geranylgeranyl reductase)	MARPO_0116s0015	Marchantia polymorpha (Common liverwort) (Marchantia aquatica)	527	IPR010253;IPR036188;IPR011777;IPR011774;	chlorophyll biosynthetic process [GO:0015995]; photosynthesis [GO:0015979]		geranylgeranyl diphosphate reductase activity [GO:0102067]; geranylgeranyl reductase activity [GO:0045550]; chlorophyll biosynthetic process [GO:0015995]; photosynthesis [GO:0015979]	geranylgeranyl diphosphate reductase activity [GO:0102067]; geranylgeranyl reductase activity [GO:0045550]	GO:0015979; GO:0015995; GO:0045550; GO:0102067
A0A2R6W7I0	1.86276	3.34419	0.108635	0.957343	A0A2R6W7I0_MARPO	TOG domain-containing protein	MARPO_0134s0023	Marchantia polymorpha (Common liverwort) (Marchantia aquatica)	1280	IPR011989;IPR016024;IPR021133;IPR015016;IPR038737;IPR034085;	spliceosomal complex assembly [GO:0000245]	catalytic step 2 spliceosome [GO:0071013]; U12-type spliceosomal complex [GO:0005689]; U2 snRNP [GO:0005686]; U2-type prespliceosome [GO:0071004]	catalytic step 2 spliceosome [GO:0071013]; U12-type spliceosomal complex [GO:0005689]; U2 snRNP [GO:0005686]; U2-type prespliceosome [GO:0071004]; mRNA binding [GO:0003729]; spliceosomal complex assembly [GO:0000245]	mRNA binding [GO:0003729]	GO:0000245; GO:0003729; GO:0005686; GO:0005689; GO:0071004; GO:0071013
A0A2R6WMR0	3.11541	3.47485	0.109773	0.957343	A0A2R6WMR0_MARPO	Uncharacterized protein	MARPO_0073s0018	Marchantia polymorpha (Common liverwort) (Marchantia aquatica)	721	IPR006176;IPR006108;IPR008927;IPR029045;IPR001753;IPR036291;	fatty acid beta-oxidation [GO:0006635]; jasmonic acid biosynthetic process [GO:0009695]	membrane [GO:0016020]; peroxisome [GO:0005777]	membrane [GO:0016020]; peroxisome [GO:0005777]; 3-hydroxyacyl-CoA dehydratase activity [GO:0018812]; 3-hydroxyacyl-CoA dehydrogenase activity [GO:0003857]; 3-hydroxybutyryl-CoA epimerase activity [GO:0008692]; delta(3)-delta(2)-enoyl-CoA isomerase activity [GO:0004165]; microtubule binding [GO:0008017]; mRNA binding [GO:0003729]; NAD+ binding [GO:0070403]; fatty acid beta-oxidation [GO:0006635]; …	3-hydroxyacyl-CoA dehydratase activity [GO:0018812]; 3-hydroxyacyl-CoA dehydrogenase activity [GO:0003857]; 3-hydroxybutyryl-CoA epimerase activity [GO:0008692]; delta(3)-delta(2)-enoyl-CoA isomerase activity [GO:0004165]; microtubule binding [GO:0008017]; mRNA binding [GO:0003729]; NAD+ binding [GO:0070403]	GO:0003729; GO:0003857; GO:0004165; GO:0005777; GO:0006635; GO:0008017; GO:0008692; GO:0009695; GO:0016020; GO:0018812; GO:0070403
A0A2R6XGR8	0.55179	3.21131	0.109846	0.957343	A0A2R6XGR8_MARPO	RNA helicase (EC 3.6.4.13)	MARPO_0015s0089	Marchantia polymorpha (Common liverwort) (Marchantia aquatica)	659	IPR011545;IPR044763;IPR014001;IPR001650;IPR027417;IPR014014;		nucleus [GO:0005634]	nucleus [GO:0005634]; ATP binding [GO:0005524]; hydrolase activity [GO:0016787]; RNA binding [GO:0003723]; RNA helicase activity [GO:0003724]	ATP binding [GO:0005524]; hydrolase activity [GO:0016787]; RNA binding [GO:0003723]; RNA helicase activity [GO:0003724]	GO:0003723; GO:0003724; GO:0005524; GO:0005634; GO:0016787
A0A2R6WJQ5	-0.516483	4.46365	0.196218	0.957343	A0A2R6WJQ5_MARPO	Phospholipase A1 (EC 3.1.1.-)	MARPO_0083s0027	Marchantia polymorpha (Common liverwort) (Marchantia aquatica)	565	IPR029058;IPR002921;IPR033556;	lipid catabolic process [GO:0016042]		phospholipase A1 activity [GO:0008970]; lipid catabolic process [GO:0016042]	phospholipase A1 activity [GO:0008970]	GO:0008970; GO:0016042
A0A2R6WCY7	-0.870451	2.70558	0.291902	0.957343	A0A2R6WCY7_MARPO	Uncharacterized protein	MARPO_0108s0057	Marchantia polymorpha (Common liverwort) (Marchantia aquatica)	92
A0A2R6WLD2	0.534116	13.696	0.110406	0.957343	A0A2R6WLD2_MARPO	DnaJ-like protein	MARPO_0078s0038	Marchantia polymorpha (Common liverwort) (Marchantia aquatica)	421	IPR012724;IPR002939;IPR001623;IPR018253;IPR044713;IPR008971;IPR001305;IPR036410;IPR036869;	protein refolding [GO:0042026]; response to heat [GO:0009408]	cytoplasm [GO:0005737]; cytosol [GO:0005829]	cytoplasm [GO:0005737]; cytosol [GO:0005829]; ATP binding [GO:0005524]; Hsp70 protein binding [GO:0030544]; metal ion binding [GO:0046872]; protein-folding chaperone binding [GO:0051087]; unfolded protein binding [GO:0051082]; protein refolding [GO:0042026]; response to heat [GO:0009408]	ATP binding [GO:0005524]; Hsp70 protein binding [GO:0030544]; metal ion binding [GO:0046872]; protein-folding chaperone binding [GO:0051087]; unfolded protein binding [GO:0051082]	GO:0005524; GO:0005737; GO:0005829; GO:0009408; GO:0030544; GO:0042026; GO:0046872; GO:0051082; GO:0051087
A0A2R6XIS2	1.52216	3.71701	0.112164	0.957343	A0A2R6XIS2_MARPO	Plastid ribosomal protein L17	MARPO_0013s0204	Marchantia polymorpha (Common liverwort) (Marchantia aquatica)	208	IPR000456;IPR036373;	translation [GO:0006412]	cytosolic large ribosomal subunit [GO:0022625]	cytosolic large ribosomal subunit [GO:0022625]; structural constituent of ribosome [GO:0003735]; translation [GO:0006412]	structural constituent of ribosome [GO:0003735]	GO:0003735; GO:0006412; GO:0022625
A0A2R6WDR4	3.11542	3.36095	0.114633	0.957343	A0A2R6WDR4_MARPO	Tetratricopeptide repeat protein	MARPO_0104s0024	Marchantia polymorpha (Common liverwort) (Marchantia aquatica)	219	IPR011990;IPR019734;		membrane [GO:0016020]	membrane [GO:0016020]		GO:0016020
A0A2R6WI00	3.11542	3.36095	0.114633	0.957343	A0A2R6WI00_MARPO	Arf-GAP domain-containing protein	MARPO_0088s0018	Marchantia polymorpha (Common liverwort) (Marchantia aquatica)	522	IPR044519;IPR037278;IPR001164;IPR038508;	vesicle-mediated transport [GO:0016192]		GTPase activator activity [GO:0005096]; vesicle-mediated transport [GO:0016192]	GTPase activator activity [GO:0005096]	GO:0005096; GO:0016192
A0A2R6X904	3.11542	3.36095	0.114633	0.957343	A0A2R6X904_MARPO	Plant intracellular Ras-group-related LRR protein 6	MARPO_0029s0091	Marchantia polymorpha (Common liverwort) (Marchantia aquatica)	592	IPR001611;IPR003591;IPR032675;
A0A2R6WC69	3.11542	3.36095	0.114633	0.957343	A0A2R6WC69_MARPO	Acyl-CoA dehydrogenase	MARPO_0111s0015	Marchantia polymorpha (Common liverwort) (Marchantia aquatica)	813	IPR041726;IPR006091;IPR046373;IPR036250;IPR009075;IPR013786;IPR037069;IPR009100;IPR002575;IPR011009;	fatty acid beta-oxidation using acyl-CoA dehydrogenase [GO:0033539]; root hair elongation [GO:0048767]	cytoplasm [GO:0005737]	cytoplasm [GO:0005737]; acyl-CoA dehydrogenase activity [GO:0003995]; flavin adenine dinucleotide binding [GO:0050660]; fatty acid beta-oxidation using acyl-CoA dehydrogenase [GO:0033539]; root hair elongation [GO:0048767]	acyl-CoA dehydrogenase activity [GO:0003995]; flavin adenine dinucleotide binding [GO:0050660]	GO:0003995; GO:0005737; GO:0033539; GO:0048767; GO:0050660
A0A2R6XAJ6	3.11542	3.36095	0.114633	0.957343	A0A2R6XAJ6_MARPO	Pentacotripeptide-repeat region of PRORP domain-containing protein	MARPO_0026s0011	Marchantia polymorpha (Common liverwort) (Marchantia aquatica)	748	IPR002885;IPR011990;
A0A2R6XR16	-1.92144	1.24839	0.305081	0.957343	A0A2R6XR16_MARPO	Succinate--CoA ligase [ADP-forming] subunit beta, mitochondrial (EC 6.2.1.5) (Succinyl-CoA synthetase beta chain) (SCS-beta)	MARPO_0005s0186	Marchantia polymorpha (Common liverwort) (Marchantia aquatica)	442	IPR011761;IPR013650;IPR013815;IPR005811;IPR017866;IPR005809;IPR016102;	succinyl-CoA metabolic process [GO:0006104]; tricarboxylic acid cycle [GO:0006099]	mitochondrion [GO:0005739]; succinate-CoA ligase complex [GO:0042709]	mitochondrion [GO:0005739]; succinate-CoA ligase complex [GO:0042709]; ATP binding [GO:0005524]; magnesium ion binding [GO:0000287]; succinate-CoA ligase (ADP-forming) activity [GO:0004775]; succinyl-CoA metabolic process [GO:0006104]; tricarboxylic acid cycle [GO:0006099]	ATP binding [GO:0005524]; magnesium ion binding [GO:0000287]; succinate-CoA ligase (ADP-forming) activity [GO:0004775]	GO:0000287; GO:0004775; GO:0005524; GO:0005739; GO:0006099; GO:0006104; GO:0042709
A0A2R6W1L4	3.11542	3.36095	0.114633	0.957343	A0A2R6W1L4_MARPO	Nicalin	MARPO_0185s0020	Marchantia polymorpha (Common liverwort) (Marchantia aquatica)	565	IPR018247;IPR016574;	regulation of signal transduction [GO:0009966]	endoplasmic reticulum [GO:0005783]; membrane [GO:0016020]	endoplasmic reticulum [GO:0005783]; membrane [GO:0016020]; regulation of signal transduction [GO:0009966]		GO:0005783; GO:0009966; GO:0016020
A0A2R6WDB8	-1.39711	1.51193	0.267738	0.957343	A0A2R6WDB8_MARPO	Patatin (EC 3.1.1.-)	MARPO_0106s0022	Marchantia polymorpha (Common liverwort) (Marchantia aquatica)	400	IPR016035;IPR002641;	lipid catabolic process [GO:0016042]		acylglycerol lipase activity [GO:0047372]; phospholipase activity [GO:0004620]; lipid catabolic process [GO:0016042]	acylglycerol lipase activity [GO:0047372]; phospholipase activity [GO:0004620]	GO:0004620; GO:0016042; GO:0047372
A0A2R6WTP1	4.4224	3.43704	0.115302	0.957343	A0A2R6WTP1_MARPO	UDENN domain-containing protein	MARPO_0058s0028	Marchantia polymorpha (Common liverwort) (Marchantia aquatica)	1218	IPR001194;IPR005112;IPR043153;IPR020472;IPR037516;IPR005113;IPR015943;IPR001680;IPR019775;IPR036322;	guard mother cell cytokinesis [GO:0010235]; multidimensional cell growth [GO:0009825]; negative regulation of innate immune response [GO:0045824]; regulation of Rab protein signal transduction [GO:0032483]	clathrin-coated vesicle [GO:0030136]; cytoplasmic vesicle [GO:0031410]; plasma membrane [GO:0005886]	clathrin-coated vesicle [GO:0030136]; cytoplasmic vesicle [GO:0031410]; plasma membrane [GO:0005886]; guard mother cell cytokinesis [GO:0010235]; multidimensional cell growth [GO:0009825]; negative regulation of innate immune response [GO:0045824]; regulation of Rab protein signal transduction [GO:0032483]		GO:0005886; GO:0009825; GO:0010235; GO:0030136; GO:0031410; GO:0032483; GO:0045824
A0A2R6WNA0	4.4224	3.43704	0.115302	0.957343	A0A2R6WNA0_MARPO	MI domain-containing protein	MARPO_0072s0074	Marchantia polymorpha (Common liverwort) (Marchantia aquatica)	1434	IPR016024;IPR003891;IPR003890;	mRNA splicing, via spliceosome [GO:0000398]; regulation of translation [GO:0006417]	catalytic step 2 spliceosome [GO:0071013]	catalytic step 2 spliceosome [GO:0071013]; RNA binding [GO:0003723]; mRNA splicing, via spliceosome [GO:0000398]; regulation of translation [GO:0006417]	RNA binding [GO:0003723]	GO:0000398; GO:0003723; GO:0006417; GO:0071013
A0A2R6X1M2	2.10823	3.02882	0.118922	0.957343	A0A2R6X1M2_MARPO	NADH:ubiquinone oxidoreductase-like 20kDa subunit domain-containing protein	MARPO_0042s0039	Marchantia polymorpha (Common liverwort) (Marchantia aquatica)	191	IPR006137;IPR006138;	aerobic respiration [GO:0009060]; electron transport coupled proton transport [GO:0015990]; mitochondrial respiratory chain complex I assembly [GO:0032981]	mitochondrial respiratory chain complex I [GO:0005747]	mitochondrial respiratory chain complex I [GO:0005747]; 4 iron, 4 sulfur cluster binding [GO:0051539]; metal ion binding [GO:0046872]; NADH dehydrogenase (ubiquinone) activity [GO:0008137]; quinone binding [GO:0048038]; aerobic respiration [GO:0009060]; electron transport coupled proton transport [GO:0015990]; mitochondrial respiratory chain complex I assembly [GO:0032981]	4 iron, 4 sulfur cluster binding [GO:0051539]; metal ion binding [GO:0046872]; NADH dehydrogenase (ubiquinone) activity [GO:0008137]; quinone binding [GO:0048038]	GO:0005747; GO:0008137; GO:0009060; GO:0015990; GO:0032981; GO:0046872; GO:0048038; GO:0051539
A0A2R6XTX4	0.53914	5.33172	0.119134	0.957343	A0A2R6XTX4_MARPO	acetyl-CoA carboxylase (EC 6.4.1.2)	MARPO_0002s0049	Marchantia polymorpha (Common liverwort) (Marchantia aquatica)	2243	IPR034733;IPR013537;IPR011761;IPR013815;IPR005481;IPR011764;IPR005482;IPR000089;IPR005479;IPR029045;IPR011763;IPR011762;IPR016185;IPR011054;IPR011053;	fatty acid biosynthetic process [GO:0006633]; malonyl-CoA biosynthetic process [GO:2001295]		acetyl-CoA carboxylase activity [GO:0003989]; ATP binding [GO:0005524]; metal ion binding [GO:0046872]; fatty acid biosynthetic process [GO:0006633]; malonyl-CoA biosynthetic process [GO:2001295]	acetyl-CoA carboxylase activity [GO:0003989]; ATP binding [GO:0005524]; metal ion binding [GO:0046872]	GO:0003989; GO:0005524; GO:0006633; GO:0046872; GO:2001295
A0A2R6WE98	2.01362	3.03974	0.119678	0.957343	A0A2R6WE98_MARPO	Inosine-5'-monophosphate dehydrogenase (IMP dehydrogenase) (IMPD) (IMPDH) (EC 1.1.1.205)	MARPO_0102s0045	Marchantia polymorpha (Common liverwort) (Marchantia aquatica)	507	IPR013785;IPR000644;IPR046342;IPR005990;IPR015875;IPR001093;	GMP biosynthetic process [GO:0006177]; GTP biosynthetic process [GO:0006183]	cytoplasm [GO:0005737]	cytoplasm [GO:0005737]; IMP dehydrogenase activity [GO:0003938]; metal ion binding [GO:0046872]; nucleotide binding [GO:0000166]; GMP biosynthetic process [GO:0006177]; GTP biosynthetic process [GO:0006183]	IMP dehydrogenase activity [GO:0003938]; metal ion binding [GO:0046872]; nucleotide binding [GO:0000166]	GO:0000166; GO:0003938; GO:0005737; GO:0006177; GO:0006183; GO:0046872
A0A2R6WTN3	-0.611706	6.23711	0.16937	0.957343	A0A2R6WTN3_MARPO	HMA domain-containing protein	MARPO_0058s0015	Marchantia polymorpha (Common liverwort) (Marchantia aquatica)	70	IPR045181;IPR006121;IPR036163;	response to stimulus [GO:0050896]		metal ion binding [GO:0046872]; response to stimulus [GO:0050896]	metal ion binding [GO:0046872]	GO:0046872; GO:0050896
A0A2R6WST5	0.742922	3.00094	0.120394	0.957343	A0A2R6WST5_MARPO	Biotin carboxylase (EC 6.3.4.14) (Acetyl-coenzyme A carboxylase biotin carboxylase subunit A)	MARPO_0060s0013	Marchantia polymorpha (Common liverwort) (Marchantia aquatica)	567	IPR004549;IPR011761;IPR005481;IPR011764;IPR005482;IPR005479;IPR016185;IPR011054;	fatty acid biosynthetic process [GO:0006633]; malonyl-CoA biosynthetic process [GO:2001295]		acetyl-CoA carboxylase activity [GO:0003989]; ATP binding [GO:0005524]; biotin carboxylase activity [GO:0004075]; metal ion binding [GO:0046872]; fatty acid biosynthetic process [GO:0006633]; malonyl-CoA biosynthetic process [GO:2001295]	acetyl-CoA carboxylase activity [GO:0003989]; ATP binding [GO:0005524]; biotin carboxylase activity [GO:0004075]; metal ion binding [GO:0046872]	GO:0003989; GO:0004075; GO:0005524; GO:0006633; GO:0046872; GO:2001295
A0A1L7B568	4.23934	3.2993	0.121353	0.957343	A0A1L7B568_MARPO	Zwichel	MARPO_0012s0174	Marchantia polymorpha (Common liverwort) (Marchantia aquatica)	1331	IPR019749;IPR014352;IPR035963;IPR019748;IPR000299;IPR027640;IPR019821;IPR001752;IPR036961;IPR000857;IPR038185;IPR027417;IPR011993;IPR011254;	microtubule-based movement [GO:0007018]	cytoplasm [GO:0005737]; microtubule [GO:0005874]	cytoplasm [GO:0005737]; microtubule [GO:0005874]; ATP binding [GO:0005524]; microtubule binding [GO:0008017]; microtubule motor activity [GO:0003777]; oxidoreductase activity [GO:0016491]; microtubule-based movement [GO:0007018]	ATP binding [GO:0005524]; microtubule binding [GO:0008017]; microtubule motor activity [GO:0003777]; oxidoreductase activity [GO:0016491]	GO:0003777; GO:0005524; GO:0005737; GO:0005874; GO:0007018; GO:0008017; GO:0016491
A0A2R6WPW0	1.08366	3.11803	0.121929	0.957343	A0A2R6WPW0_MARPO	Ubiquitin-like domain-containing protein	MARPO_0067s0004	Marchantia polymorpha (Common liverwort) (Marchantia aquatica)	1326	IPR000626;IPR029071;IPR019956;	ubiquitin-dependent ERAD pathway [GO:0030433]	BAT3 complex [GO:0071818]	BAT3 complex [GO:0071818]; misfolded protein binding [GO:0051787]; polyubiquitin modification-dependent protein binding [GO:0031593]; ubiquitin-dependent ERAD pathway [GO:0030433]	misfolded protein binding [GO:0051787]; polyubiquitin modification-dependent protein binding [GO:0031593]	GO:0030433; GO:0031593; GO:0051787; GO:0071818
A0A2R6WT67	-0.900611	5.34614	0.136087	0.957343	A0A2R6WT67_MARPO	40S ribosomal protein S7	MARPO_0060s0109	Marchantia polymorpha (Common liverwort) (Marchantia aquatica)	195	IPR000554;	ribosomal small subunit biogenesis [GO:0042274]; rRNA processing [GO:0006364]; translation [GO:0006412]	cytosolic small ribosomal subunit [GO:0022627]; small-subunit processome [GO:0032040]	cytosolic small ribosomal subunit [GO:0022627]; small-subunit processome [GO:0032040]; structural constituent of ribosome [GO:0003735]; ribosomal small subunit biogenesis [GO:0042274]; rRNA processing [GO:0006364]; translation [GO:0006412]	structural constituent of ribosome [GO:0003735]	GO:0003735; GO:0006364; GO:0006412; GO:0022627; GO:0032040; GO:0042274
A0A2R6XKA9	1.08367	3.91703	0.121929	0.957343	A0A2R6XKA9_MARPO	4-alpha-glucanotransferase (EC 2.4.1.25) (Amylomaltase) (Disproportionating enzyme)	MARPO_0011s0190	Marchantia polymorpha (Common liverwort) (Marchantia aquatica)	1003	IPR013784;IPR002044;IPR003385;IPR017853;IPR013783;	maltose catabolic process [GO:0000025]	cytosol [GO:0005829]	cytosol [GO:0005829]; 4-alpha-glucanotransferase activity [GO:0004134]; beta-maltose 4-alpha-glucanotransferase activity [GO:0102500]; heteropolysaccharide binding [GO:0010297]; starch binding [GO:2001070]; maltose catabolic process [GO:0000025]	4-alpha-glucanotransferase activity [GO:0004134]; beta-maltose 4-alpha-glucanotransferase activity [GO:0102500]; heteropolysaccharide binding [GO:0010297]; starch binding [GO:2001070]	GO:0000025; GO:0004134; GO:0005829; GO:0010297; GO:0102500; GO:2001070
A1DZ76	2.10821	2.96198	0.122491	0.957343	A1DZ76_MARPO	Lectin 1a	MARPO_0118s0049	Marchantia polymorpha (Common liverwort) (Marchantia aquatica)	140	IPR015926;IPR009960;
A0A2R6WGR0	-1.92144	1.24839	0.305081	0.957343	A0A2R6WGR0_MARPO	Digalactosyldiacylglycerol synthase	MARPO_0092s0015	Marchantia polymorpha (Common liverwort) (Marchantia aquatica)	862	IPR044525;	galactolipid biosynthetic process [GO:0019375]; jasmonic acid mediated signaling pathway [GO:0009867]; lignin biosynthetic process [GO:0009809]; oxylipin biosynthetic process [GO:0031408]; response to temperature stimulus [GO:0009266]	chloroplast outer membrane [GO:0009707]	chloroplast outer membrane [GO:0009707]; digalactosyldiacylglycerol synthase activity [GO:0046481]; UDP-galactosyltransferase activity [GO:0035250]; galactolipid biosynthetic process [GO:0019375]; jasmonic acid mediated signaling pathway [GO:0009867]; lignin biosynthetic process [GO:0009809]; oxylipin biosynthetic process [GO:0031408]; response to temperature stimulus [GO:0009266]	digalactosyldiacylglycerol synthase activity [GO:0046481]; UDP-galactosyltransferase activity [GO:0035250]	GO:0009266; GO:0009707; GO:0009809; GO:0009867; GO:0019375; GO:0031408; GO:0035250; GO:0046481
A0A2R6WIN4	0.365253	2.95867	0.122672	0.957343	A0A2R6WIN4_MARPO	Coatomer subunit beta (Beta-coat protein)	MARPO_0086s0049	Marchantia polymorpha (Common liverwort) (Marchantia aquatica)	953	IPR011989;IPR016024;IPR002553;IPR011710;IPR016460;IPR029446;	endoplasmic reticulum to Golgi vesicle-mediated transport [GO:0006888]; intra-Golgi vesicle-mediated transport [GO:0006891]; intracellular protein transport [GO:0006886]	COPI vesicle coat [GO:0030126]; Golgi membrane [GO:0000139]	COPI vesicle coat [GO:0030126]; Golgi membrane [GO:0000139]; structural molecule activity [GO:0005198]; endoplasmic reticulum to Golgi vesicle-mediated transport [GO:0006888]; intra-Golgi vesicle-mediated transport [GO:0006891]; intracellular protein transport [GO:0006886]	structural molecule activity [GO:0005198]	GO:0000139; GO:0005198; GO:0006886; GO:0006888; GO:0006891; GO:0030126
A0A2R6X8V2	0.787556	10.2897	0.123881	0.957343	A0A2R6X8V2_MARPO	Isopropylmalate dehydrogenase-like domain-containing protein	MARPO_0029s0048	Marchantia polymorpha (Common liverwort) (Marchantia aquatica)	390	IPR004434;IPR024084;	isocitrate metabolic process [GO:0006102]; tricarboxylic acid cycle [GO:0006099]	mitochondrion [GO:0005739]	mitochondrion [GO:0005739]; isocitrate dehydrogenase (NAD+) activity [GO:0004449]; isocitrate metabolic process [GO:0006102]; tricarboxylic acid cycle [GO:0006099]	isocitrate dehydrogenase (NAD+) activity [GO:0004449]	GO:0004449; GO:0005739; GO:0006099; GO:0006102
A0A2R6W9C5	-0.699724	2.10746	0.18583	0.957343	A0A2R6W9C5_MARPO	Uncharacterized protein	MARPO_0124s0034	Marchantia polymorpha (Common liverwort) (Marchantia aquatica)	578	IPR000150;IPR036412;IPR006379;IPR023214;IPR023091;IPR002036;	rRNA processing [GO:0006364]		endonuclease activity [GO:0004519]; metal ion binding [GO:0046872]; metalloendopeptidase activity [GO:0004222]; rRNA processing [GO:0006364]	endonuclease activity [GO:0004519]; metal ion binding [GO:0046872]; metalloendopeptidase activity [GO:0004222]	GO:0004222; GO:0004519; GO:0006364; GO:0046872
A0A2R6WEP5	-1.92144	1.24838	0.305082	0.957343	A0A2R6WEP5_MARPO	adenine phosphoribosyltransferase (EC 2.4.2.7)	MARPO_0100s0027	Marchantia polymorpha (Common liverwort) (Marchantia aquatica)	185	IPR005764;IPR000836;IPR029057;	adenine salvage [GO:0006168]; AMP salvage [GO:0044209]; purine ribonucleoside salvage [GO:0006166]	cytosol [GO:0005829]	cytosol [GO:0005829]; adenine phosphoribosyltransferase activity [GO:0003999]; adenine salvage [GO:0006168]; AMP salvage [GO:0044209]; purine ribonucleoside salvage [GO:0006166]	adenine phosphoribosyltransferase activity [GO:0003999]	GO:0003999; GO:0005829; GO:0006166; GO:0006168; GO:0044209
A0A2R6WD89	4.02963	3.20011	0.124314	0.957343	A0A2R6WD89_MARPO	Protein SCAR (Protein WAVE)	MARPO_0106s0026	Marchantia polymorpha (Common liverwort) (Marchantia aquatica)	1539	IPR028288;IPR003124;	actin cytoskeleton organization [GO:0030036]; positive regulation of Arp2/3 complex-mediated actin nucleation [GO:2000601]	cytoplasm [GO:0005737]; cytoskeleton [GO:0005856]	cytoplasm [GO:0005737]; cytoskeleton [GO:0005856]; actin binding [GO:0003779]; Arp2/3 complex binding [GO:0071933]; protein kinase A regulatory subunit binding [GO:0034237]; actin cytoskeleton organization [GO:0030036]; positive regulation of Arp2/3 complex-mediated actin nucleation [GO:2000601]	actin binding [GO:0003779]; Arp2/3 complex binding [GO:0071933]; protein kinase A regulatory subunit binding [GO:0034237]	GO:0003779; GO:0005737; GO:0005856; GO:0030036; GO:0034237; GO:0071933; GO:2000601
A0A2R6W616	-1.92144	1.24839	0.305081	0.957343	A0A2R6W616_MARPO	AAA+ ATPase domain-containing protein	MARPO_0144s0004	Marchantia polymorpha (Common liverwort) (Marchantia aquatica)	522	IPR003593;IPR003959;IPR019489;IPR004491;IPR027417;	proteolysis involved in protein catabolic process [GO:0051603]	HslUV protease complex [GO:0009376]	HslUV protease complex [GO:0009376]; ATP binding [GO:0005524]; ATP hydrolysis activity [GO:0016887]; peptidase activity [GO:0008233]; proteolysis involved in protein catabolic process [GO:0051603]	ATP binding [GO:0005524]; ATP hydrolysis activity [GO:0016887]; peptidase activity [GO:0008233]	GO:0005524; GO:0008233; GO:0009376; GO:0016887; GO:0051603
A0A2R6XDN5	2.00024	3.09987	0.124412	0.957343	A0A2R6XDN5_MARPO	C2 DOCK-type domain-containing protein	MARPO_0021s0072	Marchantia polymorpha (Common liverwort) (Marchantia aquatica)	1853	IPR016024;IPR027007;IPR035892;IPR026791;IPR043161;IPR043162;IPR027357;IPR046769;IPR046770;IPR046773;	positive gravitropism [GO:0009958]; positive regulation of GTPase activity [GO:0043547]; regulation of actin polymerization or depolymerization [GO:0008064]; regulation of auxin mediated signaling pathway [GO:0010928]; regulation of cell shape [GO:0008360]; small GTPase mediated signal transduction [GO:0007264]; vesicle-mediated transport [GO:0016192]	endoplasmic reticulum exit site [GO:0070971]; extrinsic component of membrane [GO:0019898]; nucleus [GO:0005634]	endoplasmic reticulum exit site [GO:0070971]; extrinsic component of membrane [GO:0019898]; nucleus [GO:0005634]; guanyl-nucleotide exchange factor activity [GO:0005085]; positive gravitropism [GO:0009958]; positive regulation of GTPase activity [GO:0043547]; regulation of actin polymerization or depolymerization [GO:0008064]; regulation of auxin mediated signaling pathway [GO:0010928]; regulatio…	guanyl-nucleotide exchange factor activity [GO:0005085]	GO:0005085; GO:0005634; GO:0007264; GO:0008064; GO:0008360; GO:0009958; GO:0010928; GO:0016192; GO:0019898; GO:0043547; GO:0070971
A0A2R6X3M8	2.10821	2.89416	0.126257	0.957343	A0A2R6X3M8_MARPO	ABC transporter domain-containing protein	MARPO_0038s0051	Marchantia polymorpha (Common liverwort) (Marchantia aquatica)	591	IPR003593;IPR032781;IPR003439;IPR017871;IPR027417;			ATP binding [GO:0005524]; ATP hydrolysis activity [GO:0016887]	ATP binding [GO:0005524]; ATP hydrolysis activity [GO:0016887]	GO:0005524; GO:0016887
A0A2R6X7S0	1.70521	2.83567	0.129627	0.957343	A0A2R6X7S0_MARPO	UBR-type domain-containing protein	MARPO_0031s0115	Marchantia polymorpha (Common liverwort) (Marchantia aquatica)	5256	IPR016024;IPR025704;IPR045189;IPR003126;IPR000433;IPR043145;	auxin polar transport [GO:0009926]		zinc ion binding [GO:0008270]; auxin polar transport [GO:0009926]	zinc ion binding [GO:0008270]	GO:0008270; GO:0009926
A0A2R6WE65	3.78417	3.0424	0.129897	0.957343	A0A2R6WE65_MARPO	SH3 domain-containing protein	MARPO_0102s0021	Marchantia polymorpha (Common liverwort) (Marchantia aquatica)	383	IPR027267;IPR036028;IPR001452;
A0A2R6X0C6	3.78417	3.0424	0.129897	0.957343	A0A2R6X0C6_MARPO	Stomatal closure-related actin-binding protein 1	MARPO_0044s0037	Marchantia polymorpha (Common liverwort) (Marchantia aquatica)	487	IPR039640;IPR032012;IPR041144;IPR032009;	actin filament organization [GO:0007015]; regulation of stomatal movement [GO:0010119]		actin binding [GO:0003779]; actin filament organization [GO:0007015]; regulation of stomatal movement [GO:0010119]	actin binding [GO:0003779]	GO:0003779; GO:0007015; GO:0010119
A0A2R6W4B2	3.78417	3.0424	0.129897	0.957343	A0A2R6W4B2_MARPO	Pre-mRNA-processing factor 19 (EC 2.3.2.27)	MARPO_0157s0022	Marchantia polymorpha (Common liverwort) (Marchantia aquatica)	525	IPR013915;IPR038959;IPR003613;IPR015943;IPR001680;IPR036322;IPR013083;	DNA repair [GO:0006281]; mRNA splicing, via spliceosome [GO:0000398]; protein K63-linked ubiquitination [GO:0070534]	cytoplasm [GO:0005737]; Prp19 complex [GO:0000974]; U2-type catalytic step 1 spliceosome [GO:0071006]	cytoplasm [GO:0005737]; Prp19 complex [GO:0000974]; U2-type catalytic step 1 spliceosome [GO:0071006]; ubiquitin protein ligase activity [GO:0061630]; ubiquitin-protein transferase activity [GO:0004842]; DNA repair [GO:0006281]; mRNA splicing, via spliceosome [GO:0000398]; protein K63-linked ubiquitination [GO:0070534]	ubiquitin protein ligase activity [GO:0061630]; ubiquitin-protein transferase activity [GO:0004842]	GO:0000398; GO:0000974; GO:0004842; GO:0005737; GO:0006281; GO:0061630; GO:0070534; GO:0071006
A0A2R6XRE5	-1.92144	1.24838	0.305082	0.957343	A0A2R6XRE5_MARPO	AB hydrolase-1 domain-containing protein	MARPO_0005s0281	Marchantia polymorpha (Common liverwort) (Marchantia aquatica)	327	IPR029058;IPR000073;IPR000639;			catalytic activity [GO:0003824]	catalytic activity [GO:0003824]	GO:0003824
A0A2R6X7V0	0.997824	2.80393	0.133785	0.957343	A0A2R6X7V0_MARPO	Histidine kinase/HSP90-like ATPase domain-containing protein	MARPO_0031s0145	Marchantia polymorpha (Common liverwort) (Marchantia aquatica)	844	IPR003594;IPR036890;IPR037196;IPR001404;IPR020575;IPR020568;	protein folding [GO:0006457]; protein secretion [GO:0009306]; regulation of meristem growth [GO:0010075]; regulation of meristem structural organization [GO:0009934]; response to endoplasmic reticulum stress [GO:0034976]; response to salt stress [GO:0009651]; response to water deprivation [GO:0009414]	endoplasmic reticulum [GO:0005783]	endoplasmic reticulum [GO:0005783]; ATP binding [GO:0005524]; ATP hydrolysis activity [GO:0016887]; ATP-dependent protein folding chaperone [GO:0140662]; unfolded protein binding [GO:0051082]; protein folding [GO:0006457]; protein secretion [GO:0009306]; regulation of meristem growth [GO:0010075]; regulation of meristem structural organization [GO:0009934]; response to endoplasmic reticulum stres…	ATP binding [GO:0005524]; ATP hydrolysis activity [GO:0016887]; ATP-dependent protein folding chaperone [GO:0140662]; unfolded protein binding [GO:0051082]	GO:0005524; GO:0005783; GO:0006457; GO:0009306; GO:0009414; GO:0009651; GO:0009934; GO:0010075; GO:0016887; GO:0034976; GO:0051082; GO:0140662
A0A2R6WPZ7	1.63626	2.77284	0.13471	0.957343	A0A2R6WPZ7_MARPO	DJ-1/PfpI domain-containing protein	MARPO_0067s0002	Marchantia polymorpha (Common liverwort) (Marchantia aquatica)	491	IPR029062;IPR006287;IPR002818;	glyoxal metabolic process [GO:1903189]	cytoplasm [GO:0005737]	cytoplasm [GO:0005737]; glyoxal metabolic process [GO:1903189]		GO:0005737; GO:1903189
A0A0E3DAC6	0.503007	11.8701	0.135046	0.957343	A0A0E3DAC6_MARPO	Elongation factor 1-alpha	EF1alpha MARPO_0024s0116	Marchantia polymorpha (Common liverwort) (Marchantia aquatica)	447	IPR004161;IPR031157;IPR027417;IPR000795;IPR009000;IPR009001;IPR004539;IPR004160;	translation [GO:0006412]; translational elongation [GO:0006414]		GTP binding [GO:0005525]; GTPase activity [GO:0003924]; translation elongation factor activity [GO:0003746]; translation [GO:0006412]; translational elongation [GO:0006414]	GTP binding [GO:0005525]; GTPase activity [GO:0003924]; translation elongation factor activity [GO:0003746]	GO:0003746; GO:0003924; GO:0005525; GO:0006412; GO:0006414
A0A2R6XJY7	0.415607	2.68062	0.13915	0.957343	A0A2R6XJY7_MARPO	Uncharacterized protein	MARPO_0011s0125	Marchantia polymorpha (Common liverwort) (Marchantia aquatica)	650	IPR043129;IPR018181;IPR029048;IPR029047;IPR013126;	chaperone cofactor-dependent protein refolding [GO:0051085]; protein refolding [GO:0042026]	cytoplasm [GO:0005737]	cytoplasm [GO:0005737]; ATP binding [GO:0005524]; ATP hydrolysis activity [GO:0016887]; ATP-dependent protein folding chaperone [GO:0140662]; heat shock protein binding [GO:0031072]; protein folding chaperone [GO:0044183]; chaperone cofactor-dependent protein refolding [GO:0051085]; protein refolding [GO:0042026]	ATP binding [GO:0005524]; ATP hydrolysis activity [GO:0016887]; ATP-dependent protein folding chaperone [GO:0140662]; heat shock protein binding [GO:0031072]; protein folding chaperone [GO:0044183]	GO:0005524; GO:0005737; GO:0016887; GO:0031072; GO:0042026; GO:0044183; GO:0051085; GO:0140662
A0A2R6W7L7	1.86764	2.67557	0.139476	0.957343	A0A2R6W7L7_MARPO	Protein kinase domain-containing protein	MARPO_0133s0001	Marchantia polymorpha (Common liverwort) (Marchantia aquatica)	744	IPR011009;IPR000719;IPR017441;	protein phosphorylation [GO:0006468]	cytoplasm [GO:0005737]	cytoplasm [GO:0005737]; ATP binding [GO:0005524]; protein serine/threonine kinase activity [GO:0004674]; protein phosphorylation [GO:0006468]	ATP binding [GO:0005524]; protein serine/threonine kinase activity [GO:0004674]	GO:0004674; GO:0005524; GO:0005737; GO:0006468
A0A2R6X1W7	5.29749	3.13519	0.142187	0.957343	A0A2R6X1W7_MARPO	SAP domain-containing protein	MARPO_0042s0123	Marchantia polymorpha (Common liverwort) (Marchantia aquatica)	748	IPR034257;IPR012677;IPR035979;IPR032552;IPR003034;IPR036361;			nucleic acid binding [GO:0003676]	nucleic acid binding [GO:0003676]	GO:0003676
A0A2R6W983	3.06328	2.72076	0.143693	0.957343	A0A2R6W983_MARPO	MHD1 domain-containing protein	MARPO_0125s0045	Marchantia polymorpha (Common liverwort) (Marchantia aquatica)	1114	IPR014770;IPR014772;IPR008528;
A0A2R6X076	3.48819	2.76729	0.145429	0.957343	A0A2R6X076_MARPO	DEAD-box RNA helicase	MARPO_0045s0142	Marchantia polymorpha (Common liverwort) (Marchantia aquatica)	562	IPR011545;IPR014001;IPR001650;IPR027417;IPR000629;	rRNA processing [GO:0006364]	nucleolus [GO:0005730]	nucleolus [GO:0005730]; ATP binding [GO:0005524]; hydrolase activity [GO:0016787]; RNA binding [GO:0003723]; RNA helicase activity [GO:0003724]; rRNA processing [GO:0006364]	ATP binding [GO:0005524]; hydrolase activity [GO:0016787]; RNA binding [GO:0003723]; RNA helicase activity [GO:0003724]	GO:0003723; GO:0003724; GO:0005524; GO:0005730; GO:0006364; GO:0016787
A0A2R6WVS2	-1.92145	1.21047	0.311918	0.957343	A0A2R6WVS2_MARPO	Rubber elongation factor	MARPO_0054s0059	Marchantia polymorpha (Common liverwort) (Marchantia aquatica)	222	IPR008802;
A0A2R6X868	0.561579	5.20111	0.14984	0.957343	A0A2R6X868_MARPO	D-3-phosphoglycerate dehydrogenase (EC 1.1.1.95)	MARPO_0030s0029	Marchantia polymorpha (Common liverwort) (Marchantia aquatica)	630	IPR045865;IPR002912;IPR015878;IPR029009;IPR006139;IPR029753;IPR029752;IPR006140;IPR036291;IPR006236;IPR045626;	L-serine biosynthetic process [GO:0006564]		NAD binding [GO:0051287]; phosphoglycerate dehydrogenase activity [GO:0004617]; L-serine biosynthetic process [GO:0006564]	NAD binding [GO:0051287]; phosphoglycerate dehydrogenase activity [GO:0004617]	GO:0004617; GO:0006564; GO:0051287
A0A2R6XLB4	0.948848	5.42856	0.15052	0.957343	A0A2R6XLB4_MARPO	Photosystem I reaction center subunit VI, chloroplastic	MARPO_0009s0008	Marchantia polymorpha (Common liverwort) (Marchantia aquatica)	142	IPR004928;	photosynthesis [GO:0015979]	chloroplast thylakoid membrane [GO:0009535]; photosystem I reaction center [GO:0009538]	chloroplast thylakoid membrane [GO:0009535]; photosystem I reaction center [GO:0009538]; photosynthesis [GO:0015979]		GO:0009535; GO:0009538; GO:0015979
A0A2R6XIC8	-3.90112	5.41084	0.0573769	0.957343	A0A2R6XIC8_MARPO	Subtilisin-like protease SBT5.3	MARPO_0013s0084	Marchantia polymorpha (Common liverwort) (Marchantia aquatica)	768	IPR003137;IPR000209;IPR036852;IPR023828;IPR015500;IPR034197;IPR010259;IPR037045;IPR045051;IPR041469;	proteolysis [GO:0006508]		serine-type endopeptidase activity [GO:0004252]; proteolysis [GO:0006508]	serine-type endopeptidase activity [GO:0004252]	GO:0004252; GO:0006508
A0A2R6XU69	1.35317	2.6276	0.15178	0.957343	A0A2R6XU69_MARPO	NAD(P)-binding domain-containing protein	MARPO_0002s0130	Marchantia polymorpha (Common liverwort) (Marchantia aquatica)	1393	IPR016040;IPR036291;IPR044719;
A0A2R6W3Y3	0.4423	10.0656	0.154481	0.957343	A0A2R6W3Y3_MARPO	non-specific serine/threonine protein kinase (EC 2.7.11.1)	MARPO_0160s0010	Marchantia polymorpha (Common liverwort) (Marchantia aquatica)	554	IPR028375;IPR001772;IPR011009;IPR000719;IPR017441;IPR008271;IPR015940;	intracellular signal transduction [GO:0035556]; protein phosphorylation [GO:0006468]	cytoplasm [GO:0005737]	cytoplasm [GO:0005737]; ATP binding [GO:0005524]; protein serine kinase activity [GO:0106310]; protein serine/threonine kinase activity [GO:0004674]; intracellular signal transduction [GO:0035556]; protein phosphorylation [GO:0006468]	ATP binding [GO:0005524]; protein serine kinase activity [GO:0106310]; protein serine/threonine kinase activity [GO:0004674]	GO:0004674; GO:0005524; GO:0005737; GO:0006468; GO:0035556; GO:0106310
A0A0E4B3I0	-0.580796	2.94128	0.253426	0.957343	A0A0E4B3I0_MARPO	Cytochrome P450 CYP97C	CYP97C MARPO_0028s0136	Marchantia polymorpha (Common liverwort) (Marchantia aquatica)	592	IPR001128;IPR017972;IPR002401;IPR036396;	carotenoid biosynthetic process [GO:0016117]		heme binding [GO:0020037]; iron ion binding [GO:0005506]; zeinoxanthin epsilon hydroxylase activity [GO:0009974]; carotenoid biosynthetic process [GO:0016117]	heme binding [GO:0020037]; iron ion binding [GO:0005506]; zeinoxanthin epsilon hydroxylase activity [GO:0009974]	GO:0005506; GO:0009974; GO:0016117; GO:0020037
A0A2R6W672	2.61137	2.58494	0.157176	0.957343	A0A2R6W672_MARPO	TH1 domain-containing protein	MARPO_0143s0028	Marchantia polymorpha (Common liverwort) (Marchantia aquatica)	223	IPR010926;		myosin complex [GO:0016459]	myosin complex [GO:0016459]; ATP binding [GO:0005524]; cytoskeletal motor activity [GO:0003774]	ATP binding [GO:0005524]; cytoskeletal motor activity [GO:0003774]	GO:0003774; GO:0005524; GO:0016459
A0A2R6WQJ8	-0.727472	3.47368	0.116348	0.957343	A0A2R6WQJ8_MARPO	protein-serine/threonine phosphatase (EC 3.1.3.16)	MARPO_0066s0052	Marchantia polymorpha (Common liverwort) (Marchantia aquatica)	287	IPR015655;IPR000222;IPR036457;IPR001932;	peptidyl-threonine dephosphorylation [GO:0035970]		metal ion binding [GO:0046872]; myosin phosphatase activity [GO:0017018]; protein serine/threonine phosphatase activity [GO:0004722]; peptidyl-threonine dephosphorylation [GO:0035970]	metal ion binding [GO:0046872]; myosin phosphatase activity [GO:0017018]; protein serine/threonine phosphatase activity [GO:0004722]	GO:0004722; GO:0017018; GO:0035970; GO:0046872
A0A2R6XTM1	2.61137	2.58494	0.157176	0.957343	A0A2R6XTM1_MARPO	Uncharacterized protein	MARPO_0003s0277	Marchantia polymorpha (Common liverwort) (Marchantia aquatica)	581	IPR023213;			acyltransferase activity, transferring groups other than amino-acyl groups [GO:0016747]	acyltransferase activity, transferring groups other than amino-acyl groups [GO:0016747]	GO:0016747
A0A2R6WH12	2.61137	2.58494	0.157176	0.957343	A0A2R6WH12_MARPO	Vacuolar protein sorting-associated protein 52 A	MARPO_0091s0001	Marchantia polymorpha (Common liverwort) (Marchantia aquatica)	707	IPR016159;IPR007258;	endocytic recycling [GO:0032456]; Golgi to vacuole transport [GO:0006896]; protein transport [GO:0015031]; retrograde transport, endosome to Golgi [GO:0042147]	cytosol [GO:0005829]; GARP complex [GO:0000938]	cytosol [GO:0005829]; GARP complex [GO:0000938]; syntaxin binding [GO:0019905]; endocytic recycling [GO:0032456]; Golgi to vacuole transport [GO:0006896]; protein transport [GO:0015031]; retrograde transport, endosome to Golgi [GO:0042147]	syntaxin binding [GO:0019905]	GO:0000938; GO:0005829; GO:0006896; GO:0015031; GO:0019905; GO:0032456; GO:0042147
A0A2R6X4B0	2.61137	2.58494	0.157176	0.957343	A0A2R6X4B0_MARPO	NADH:ubiquinone oxidoreductase intermediate-associated protein 30 domain-containing protein	MARPO_0037s0097	Marchantia polymorpha (Common liverwort) (Marchantia aquatica)	601	IPR008979;IPR016040;IPR036291;IPR013857;	NADH dehydrogenase complex assembly [GO:0010257]		unfolded protein binding [GO:0051082]; NADH dehydrogenase complex assembly [GO:0010257]	unfolded protein binding [GO:0051082]	GO:0010257; GO:0051082
A0A2R6WTG0	2.61137	2.58494	0.157176	0.957343	A0A2R6WTG0_MARPO	LysM domain-containing protein	MARPO_0059s0074	Marchantia polymorpha (Common liverwort) (Marchantia aquatica)	368	IPR018392;IPR036779;
A0A2R6WIL9	2.61137	2.58494	0.157176	0.957343	A0A2R6WIL9_MARPO	H/ACA ribonucleoprotein complex subunit	MARPO_0086s0024	Marchantia polymorpha (Common liverwort) (Marchantia aquatica)	205	IPR038664;IPR007504;IPR009000;	snoRNA guided rRNA pseudouridine synthesis [GO:0000454]	box H/ACA snoRNP complex [GO:0031429]	box H/ACA snoRNP complex [GO:0031429]; box H/ACA snoRNA binding [GO:0034513]; snoRNA guided rRNA pseudouridine synthesis [GO:0000454]	box H/ACA snoRNA binding [GO:0034513]	GO:0000454; GO:0031429; GO:0034513
A0A2R6WFJ7	2.61137	2.58494	0.157176	0.957343	A0A2R6WFJ7_MARPO	Vesicle tethering protein Uso1/P115-like head domain-containing protein	MARPO_0097s0078	Marchantia polymorpha (Common liverwort) (Marchantia aquatica)	964	IPR011989;IPR016024;IPR006955;IPR006953;	endoplasmic reticulum to Golgi vesicle-mediated transport [GO:0006888]; Golgi vesicle docking [GO:0048211]; intracellular protein transport [GO:0006886]; membrane fusion [GO:0061025]; transcytosis [GO:0045056]; vesicle fusion with Golgi apparatus [GO:0048280]	endoplasmic reticulum [GO:0005783]; ER to Golgi transport vesicle membrane [GO:0012507]; Golgi membrane [GO:0000139]; Golgi stack [GO:0005795]	endoplasmic reticulum [GO:0005783]; ER to Golgi transport vesicle membrane [GO:0012507]; Golgi membrane [GO:0000139]; Golgi stack [GO:0005795]; endoplasmic reticulum to Golgi vesicle-mediated transport [GO:0006888]; Golgi vesicle docking [GO:0048211]; intracellular protein transport [GO:0006886]; membrane fusion [GO:0061025]; transcytosis [GO:0045056]; vesicle fusion with Golgi apparatus [GO:0048…		GO:0000139; GO:0005783; GO:0005795; GO:0006886; GO:0006888; GO:0012507; GO:0045056; GO:0048211; GO:0048280; GO:0061025
A0A2R6XBC6	2.61137	2.58494	0.157176	0.957343	A0A2R6XBC6_MARPO	LysM domain-containing protein	MARPO_0025s0092	Marchantia polymorpha (Common liverwort) (Marchantia aquatica)	1530	IPR018392;IPR036779;IPR019448;IPR039614;
A0A0H5BGA9	2.61137	2.58494	0.157176	0.957343	A0A0H5BGA9_MARPO	Secretion 22	MpSEC22 MARPO_0023s0071	Marchantia polymorpha (Common liverwort) (Marchantia aquatica)	220	IPR011012;IPR010908;IPR044565;IPR042855;	endoplasmic reticulum organization [GO:0007029]; endoplasmic reticulum to Golgi vesicle-mediated transport [GO:0006888]; retrograde vesicle-mediated transport, Golgi to endoplasmic reticulum [GO:0006890]; vesicle fusion with Golgi apparatus [GO:0048280]	endoplasmic reticulum membrane [GO:0005789]; endoplasmic reticulum-Golgi intermediate compartment [GO:0005793]; ER to Golgi transport vesicle membrane [GO:0012507]; Golgi membrane [GO:0000139]; SNARE complex [GO:0031201]	endoplasmic reticulum membrane [GO:0005789]; endoplasmic reticulum-Golgi intermediate compartment [GO:0005793]; ER to Golgi transport vesicle membrane [GO:0012507]; Golgi membrane [GO:0000139]; SNARE complex [GO:0031201]; SNAP receptor activity [GO:0005484]; endoplasmic reticulum organization [GO:0007029]; endoplasmic reticulum to Golgi vesicle-mediated transport [GO:0006888]; retrograde vesicle-…	SNAP receptor activity [GO:0005484]	GO:0000139; GO:0005484; GO:0005789; GO:0005793; GO:0006888; GO:0006890; GO:0007029; GO:0012507; GO:0031201; GO:0048280
A0A2R6X3Z4	2.61137	2.58494	0.157176	0.957343	A0A2R6X3Z4_MARPO	Coiled-coil domain-containing protein 47	MARPO_0037s0012	Marchantia polymorpha (Common liverwort) (Marchantia aquatica)	510	IPR012879;	endoplasmic reticulum calcium ion homeostasis [GO:0032469]	endoplasmic reticulum [GO:0005783]; membrane [GO:0016020]	endoplasmic reticulum [GO:0005783]; membrane [GO:0016020]; calcium ion binding [GO:0005509]; endoplasmic reticulum calcium ion homeostasis [GO:0032469]	calcium ion binding [GO:0005509]	GO:0005509; GO:0005783; GO:0016020; GO:0032469
A0A2R6XKE8	2.61137	2.58494	0.157176	0.957343	A0A2R6XKE8_MARPO	Cullin family profile domain-containing protein	MARPO_0011s0201	Marchantia polymorpha (Common liverwort) (Marchantia aquatica)	741	IPR045093;IPR016158;IPR036317;IPR001373;IPR019559;IPR016159;IPR036388;IPR036390;	protein ubiquitination [GO:0016567]; ubiquitin-dependent protein catabolic process [GO:0006511]	cullin-RING ubiquitin ligase complex [GO:0031461]	cullin-RING ubiquitin ligase complex [GO:0031461]; ubiquitin protein ligase binding [GO:0031625]; protein ubiquitination [GO:0016567]; ubiquitin-dependent protein catabolic process [GO:0006511]	ubiquitin protein ligase binding [GO:0031625]	GO:0006511; GO:0016567; GO:0031461; GO:0031625
A0A2R6X8L8	-1.92145	1.21047	0.311918	0.957343	A0A2R6X8L8_MARPO	Vps53 N-terminal domain-containing protein	MARPO_0030s0152	Marchantia polymorpha (Common liverwort) (Marchantia aquatica)	843	IPR039766;IPR038260;IPR007234;	retrograde transport, endosome to Golgi [GO:0042147]	cytosol [GO:0005829]; endosome membrane [GO:0010008]; GARP complex [GO:0000938]	cytosol [GO:0005829]; endosome membrane [GO:0010008]; GARP complex [GO:0000938]; retrograde transport, endosome to Golgi [GO:0042147]		GO:0000938; GO:0005829; GO:0010008; GO:0042147
A0A2R6XIS3	-1.92144	1.24839	0.305081	0.957343	A0A2R6XIS3_MARPO	Uncharacterized protein	MARPO_0013s0177	Marchantia polymorpha (Common liverwort) (Marchantia aquatica)	182	IPR027417;IPR005225;IPR024156;IPR006689;	intracellular protein transport [GO:0006886]; vesicle-mediated transport [GO:0016192]	Golgi apparatus [GO:0005794]; Golgi stack [GO:0005795]	Golgi apparatus [GO:0005794]; Golgi stack [GO:0005795]; GTP binding [GO:0005525]; GTPase activity [GO:0003924]; intracellular protein transport [GO:0006886]; vesicle-mediated transport [GO:0016192]	GTP binding [GO:0005525]; GTPase activity [GO:0003924]	GO:0003924; GO:0005525; GO:0005794; GO:0005795; GO:0006886; GO:0016192
A0A2R6W898	2.61137	2.58494	0.157176	0.957343	A0A2R6W898_MARPO	AP-1 complex subunit gamma	MARPO_0130s0022	Marchantia polymorpha (Common liverwort) (Marchantia aquatica)	911	IPR017107;IPR011989;IPR016024;IPR002553;IPR008152;IPR013041;IPR008153;	Golgi to vacuole transport [GO:0006896]; intracellular protein transport [GO:0006886]	AP-1 adaptor complex [GO:0030121]	AP-1 adaptor complex [GO:0030121]; clathrin adaptor activity [GO:0035615]; Golgi to vacuole transport [GO:0006896]; intracellular protein transport [GO:0006886]	clathrin adaptor activity [GO:0035615]	GO:0006886; GO:0006896; GO:0030121; GO:0035615
A0A2R6WSG7	2.61137	2.58494	0.157176	0.957343	A0A2R6WSG7_MARPO	HECT-type E3 ubiquitin transferase (EC 2.3.2.26)	MARPO_0061s0046	Marchantia polymorpha (Common liverwort) (Marchantia aquatica)	1980	IPR011989;IPR016024;IPR000225;IPR000569;IPR035983;IPR045322;	proteasome-mediated ubiquitin-dependent protein catabolic process [GO:0043161]; protein polyubiquitination [GO:0000209]		ubiquitin protein ligase activity [GO:0061630]; proteasome-mediated ubiquitin-dependent protein catabolic process [GO:0043161]; protein polyubiquitination [GO:0000209]	ubiquitin protein ligase activity [GO:0061630]	GO:0000209; GO:0043161; GO:0061630
A0A2R6X6R7	2.61137	2.58494	0.157176	0.957343	A0A2R6X6R7_MARPO	C-terminal of Roc (COR) domain-containing protein	MARPO_0033s0171	Marchantia polymorpha (Common liverwort) (Marchantia aquatica)	1014	IPR032675;IPR027417;
A0A2R6WVJ8	2.61137	2.58494	0.157176	0.957343	A0A2R6WVJ8_MARPO	Uncharacterized protein	MARPO_0055s0122	Marchantia polymorpha (Common liverwort) (Marchantia aquatica)	675	IPR036537;IPR011989;IPR016024;IPR000225;	cell surface receptor signaling pathway [GO:0007166]		cell surface receptor signaling pathway [GO:0007166]		GO:0007166
A0A2R6X3F0	2.61137	2.58494	0.157176	0.957343	A0A2R6X3F0_MARPO	PH domain-containing protein	MARPO_0039s0099	Marchantia polymorpha (Common liverwort) (Marchantia aquatica)	571	IPR045188;IPR011993;IPR001849;	defense response to bacterium [GO:0042742]; endosome organization [GO:0007032]; receptor recycling [GO:0001881]; retrograde transport, endosome to Golgi [GO:0042147]	cytosol [GO:0005829]; early endosome [GO:0005769]; recycling endosome [GO:0055037]; trans-Golgi network [GO:0005802]	cytosol [GO:0005829]; early endosome [GO:0005769]; recycling endosome [GO:0055037]; trans-Golgi network [GO:0005802]; defense response to bacterium [GO:0042742]; endosome organization [GO:0007032]; receptor recycling [GO:0001881]; retrograde transport, endosome to Golgi [GO:0042147]		GO:0001881; GO:0005769; GO:0005802; GO:0005829; GO:0007032; GO:0042147; GO:0042742; GO:0055037
A0A2R6XAD0	2.61137	2.58494	0.157176	0.957343	A0A2R6XAD0_MARPO	Rad21/Rec8-like protein N-terminal domain-containing protein	MARPO_0027s0147	Marchantia polymorpha (Common liverwort) (Marchantia aquatica)	1103	IPR039781;IPR006909;IPR006910;IPR023093;IPR036390;	replication-born double-strand break repair via sister chromatid exchange [GO:1990414]; sister chromatid cohesion [GO:0007062]	cohesin complex [GO:0008278]; nucleus [GO:0005634]	cohesin complex [GO:0008278]; nucleus [GO:0005634]; chromatin binding [GO:0003682]; replication-born double-strand break repair via sister chromatid exchange [GO:1990414]; sister chromatid cohesion [GO:0007062]	chromatin binding [GO:0003682]	GO:0003682; GO:0005634; GO:0007062; GO:0008278; GO:1990414
A0A2R6XQJ8	-0.870472	1.74574	0.291902	0.957343	A0A2R6XQJ8_MARPO	Enoyl reductase (ER) domain-containing protein	MARPO_0005s0036	Marchantia polymorpha (Common liverwort) (Marchantia aquatica)	345	IPR013149;IPR013154;IPR011032;IPR036291;IPR020843;IPR014189;			NADPH binding [GO:0070402]; oxidoreductase activity, acting on NAD(P)H [GO:0016651]	NADPH binding [GO:0070402]; oxidoreductase activity, acting on NAD(P)H [GO:0016651]	GO:0016651; GO:0070402
A0A2R6WBQ5	2.61137	2.58494	0.157176	0.957343	A0A2R6WBQ5_MARPO	Hexosyltransferase (EC 2.4.1.-)	MARPO_0113s0022	Marchantia polymorpha (Common liverwort) (Marchantia aquatica)	555	IPR029993;IPR002495;IPR029044;	cell wall organization [GO:0071555]; pectin biosynthetic process [GO:0045489]	Golgi membrane [GO:0000139]	Golgi membrane [GO:0000139]; polygalacturonate 4-alpha-galacturonosyltransferase activity [GO:0047262]; cell wall organization [GO:0071555]; pectin biosynthetic process [GO:0045489]	polygalacturonate 4-alpha-galacturonosyltransferase activity [GO:0047262]	GO:0000139; GO:0045489; GO:0047262; GO:0071555
A0A2R6XSX3	1.19531	3.80959	0.163279	0.957343	A0A2R6XSX3_MARPO	PDZ domain-containing protein	MARPO_0003s0078	Marchantia polymorpha (Common liverwort) (Marchantia aquatica)	577	IPR001478;IPR036034;IPR009003;IPR043504;IPR001940;	proteolysis [GO:0006508]		serine-type endopeptidase activity [GO:0004252]; proteolysis [GO:0006508]	serine-type endopeptidase activity [GO:0004252]	GO:0004252; GO:0006508
A0A2R6W5Q6	2.61138	2.49506	0.163457	0.957343	A0A2R6W5Q6_MARPO	E1 ubiquitin-activating enzyme (EC 6.2.1.45)	MARPO_0146s0008	Marchantia polymorpha (Common liverwort) (Marchantia aquatica)	1055	IPR032420;IPR032418;IPR042302;IPR045886;IPR000594;IPR018965;IPR042449;IPR038252;IPR019572;IPR042063;IPR035985;IPR018075;IPR018074;IPR033127;IPR000011;	DNA damage response [GO:0006974]; protein ubiquitination [GO:0016567]; ubiquitin-dependent protein catabolic process [GO:0006511]	cytoplasm [GO:0005737]; nucleus [GO:0005634]	cytoplasm [GO:0005737]; nucleus [GO:0005634]; ATP binding [GO:0005524]; ubiquitin activating enzyme activity [GO:0004839]; DNA damage response [GO:0006974]; protein ubiquitination [GO:0016567]; ubiquitin-dependent protein catabolic process [GO:0006511]	ATP binding [GO:0005524]; ubiquitin activating enzyme activity [GO:0004839]	GO:0004839; GO:0005524; GO:0005634; GO:0005737; GO:0006511; GO:0006974; GO:0016567
A0A2R6XH87	2.61138	2.49506	0.163457	0.957343	A0A2R6XH87_MARPO	t-SNARE coiled-coil homology domain-containing protein	MARPO_0014s0021	Marchantia polymorpha (Common liverwort) (Marchantia aquatica)	237	IPR045242;IPR006012;IPR000727;	intracellular protein transport [GO:0006886]	membrane [GO:0016020]	membrane [GO:0016020]; SNAP receptor activity [GO:0005484]; intracellular protein transport [GO:0006886]	SNAP receptor activity [GO:0005484]	GO:0005484; GO:0006886; GO:0016020
A0A2R6WKV8	-1.92144	1.24838	0.305082	0.957343	A0A2R6WKV8_MARPO	Elongation factor P	MARPO_0080s0087	Marchantia polymorpha (Common liverwort) (Marchantia aquatica)	237	IPR015365;IPR012340;IPR014722;IPR020599;IPR013185;IPR001059;IPR013852;IPR011768;IPR008991;		cytoplasm [GO:0005737]	cytoplasm [GO:0005737]; translation elongation factor activity [GO:0003746]	translation elongation factor activity [GO:0003746]	GO:0003746; GO:0005737
A0A2R6X578	1.86275	2.29379	0.167306	0.957343	A0A2R6X578_MARPO	DEAD-box ATP-dependent RNA helicase 38	MARPO_0035s0045	Marchantia polymorpha (Common liverwort) (Marchantia aquatica)	548	IPR011545;IPR014001;IPR001650;IPR027417;IPR014014;	poly(A)+ mRNA export from nucleus [GO:0016973]; response to abscisic acid [GO:0009737]; response to cold [GO:0009409]; response to heat [GO:0009408]	cytoplasmic stress granule [GO:0010494]; nuclear envelope [GO:0005635]; nucleus [GO:0005634]	cytoplasmic stress granule [GO:0010494]; nuclear envelope [GO:0005635]; nucleus [GO:0005634]; ATP binding [GO:0005524]; hydrolase activity [GO:0016787]; mRNA binding [GO:0003729]; RNA binding [GO:0003723]; RNA helicase activity [GO:0003724]; poly(A)+ mRNA export from nucleus [GO:0016973]; response to abscisic acid [GO:0009737]; response to cold [GO:0009409]; response to heat [GO:0009408]	ATP binding [GO:0005524]; hydrolase activity [GO:0016787]; mRNA binding [GO:0003729]; RNA binding [GO:0003723]; RNA helicase activity [GO:0003724]	GO:0003723; GO:0003724; GO:0003729; GO:0005524; GO:0005634; GO:0005635; GO:0009408; GO:0009409; GO:0009737; GO:0010494; GO:0016787; GO:0016973
A0A2R6WIH1	-0.525635	2.09301	0.187125	0.957343	A0A2R6WIH1_MARPO	Uncharacterized protein	MARPO_0087s0083	Marchantia polymorpha (Common liverwort) (Marchantia aquatica)	528
A0A2R6XJ62	1.86275	2.29379	0.167307	0.957343	A0A2R6XJ62_MARPO	Ribosomal protein/NADH dehydrogenase domain-containing protein	MARPO_0012s0093	Marchantia polymorpha (Common liverwort) (Marchantia aquatica)	102	IPR016464;IPR007741;IPR036249;		mitochondrial respiratory chain complex I [GO:0005747]	mitochondrial respiratory chain complex I [GO:0005747]		GO:0005747
A0A2R6WGF7	3.11539	2.40119	0.170398	0.957343	A0A2R6WGF7_MARPO	Macrophage erythroblast attacher	MARPO_0093s0006	Marchantia polymorpha (Common liverwort) (Marchantia aquatica)	435	IPR013144;IPR024964;IPR006595;IPR045098;IPR006594;IPR044063;IPR013083;	proteasome-mediated ubiquitin-dependent protein catabolic process [GO:0043161]	cytoplasm [GO:0005737]; GID complex [GO:0034657]; nucleus [GO:0005634]	cytoplasm [GO:0005737]; GID complex [GO:0034657]; nucleus [GO:0005634]; metal ion binding [GO:0046872]; ubiquitin protein ligase activity [GO:0061630]; proteasome-mediated ubiquitin-dependent protein catabolic process [GO:0043161]	metal ion binding [GO:0046872]; ubiquitin protein ligase activity [GO:0061630]	GO:0005634; GO:0005737; GO:0034657; GO:0043161; GO:0046872; GO:0061630
A0A2R6W6G7	0.638788	9.99524	0.172187	0.957343	A0A2R6W6G7_MARPO	Photosystem I reaction center subunit II, chloroplastic	MARPO_0141s0027	Marchantia polymorpha (Common liverwort) (Marchantia aquatica)	215	IPR003685;IPR036579;	photosynthesis [GO:0015979]	chloroplast thylakoid membrane [GO:0009535]; photosystem I reaction center [GO:0009538]	chloroplast thylakoid membrane [GO:0009535]; photosystem I reaction center [GO:0009538]; photosynthesis [GO:0015979]		GO:0009535; GO:0009538; GO:0015979
A0A2R6WWW7	0.768268	2.40518	0.173277	0.957343	A0A2R6WWW7_MARPO	Nuclear pore complex protein Nup205	MARPO_0052s0095	Marchantia polymorpha (Common liverwort) (Marchantia aquatica)	1899	IPR021827;		nuclear pore [GO:0005643]	nuclear pore [GO:0005643]		GO:0005643
A0A2R6XAK9	0.768319	3.95667	0.173277	0.957343	A0A2R6XAK9_MARPO	Uncharacterized protein	MARPO_0026s0006	Marchantia polymorpha (Common liverwort) (Marchantia aquatica)	71
A0A2R6WET8	0.768324	5.97395	0.173277	0.957343	A0A2R6WET8_MARPO	Long-chain-fatty-acid--CoA ligase (EC 6.2.1.3)	MARPO_0099s0012	Marchantia polymorpha (Common liverwort) (Marchantia aquatica)	666	IPR020845;IPR000873;IPR042099;IPR045311;		endoplasmic reticulum [GO:0005783]; membrane [GO:0016020]	endoplasmic reticulum [GO:0005783]; membrane [GO:0016020]; ATP binding [GO:0005524]; long-chain fatty acid-CoA ligase activity [GO:0004467]	ATP binding [GO:0005524]; long-chain fatty acid-CoA ligase activity [GO:0004467]	GO:0004467; GO:0005524; GO:0005783; GO:0016020
A0A2R6WN35	0.768328	11.1846	0.173277	0.957343	A0A2R6WN35_MARPO	60S ribosomal protein L7a	MARPO_0072s0006	Marchantia polymorpha (Common liverwort) (Marchantia aquatica)	263	IPR029064;IPR001921;IPR004038;IPR018492;IPR004037;	ribosome biogenesis [GO:0042254]	cytosolic large ribosomal subunit [GO:0022625]	cytosolic large ribosomal subunit [GO:0022625]; RNA binding [GO:0003723]; ribosome biogenesis [GO:0042254]	RNA binding [GO:0003723]	GO:0003723; GO:0022625; GO:0042254
A0A2R6W9X8	0.544269	7.87662	0.174057	0.957343	A0A2R6W9X8_MARPO	FAD/NAD(P)-binding domain-containing protein	MARPO_0121s0004	Marchantia polymorpha (Common liverwort) (Marchantia aquatica)	357	IPR036188;IPR023753;		cytoplasm [GO:0005737]	cytoplasm [GO:0005737]; electron-transferring-flavoprotein dehydrogenase activity [GO:0004174]; flavin adenine dinucleotide binding [GO:0050660]	electron-transferring-flavoprotein dehydrogenase activity [GO:0004174]; flavin adenine dinucleotide binding [GO:0050660]	GO:0004174; GO:0005737; GO:0050660
A0A2R6W259	2.61139	2.32907	0.176015	0.957343	A0A2R6W259_MARPO	CBS domain-containing protein	MARPO_0179s0023	Marchantia polymorpha (Common liverwort) (Marchantia aquatica)	575	IPR000644;IPR046342;IPR000270;		membrane [GO:0016020]	membrane [GO:0016020]		GO:0016020
A0A2R6WFX0	-1.92144	1.24839	0.305081	0.957343	A0A2R6WFX0_MARPO	Vacuolar protein sorting-associated protein 54 C-terminal domain-containing protein	MARPO_0095s0011	Marchantia polymorpha (Common liverwort) (Marchantia aquatica)	1140	IPR039745;IPR012501;	Golgi to vacuole transport [GO:0006896]; protein transport [GO:0015031]; retrograde transport, endosome to Golgi [GO:0042147]	cytosol [GO:0005829]; GARP complex [GO:0000938]	cytosol [GO:0005829]; GARP complex [GO:0000938]; syntaxin binding [GO:0019905]; Golgi to vacuole transport [GO:0006896]; protein transport [GO:0015031]; retrograde transport, endosome to Golgi [GO:0042147]	syntaxin binding [GO:0019905]	GO:0000938; GO:0005829; GO:0006896; GO:0015031; GO:0019905; GO:0042147
A0A2R6WHP4	2.61139	2.32907	0.176015	0.957343	A0A2R6WHP4_MARPO	Mitochondrial Rho GTPase (EC 3.6.5.-)	MARPO_0089s0014	Marchantia polymorpha (Common liverwort) (Marchantia aquatica)	637	IPR011992;IPR018247;IPR013566;IPR013567;IPR002048;IPR021181;IPR020860;IPR027417;IPR001806;IPR003578;	actin filament organization [GO:0007015]; mitochondrion organization [GO:0007005]; signal transduction [GO:0007165]; small GTPase mediated signal transduction [GO:0007264]	mitochondrial outer membrane [GO:0005741]	mitochondrial outer membrane [GO:0005741]; calcium ion binding [GO:0005509]; GTP binding [GO:0005525]; GTPase activity [GO:0003924]; actin filament organization [GO:0007015]; mitochondrion organization [GO:0007005]; signal transduction [GO:0007165]; small GTPase mediated signal transduction [GO:0007264]	calcium ion binding [GO:0005509]; GTP binding [GO:0005525]; GTPase activity [GO:0003924]	GO:0003924; GO:0005509; GO:0005525; GO:0005741; GO:0007005; GO:0007015; GO:0007165; GO:0007264
A0A2R6XNQ1	0.9623	5.52715	0.178073	0.957343	A0A2R6XNQ1_MARPO	Signal recognition particle subunit SRP72	MARPO_0007s0138	Marchantia polymorpha (Common liverwort) (Marchantia aquatica)	710	IPR013699;IPR026270;IPR031545;IPR011990;IPR019734;	SRP-dependent cotranslational protein targeting to membrane [GO:0006614]	endoplasmic reticulum [GO:0005783]; signal recognition particle, endoplasmic reticulum targeting [GO:0005786]	endoplasmic reticulum [GO:0005783]; signal recognition particle, endoplasmic reticulum targeting [GO:0005786]; 7S RNA binding [GO:0008312]; SRP-dependent cotranslational protein targeting to membrane [GO:0006614]	7S RNA binding [GO:0008312]	GO:0005783; GO:0005786; GO:0006614; GO:0008312
A0A2R6W1T2	0.962305	4.2451	0.178073	0.957343	A0A2R6W1T2_MARPO	RRM domain-containing protein	MARPO_0183s0014	Marchantia polymorpha (Common liverwort) (Marchantia aquatica)	285	IPR012677;IPR035979;IPR000504;IPR003954;	chloroplast rRNA processing [GO:1901259]	chloroplast [GO:0009507]	chloroplast [GO:0009507]; mRNA binding [GO:0003729]; chloroplast rRNA processing [GO:1901259]	mRNA binding [GO:0003729]	GO:0003729; GO:0009507; GO:1901259
A0A2R6XAV3	0.841956	2.31483	0.178671	0.957343	A0A2R6XAV3_MARPO	Fibrillarin	MARPO_0026s0084	Marchantia polymorpha (Common liverwort) (Marchantia aquatica)	312	IPR000692;IPR020813;IPR029063;	box C/D RNA 3'-end processing [GO:0000494]; histone glutamine methylation [GO:1990258]; rRNA methylation [GO:0031167]	box C/D RNP complex [GO:0031428]; nucleolus [GO:0005730]; small-subunit processome [GO:0032040]	box C/D RNP complex [GO:0031428]; nucleolus [GO:0005730]; small-subunit processome [GO:0032040]; histone H2AQ104 methyltransferase activity [GO:1990259]; RNA binding [GO:0003723]; rRNA methyltransferase activity [GO:0008649]; box C/D RNA 3'-end processing [GO:0000494]; histone glutamine methylation [GO:1990258]; rRNA methylation [GO:0031167]	histone H2AQ104 methyltransferase activity [GO:1990259]; RNA binding [GO:0003723]; rRNA methyltransferase activity [GO:0008649]	GO:0000494; GO:0003723; GO:0005730; GO:0008649; GO:0031167; GO:0031428; GO:0032040; GO:1990258; GO:1990259
A0A2R6X9R8	0.841996	4.67641	0.178671	0.957343	A0A2R6X9R8_MARPO	Dolichyl-diphosphooligosaccharide--protein glycosyltransferase subunit 2 (Ribophorin-2)	MARPO_0028s0115	Marchantia polymorpha (Common liverwort) (Marchantia aquatica)	695	IPR008814;	protein N-linked glycosylation [GO:0006487]; response to cold [GO:0009409]	oligosaccharyltransferase complex [GO:0008250]	oligosaccharyltransferase complex [GO:0008250]; protein N-linked glycosylation [GO:0006487]; response to cold [GO:0009409]		GO:0006487; GO:0008250; GO:0009409
A0A2R6WK81	0.665807	3.3927	0.184062	0.957343	A0A2R6WK81_MARPO	Uncharacterized protein	MARPO_0082s0086	Marchantia polymorpha (Common liverwort) (Marchantia aquatica)	193	IPR027417;IPR005225;IPR006689;IPR006687;	endoplasmic reticulum to Golgi vesicle-mediated transport [GO:0006888]; intracellular protein transport [GO:0006886]; membrane organization [GO:0061024]; positive regulation of protein exit from endoplasmic reticulum [GO:0070863]; regulation of COPII vesicle coating [GO:0003400]; vesicle organization [GO:0016050]	COPII vesicle coat [GO:0030127]; endoplasmic reticulum exit site [GO:0070971]; Golgi apparatus [GO:0005794]	COPII vesicle coat [GO:0030127]; endoplasmic reticulum exit site [GO:0070971]; Golgi apparatus [GO:0005794]; GTP binding [GO:0005525]; GTPase activity [GO:0003924]; endoplasmic reticulum to Golgi vesicle-mediated transport [GO:0006888]; intracellular protein transport [GO:0006886]; membrane organization [GO:0061024]; positive regulation of protein exit from endoplasmic reticulum [GO:0070863]; reg…	GTP binding [GO:0005525]; GTPase activity [GO:0003924]	GO:0003400; GO:0003924; GO:0005525; GO:0005794; GO:0006886; GO:0006888; GO:0016050; GO:0030127; GO:0061024; GO:0070863; GO:0070971
A0A2R6XGK1	1.31244	2.21406	0.184658	0.957343	A0A2R6XGK1_MARPO	Protein kinase domain-containing protein	MARPO_0015s0047	Marchantia polymorpha (Common liverwort) (Marchantia aquatica)	346	IPR011009;IPR000719;IPR017441;IPR008271;	defense response to oomycetes [GO:0002229]; lateral root formation [GO:0010311]; male meiosis cytokinesis [GO:0007112]; MAPK cascade [GO:0000165]; protein phosphorylation [GO:0006468]	phragmoplast [GO:0009524]	phragmoplast [GO:0009524]; ATP binding [GO:0005524]; MAP kinase kinase activity [GO:0004708]; mitogen-activated protein kinase binding [GO:0051019]; mitogen-activated protein kinase kinase kinase binding [GO:0031435]; protein serine/threonine kinase activity [GO:0004674]; defense response to oomycetes [GO:0002229]; lateral root formation [GO:0010311]; male meiosis cytokinesis [GO:0007112]; MAPK c…	ATP binding [GO:0005524]; MAP kinase kinase activity [GO:0004708]; mitogen-activated protein kinase binding [GO:0051019]; mitogen-activated protein kinase kinase kinase binding [GO:0031435]; protein serine/threonine kinase activity [GO:0004674]	GO:0000165; GO:0002229; GO:0004674; GO:0004708; GO:0005524; GO:0006468; GO:0007112; GO:0009524; GO:0010311; GO:0031435; GO:0051019
A0A2R6XTH3	1.31247	2.94331	0.184658	0.957343	A0A2R6XTH3_MARPO	Ribosomal protein L32e	MARPO_0003s0256	Marchantia polymorpha (Common liverwort) (Marchantia aquatica)	133	IPR001515;IPR036351;	translation [GO:0006412]	cytosolic large ribosomal subunit [GO:0022625]	cytosolic large ribosomal subunit [GO:0022625]; structural constituent of ribosome [GO:0003735]; translation [GO:0006412]	structural constituent of ribosome [GO:0003735]	GO:0003735; GO:0006412; GO:0022625
A0A2R6W2K1	0.424683	3.69321	0.191161	0.957343	A0A2R6W2K1_MARPO	Asparagine synthetase [glutamine-hydrolyzing] (EC 6.3.5.4)	MARPO_0174s0014	Marchantia polymorpha (Common liverwort) (Marchantia aquatica)	630	IPR006426;IPR001962;IPR033738;IPR017932;IPR029055;IPR014729;	asparagine biosynthetic process [GO:0006529]; glutamine metabolic process [GO:0006541]	cytosol [GO:0005829]	cytosol [GO:0005829]; asparagine synthase (glutamine-hydrolyzing) activity [GO:0004066]; ATP binding [GO:0005524]; asparagine biosynthetic process [GO:0006529]; glutamine metabolic process [GO:0006541]	asparagine synthase (glutamine-hydrolyzing) activity [GO:0004066]; ATP binding [GO:0005524]	GO:0004066; GO:0005524; GO:0005829; GO:0006529; GO:0006541
A0A2R6WFL7	1.86274	2.01774	0.192223	0.957343	A0A2R6WFL7_MARPO	Uncharacterized protein	MARPO_0096s0009	Marchantia polymorpha (Common liverwort) (Marchantia aquatica)	539	IPR000008;IPR035892;IPR031468;IPR045050;IPR039010;	lipid transport [GO:0006869]	endoplasmic reticulum [GO:0005783]; membrane [GO:0016020]	endoplasmic reticulum [GO:0005783]; membrane [GO:0016020]; lipid binding [GO:0008289]; metal ion binding [GO:0046872]; lipid transport [GO:0006869]	lipid binding [GO:0008289]; metal ion binding [GO:0046872]	GO:0005783; GO:0006869; GO:0008289; GO:0016020; GO:0046872
A0A2R6XKD5	1.86274	2.01774	0.192223	0.957343	A0A2R6XKD5_MARPO	Uncharacterized protein	MARPO_0010s0012	Marchantia polymorpha (Common liverwort) (Marchantia aquatica)	1469	IPR009462;IPR016197;IPR000953;IPR023780;IPR009463;IPR010886;IPR014001;IPR001650;IPR027417;IPR038718;IPR000330;IPR019786;IPR001965;IPR019787;IPR013083;	chromatin remodeling [GO:0006338]	chromatin [GO:0000785]; nucleus [GO:0005634]	chromatin [GO:0000785]; nucleus [GO:0005634]; ATP binding [GO:0005524]; ATP hydrolysis activity [GO:0016887]; ATP-dependent chromatin remodeler activity [GO:0140658]; chromatin binding [GO:0003682]; DNA binding [GO:0003677]; histone binding [GO:0042393]; metal ion binding [GO:0046872]; structural constituent of chromatin [GO:0030527]; chromatin remodeling [GO:0006338]	ATP binding [GO:0005524]; ATP hydrolysis activity [GO:0016887]; ATP-dependent chromatin remodeler activity [GO:0140658]; chromatin binding [GO:0003682]; DNA binding [GO:0003677]; histone binding [GO:0042393]; metal ion binding [GO:0046872]; structural constituent of chromatin [GO:0030527]	GO:0000785; GO:0003677; GO:0003682; GO:0005524; GO:0005634; GO:0006338; GO:0016887; GO:0030527; GO:0042393; GO:0046872; GO:0140658
A0A2R6XRY8	1.86274	2.01774	0.192223	0.957343	A0A2R6XRY8_MARPO	ubiquitinyl hydrolase 1 (EC 3.4.19.12)	MARPO_0004s0129	Marchantia polymorpha (Common liverwort) (Marchantia aquatica)	1115	IPR002083;IPR038765;IPR001394;IPR008974;IPR024729;IPR029346;IPR018200;IPR028889;	protein deubiquitination [GO:0016579]; regulation of protein stability [GO:0031647]; ubiquitin-dependent protein catabolic process [GO:0006511]	cytosol [GO:0005829]; nucleus [GO:0005634]	cytosol [GO:0005829]; nucleus [GO:0005634]; cysteine-type deubiquitinase activity [GO:0004843]; cysteine-type endopeptidase activity [GO:0004197]; protein deubiquitination [GO:0016579]; regulation of protein stability [GO:0031647]; ubiquitin-dependent protein catabolic process [GO:0006511]	cysteine-type deubiquitinase activity [GO:0004843]; cysteine-type endopeptidase activity [GO:0004197]	GO:0004197; GO:0004843; GO:0005634; GO:0005829; GO:0006511; GO:0016579; GO:0031647
A0A2R6XAB4	-1.92144	1.24839	0.305081	0.957343	A0A2R6XAB4_MARPO	Glycosyl transferase family 3 domain-containing protein	MARPO_0027s0124	Marchantia polymorpha (Common liverwort) (Marchantia aquatica)	403	IPR005940;IPR000312;IPR017459;IPR036320;IPR035902;	tryptophan biosynthetic process [GO:0000162]	cytosol [GO:0005829]	cytosol [GO:0005829]; anthranilate phosphoribosyltransferase activity [GO:0004048]; tryptophan biosynthetic process [GO:0000162]	anthranilate phosphoribosyltransferase activity [GO:0004048]	GO:0000162; GO:0004048; GO:0005829
A0A2R6XHT8	0.472543	2.16475	0.193738	0.957343	A0A2R6XHT8_MARPO	ATP synthase subunit d, mitochondrial	MARPO_0014s0184	Marchantia polymorpha (Common liverwort) (Marchantia aquatica)	229	IPR031432;
A0A2R6WA14	1.56678	2.13951	0.19551	0.957343	A0A2R6WA14_MARPO	Phosphate transporter	MARPO_0121s0027	Marchantia polymorpha (Common liverwort) (Marchantia aquatica)	387	IPR018108;IPR023395;IPR044677;	mitochondrial phosphate ion transmembrane transport [GO:1990547]; phosphate ion transmembrane transport [GO:0035435]	mitochondrial inner membrane [GO:0005743]	mitochondrial inner membrane [GO:0005743]; inorganic phosphate transmembrane transporter activity [GO:0005315]; mitochondrial phosphate ion transmembrane transport [GO:1990547]; phosphate ion transmembrane transport [GO:0035435]	inorganic phosphate transmembrane transporter activity [GO:0005315]	GO:0005315; GO:0005743; GO:0035435; GO:1990547
A0A2R6X174	-0.657312	3.55835	0.190335	0.957343	A0A2R6X174_MARPO	asparagine--tRNA ligase (EC 6.1.1.22)	MARPO_0043s0090	Marchantia polymorpha (Common liverwort) (Marchantia aquatica)	531	IPR004364;IPR006195;IPR045864;IPR004522;IPR002312;IPR012340;	asparaginyl-tRNA aminoacylation [GO:0006421]	mitochondrion [GO:0005739]	mitochondrion [GO:0005739]; asparagine-tRNA ligase activity [GO:0004816]; ATP binding [GO:0005524]; asparaginyl-tRNA aminoacylation [GO:0006421]	asparagine-tRNA ligase activity [GO:0004816]; ATP binding [GO:0005524]	GO:0004816; GO:0005524; GO:0005739; GO:0006421
A0A2R6WYS3	0.536802	1.91988	0.20353	0.957343	A0A2R6WYS3_MARPO	Protein translocase subunit SecA	MARPO_0048s0095	Marchantia polymorpha (Common liverwort) (Marchantia aquatica)	1058	IPR014001;IPR027417;IPR000185;IPR020937;IPR011115;IPR014018;IPR011130;IPR044722;IPR011116;IPR036266;IPR036670;	chloroplast organization [GO:0009658]; protein import [GO:0017038]; protein targeting [GO:0006605]; regulation of photosynthesis [GO:0010109]; response to absence of light [GO:0009646]; trichome morphogenesis [GO:0010090]	membrane [GO:0016020]	membrane [GO:0016020]; ABC-type protein transporter activity [GO:0015462]; ATP binding [GO:0005524]; chloroplast protein-transporting ATPase activity [GO:0016464]; chloroplast organization [GO:0009658]; protein import [GO:0017038]; protein targeting [GO:0006605]; regulation of photosynthesis [GO:0010109]; response to absence of light [GO:0009646]; trichome morphogenesis [GO:0010090]	ABC-type protein transporter activity [GO:0015462]; ATP binding [GO:0005524]; chloroplast protein-transporting ATPase activity [GO:0016464]	GO:0005524; GO:0006605; GO:0009646; GO:0009658; GO:0010090; GO:0010109; GO:0015462; GO:0016020; GO:0016464; GO:0017038
A0A2R6WRM6	-0.400835	2.39105	0.269011	0.957343	A0A2R6WRM6_MARPO	Selenoprotein O	MARPO_0063s0012	Marchantia polymorpha (Common liverwort) (Marchantia aquatica)	676	IPR003846;	response to water deprivation [GO:0009414]	chloroplast thylakoid [GO:0009534]	chloroplast thylakoid [GO:0009534]; ATP binding [GO:0005524]; metal ion binding [GO:0046872]; nucleotidyltransferase activity [GO:0016779]; response to water deprivation [GO:0009414]	ATP binding [GO:0005524]; metal ion binding [GO:0046872]; nucleotidyltransferase activity [GO:0016779]	GO:0005524; GO:0009414; GO:0009534; GO:0016779; GO:0046872
A0A2R6WNN9	0.5643	4.36645	0.204136	0.957343	A0A2R6WNN9_MARPO	Tyrosinase copper-binding domain-containing protein	MARPO_0071s0078	Marchantia polymorpha (Common liverwort) (Marchantia aquatica)	619	IPR008922;IPR022740;IPR022739;IPR002227;			catechol oxidase activity [GO:0004097]; metal ion binding [GO:0046872]	catechol oxidase activity [GO:0004097]; metal ion binding [GO:0046872]	GO:0004097; GO:0046872
A0A2R6W820	0.564382	3.20347	0.204136	0.957343	A0A2R6W820_MARPO	Xyloglucan endotransglucosylase/hydrolase (EC 2.4.1.207)	MARPO_0131s0006	Marchantia polymorpha (Common liverwort) (Marchantia aquatica)	287	IPR044791;IPR013320;IPR000757;IPR008263;IPR010713;IPR016455;	cell wall biogenesis [GO:0042546]; cell wall organization [GO:0071555]; xyloglucan metabolic process [GO:0010411]	apoplast [GO:0048046]	apoplast [GO:0048046]; hydrolase activity, hydrolyzing O-glycosyl compounds [GO:0004553]; xyloglucan:xyloglucosyl transferase activity [GO:0016762]; cell wall biogenesis [GO:0042546]; cell wall organization [GO:0071555]; xyloglucan metabolic process [GO:0010411]	hydrolase activity, hydrolyzing O-glycosyl compounds [GO:0004553]; xyloglucan:xyloglucosyl transferase activity [GO:0016762]	GO:0004553; GO:0010411; GO:0016762; GO:0042546; GO:0048046; GO:0071555
A0A2R6XGE5	-1.92145	1.21047	0.311918	0.957343	A0A2R6XGE5_MARPO	Phosphatidylinositol-3,4,5-trisphosphate 3-phosphatase	MARPO_0016s0179	Marchantia polymorpha (Common liverwort) (Marchantia aquatica)	685	IPR029021;IPR045101;IPR014020;IPR029023;IPR016130;IPR000387;	dephosphorylation [GO:0016311]; lipid metabolic process [GO:0006629]	cytosol [GO:0005829]	cytosol [GO:0005829]; phosphatidylinositol-3,4,5-trisphosphate 3-phosphatase activity [GO:0016314]; dephosphorylation [GO:0016311]; lipid metabolic process [GO:0006629]	phosphatidylinositol-3,4,5-trisphosphate 3-phosphatase activity [GO:0016314]	GO:0005829; GO:0006629; GO:0016311; GO:0016314
A0A2R6WX95	-0.634021	1.51201	0.289598	0.957343	A0A2R6WX95_MARPO	50S ribosomal protein L31	MARPO_0051s0056	Marchantia polymorpha (Common liverwort) (Marchantia aquatica)	137	IPR034704;IPR002150;IPR042105;	translation [GO:0006412]	ribonucleoprotein complex [GO:1990904]; ribosome [GO:0005840]	ribonucleoprotein complex [GO:1990904]; ribosome [GO:0005840]; structural constituent of ribosome [GO:0003735]; translation [GO:0006412]	structural constituent of ribosome [GO:0003735]	GO:0003735; GO:0005840; GO:0006412; GO:1990904
A0A2R6WDP5	3.11544	1.99413	0.20585	0.957343	A0A2R6WDP5_MARPO	Suppressor of forked domain-containing protein	MARPO_0104s0010	Marchantia polymorpha (Common liverwort) (Marchantia aquatica)	756	IPR003107;IPR008847;IPR011990;	mRNA 5'-splice site recognition [GO:0000395]	commitment complex [GO:0000243]; U1 snRNP [GO:0005685]; U2-type prespliceosome [GO:0071004]	commitment complex [GO:0000243]; U1 snRNP [GO:0005685]; U2-type prespliceosome [GO:0071004]; mRNA 5'-splice site recognition [GO:0000395]		GO:0000243; GO:0000395; GO:0005685; GO:0071004
A0A2R6VXF9	0.473724	2.76787	0.210867	0.957343	A0A2R6VXF9_MARPO	Tyrosinase copper-binding domain-containing protein	MARPO_3313s0001	Marchantia polymorpha (Common liverwort) (Marchantia aquatica)	622	IPR008922;IPR022740;IPR022739;IPR002227;			catechol oxidase activity [GO:0004097]; metal ion binding [GO:0046872]	catechol oxidase activity [GO:0004097]; metal ion binding [GO:0046872]	GO:0004097; GO:0046872
A0A2R6WX84	-1.92144	1.24838	0.305082	0.957343	A0A2R6WX84_MARPO	Malic enzyme	MARPO_0051s0068	Marchantia polymorpha (Common liverwort) (Marchantia aquatica)	1019	IPR046346;IPR015884;IPR012301;IPR037062;IPR012302;IPR001891;IPR036291;	malate metabolic process [GO:0006108]; pyruvate metabolic process [GO:0006090]		malate dehydrogenase (decarboxylating) (NAD+) activity [GO:0004471]; malate dehydrogenase (decarboxylating) (NADP+) activity [GO:0004473]; metal ion binding [GO:0046872]; NAD binding [GO:0051287]; malate metabolic process [GO:0006108]; pyruvate metabolic process [GO:0006090]	malate dehydrogenase (decarboxylating) (NAD+) activity [GO:0004471]; malate dehydrogenase (decarboxylating) (NADP+) activity [GO:0004473]; metal ion binding [GO:0046872]; NAD binding [GO:0051287]	GO:0004471; GO:0004473; GO:0006090; GO:0006108; GO:0046872; GO:0051287
A0A2R6W6A5	0.981755	3.21949	0.211278	0.957343	A0A2R6W6A5_MARPO	RING-Gid-type domain-containing protein	MARPO_0143s0037	Marchantia polymorpha (Common liverwort) (Marchantia aquatica)	386	IPR013144;IPR024964;IPR006595;IPR045098;IPR006594;IPR037683;IPR044063;IPR027370;IPR001841;IPR013083;	proteasome-mediated ubiquitin-dependent protein catabolic process [GO:0043161]	cytoplasm [GO:0005737]; GID complex [GO:0034657]; nucleus [GO:0005634]	cytoplasm [GO:0005737]; GID complex [GO:0034657]; nucleus [GO:0005634]; metal ion binding [GO:0046872]; ubiquitin protein ligase activity [GO:0061630]; proteasome-mediated ubiquitin-dependent protein catabolic process [GO:0043161]	metal ion binding [GO:0046872]; ubiquitin protein ligase activity [GO:0061630]	GO:0005634; GO:0005737; GO:0034657; GO:0043161; GO:0046872; GO:0061630
A0A2R6X5I6	0.981772	4.34826	0.211278	0.957343	A0A2R6X5I6_MARPO	Nucleoporin Nup133/Nup155-like N-terminal domain-containing protein	MARPO_0035s0137	Marchantia polymorpha (Common liverwort) (Marchantia aquatica)	1510	IPR007187;IPR014908;IPR004870;IPR042533;IPR042537;IPR042538;	protein import into nucleus [GO:0006606]; protein localization to nuclear inner membrane [GO:0036228]; RNA export from nucleus [GO:0006405]; transcription-dependent tethering of RNA polymerase II gene DNA at nuclear periphery [GO:0000972]	nuclear pore inner ring [GO:0044611]	nuclear pore inner ring [GO:0044611]; structural constituent of nuclear pore [GO:0017056]; protein import into nucleus [GO:0006606]; protein localization to nuclear inner membrane [GO:0036228]; RNA export from nucleus [GO:0006405]; transcription-dependent tethering of RNA polymerase II gene DNA at nuclear periphery [GO:0000972]	structural constituent of nuclear pore [GO:0017056]	GO:0000972; GO:0006405; GO:0006606; GO:0017056; GO:0036228; GO:0044611
A0A2R6XCV1	0.306401	1.81947	0.213309	0.957343	A0A2R6XCV1_MARPO	Coatomer subunit delta	MARPO_0022s0045	Marchantia polymorpha (Common liverwort) (Marchantia aquatica)	527	IPR036168;IPR027059;IPR011012;IPR028565;	endoplasmic reticulum to Golgi vesicle-mediated transport [GO:0006888]; Golgi localization [GO:0051645]; protein transport [GO:0015031]; retrograde vesicle-mediated transport, Golgi to endoplasmic reticulum [GO:0006890]	COPI vesicle coat [GO:0030126]; Golgi membrane [GO:0000139]	COPI vesicle coat [GO:0030126]; Golgi membrane [GO:0000139]; endoplasmic reticulum to Golgi vesicle-mediated transport [GO:0006888]; Golgi localization [GO:0051645]; protein transport [GO:0015031]; retrograde vesicle-mediated transport, Golgi to endoplasmic reticulum [GO:0006890]		GO:0000139; GO:0006888; GO:0006890; GO:0015031; GO:0030126; GO:0051645
A0A2R6XTG3	2.61136	1.88935	0.216662	0.957343	A0A2R6XTG3_MARPO	Ribonucloprotein	MARPO_0003s0247	Marchantia polymorpha (Common liverwort) (Marchantia aquatica)	130	IPR002415;IPR029064;IPR004038;IPR018492;IPR004037;	maturation of LSU-rRNA [GO:0000470]; maturation of SSU-rRNA [GO:0030490]; mRNA splicing, via spliceosome [GO:0000398]	box C/D RNP complex [GO:0031428]; cytosolic large ribosomal subunit [GO:0022625]; nucleolus [GO:0005730]; precatalytic spliceosome [GO:0071011]; small-subunit processome [GO:0032040]; U4/U6 x U5 tri-snRNP complex [GO:0046540]	box C/D RNP complex [GO:0031428]; cytosolic large ribosomal subunit [GO:0022625]; nucleolus [GO:0005730]; precatalytic spliceosome [GO:0071011]; small-subunit processome [GO:0032040]; U4/U6 x U5 tri-snRNP complex [GO:0046540]; RNA binding [GO:0003723]; maturation of LSU-rRNA [GO:0000470]; maturation of SSU-rRNA [GO:0030490]; mRNA splicing, via spliceosome [GO:0000398]	RNA binding [GO:0003723]	GO:0000398; GO:0000470; GO:0003723; GO:0005730; GO:0022625; GO:0030490; GO:0031428; GO:0032040; GO:0046540; GO:0071011
A0A2R6WL73	2.61136	1.88935	0.216662	0.957343	A0A2R6WL73_MARPO	Uncharacterized protein	MARPO_0078s0023	Marchantia polymorpha (Common liverwort) (Marchantia aquatica)	122	IPR006808;	proton motive force-driven ATP synthesis [GO:0015986]	mitochondrial proton-transporting ATP synthase complex, coupling factor F(o) [GO:0000276]	mitochondrial proton-transporting ATP synthase complex, coupling factor F(o) [GO:0000276]; proton transmembrane transporter activity [GO:0015078]; proton motive force-driven ATP synthesis [GO:0015986]	proton transmembrane transporter activity [GO:0015078]	GO:0000276; GO:0015078; GO:0015986
A0A2R6WZ67	2.61136	1.88935	0.216662	0.957343	A0A2R6WZ67_MARPO	Serine/threonine-protein kinase TOR (EC 2.7.11.1)	MARPO_0047s0119	Marchantia polymorpha (Common liverwort) (Marchantia aquatica)	2440	IPR011989;IPR016024;IPR024585;IPR003152;IPR009076;IPR036738;IPR011009;IPR000403;IPR036940;IPR018936;IPR003151;IPR014009;IPR026683;	negative regulation of macroautophagy [GO:0016242]; protein phosphorylation [GO:0006468]; TOR signaling [GO:0031929]	nucleus [GO:0005634]; TORC1 complex [GO:0031931]; TORC2 complex [GO:0031932]	nucleus [GO:0005634]; TORC1 complex [GO:0031931]; TORC2 complex [GO:0031932]; ATP binding [GO:0005524]; protein serine kinase activity [GO:0106310]; protein serine/threonine kinase activity [GO:0004674]; protein-containing complex binding [GO:0044877]; negative regulation of macroautophagy [GO:0016242]; protein phosphorylation [GO:0006468]; TOR signaling [GO:0031929]	ATP binding [GO:0005524]; protein serine kinase activity [GO:0106310]; protein serine/threonine kinase activity [GO:0004674]; protein-containing complex binding [GO:0044877]	GO:0004674; GO:0005524; GO:0005634; GO:0006468; GO:0016242; GO:0031929; GO:0031931; GO:0031932; GO:0044877; GO:0106310
A0A2R6W3Y9	2.61136	1.88935	0.216662	0.957343	A0A2R6W3Y9_MARPO	CNH domain-containing protein	MARPO_0160s0027	Marchantia polymorpha (Common liverwort) (Marchantia aquatica)	1018	IPR000547;IPR001180;IPR032914;IPR019452;IPR019453;IPR036322;	autophagy [GO:0006914]; endosomal vesicle fusion [GO:0034058]; intracellular protein transport [GO:0006886]	cytoplasm [GO:0005737]; intracellular membrane-bounded organelle [GO:0043231]; membrane [GO:0016020]	cytoplasm [GO:0005737]; intracellular membrane-bounded organelle [GO:0043231]; membrane [GO:0016020]; autophagy [GO:0006914]; endosomal vesicle fusion [GO:0034058]; intracellular protein transport [GO:0006886]		GO:0005737; GO:0006886; GO:0006914; GO:0016020; GO:0034058; GO:0043231
A0A2R6XIQ9	-1.20074	9.21518	0.0908672	0.957343	A0A2R6XIQ9_MARPO	Protein kinase domain-containing protein	MARPO_0013s0197	Marchantia polymorpha (Common liverwort) (Marchantia aquatica)	453	IPR011009;IPR000719;IPR001245;IPR008271;	protein phosphorylation [GO:0006468]		ATP binding [GO:0005524]; protein serine/threonine kinase activity [GO:0004674]; protein phosphorylation [GO:0006468]	ATP binding [GO:0005524]; protein serine/threonine kinase activity [GO:0004674]	GO:0004674; GO:0005524; GO:0006468
A0A2R6WKG0	2.61136	1.88935	0.216662	0.957343	A0A2R6WKG0_MARPO	C2 domain-containing protein	MARPO_0081s0062	Marchantia polymorpha (Common liverwort) (Marchantia aquatica)	872	IPR029058;IPR000008;IPR035892;IPR002921;	lipid metabolic process [GO:0006629]		lipid metabolic process [GO:0006629]		GO:0006629
A0A2R6XEP1	2.61136	1.88935	0.216662	0.957343	A0A2R6XEP1_MARPO	Plant heme peroxidase family profile domain-containing protein	MARPO_0019s0014	Marchantia polymorpha (Common liverwort) (Marchantia aquatica)	349	IPR044831;IPR002016;IPR010255;IPR002207;	cellular response to oxidative stress [GO:0034599]; hydrogen peroxide catabolic process [GO:0042744]; response to reactive oxygen species [GO:0000302]		heme binding [GO:0020037]; peroxidase activity [GO:0004601]; cellular response to oxidative stress [GO:0034599]; hydrogen peroxide catabolic process [GO:0042744]; response to reactive oxygen species [GO:0000302]	heme binding [GO:0020037]; peroxidase activity [GO:0004601]	GO:0000302; GO:0004601; GO:0020037; GO:0034599; GO:0042744
A0A2R6X1G2	-0.991752	1.2429	0.35229	0.957343	A0A2R6X1G2_MARPO	RRM domain-containing protein	MARPO_0042s0009	Marchantia polymorpha (Common liverwort) (Marchantia aquatica)	302	IPR012677;IPR035979;IPR000504;IPR003954;	chloroplast rRNA processing [GO:1901259]	chloroplast [GO:0009507]	chloroplast [GO:0009507]; mRNA binding [GO:0003729]; chloroplast rRNA processing [GO:1901259]	mRNA binding [GO:0003729]	GO:0003729; GO:0009507; GO:1901259
A0A2R6WX94	2.61136	1.88935	0.216662	0.957343	A0A2R6WX94_MARPO	K Homology domain-containing protein	MARPO_0051s0075	Marchantia polymorpha (Common liverwort) (Marchantia aquatica)	467	IPR004087;IPR004088;IPR036612;	positive regulation of flower development [GO:0009911]; regulation of gene expression [GO:0010468]	cytoplasm [GO:0005737]; nucleus [GO:0005634]	cytoplasm [GO:0005737]; nucleus [GO:0005634]; mRNA binding [GO:0003729]; positive regulation of flower development [GO:0009911]; regulation of gene expression [GO:0010468]	mRNA binding [GO:0003729]	GO:0003729; GO:0005634; GO:0005737; GO:0009911; GO:0010468
A0A2R6WL93	2.61136	1.88935	0.216662	0.957343	A0A2R6WL93_MARPO	Protein TPLATE	MARPO_0078s0040	Marchantia polymorpha (Common liverwort) (Marchantia aquatica)	1152	IPR011989;IPR016024;IPR037501;	cytokinesis by cell plate formation [GO:0000911]; endocytosis [GO:0006897]	cell plate [GO:0009504]; plasma membrane [GO:0005886]	cell plate [GO:0009504]; plasma membrane [GO:0005886]; identical protein binding [GO:0042802]; cytokinesis by cell plate formation [GO:0000911]; endocytosis [GO:0006897]	identical protein binding [GO:0042802]	GO:0000911; GO:0005886; GO:0006897; GO:0009504; GO:0042802
A0A2R6X2K1	2.61136	1.88935	0.216662	0.957343	A0A2R6X2K1_MARPO	Bacterial surface antigen (D15) domain-containing protein	MARPO_0040s0008	Marchantia polymorpha (Common liverwort) (Marchantia aquatica)	813	IPR000184;IPR039910;	chloroplast organization [GO:0009658]; protein import into chloroplast stroma [GO:0045037]	chloroplast outer membrane [GO:0009707]	chloroplast outer membrane [GO:0009707]; chloroplast organization [GO:0009658]; protein import into chloroplast stroma [GO:0045037]		GO:0009658; GO:0009707; GO:0045037
A0A2R6XEN1	2.61136	1.88935	0.216662	0.957343	A0A2R6XEN1_MARPO	MPN domain-containing protein	MARPO_0019s0008	Marchantia polymorpha (Common liverwort) (Marchantia aquatica)	2355	IPR000555;IPR037518;IPR012591;IPR012592;IPR012984;IPR027652;IPR021983;IPR043173;IPR043172;IPR019581;IPR042516;IPR019580;IPR012337;IPR019582;	spliceosomal tri-snRNP complex assembly [GO:0000244]	catalytic step 2 spliceosome [GO:0071013]; U5 snRNP [GO:0005682]	catalytic step 2 spliceosome [GO:0071013]; U5 snRNP [GO:0005682]; metallopeptidase activity [GO:0008237]; pre-mRNA intronic binding [GO:0097157]; U1 snRNA binding [GO:0030619]; U2 snRNA binding [GO:0030620]; U5 snRNA binding [GO:0030623]; U6 snRNA binding [GO:0017070]; spliceosomal tri-snRNP complex assembly [GO:0000244]	metallopeptidase activity [GO:0008237]; pre-mRNA intronic binding [GO:0097157]; U1 snRNA binding [GO:0030619]; U2 snRNA binding [GO:0030620]; U5 snRNA binding [GO:0030623]; U6 snRNA binding [GO:0017070]	GO:0000244; GO:0005682; GO:0008237; GO:0017070; GO:0030619; GO:0030620; GO:0030623; GO:0071013; GO:0097157
A0A2R6WBJ0	2.61136	1.88935	0.216662	0.957343	A0A2R6WBJ0_MARPO	K Homology domain-containing protein	MARPO_0114s0034	Marchantia polymorpha (Common liverwort) (Marchantia aquatica)	298	IPR045071;IPR004087;IPR004088;IPR036612;IPR032377;	regulation of mRNA splicing, via spliceosome [GO:0048024]	nucleus [GO:0005634]	nucleus [GO:0005634]; mRNA binding [GO:0003729]; regulation of mRNA splicing, via spliceosome [GO:0048024]	mRNA binding [GO:0003729]	GO:0003729; GO:0005634; GO:0048024
A0A2R6W9B1	2.61136	1.88935	0.216662	0.957343	A0A2R6W9B1_MARPO	Cell morphogenesis protein N-terminal domain-containing protein	MARPO_0124s0011	Marchantia polymorpha (Common liverwort) (Marchantia aquatica)	2239	IPR016024;IPR025614;IPR025481;IPR039867;IPR029473;	cell morphogenesis [GO:0000902]	cell cortex [GO:0005938]; site of polarized growth [GO:0030427]	cell cortex [GO:0005938]; site of polarized growth [GO:0030427]; cell morphogenesis [GO:0000902]		GO:0000902; GO:0005938; GO:0030427
A0A2R6WQD8	2.61136	1.88935	0.216662	0.957343	A0A2R6WQD8_MARPO	TOG domain-containing protein	MARPO_0066s0036	Marchantia polymorpha (Common liverwort) (Marchantia aquatica)	1564	IPR011989;IPR016024;IPR024395;IPR000357;IPR021133;IPR034085;	microtubule cytoskeleton organization [GO:0000226]	cytoplasmic microtubule [GO:0005881]	cytoplasmic microtubule [GO:0005881]; microtubule binding [GO:0008017]; microtubule cytoskeleton organization [GO:0000226]	microtubule binding [GO:0008017]	GO:0000226; GO:0005881; GO:0008017
A0A2R6WL72	2.61136	1.88935	0.216662	0.957343	A0A2R6WL72_MARPO	Small-subunit processome Utp12 domain-containing protein	MARPO_0078s0006	Marchantia polymorpha (Common liverwort) (Marchantia aquatica)	661	IPR011047;IPR007148;IPR015943;IPR001680;		nucleolus [GO:0005730]	nucleolus [GO:0005730]		GO:0005730
A0A2R6X1T4	2.61136	1.88935	0.216662	0.957343	A0A2R6X1T4_MARPO	Nucleoprotein TPR/MLP1 domain-containing protein	MARPO_0042s0082	Marchantia polymorpha (Common liverwort) (Marchantia aquatica)	2380	IPR012929;	mRNA export from nucleus [GO:0006406]; protein import into nucleus [GO:0006606]	nuclear pore [GO:0005643]	nuclear pore [GO:0005643]; structural constituent of nuclear pore [GO:0017056]; mRNA export from nucleus [GO:0006406]; protein import into nucleus [GO:0006606]	structural constituent of nuclear pore [GO:0017056]	GO:0005643; GO:0006406; GO:0006606; GO:0017056
A0A2R6W6R1	2.61136	1.88935	0.216662	0.957343	A0A2R6W6R1_MARPO	adenylate kinase (EC 2.7.4.3)	MARPO_0139s0019	Marchantia polymorpha (Common liverwort) (Marchantia aquatica)	615	IPR006259;IPR000850;IPR033690;IPR018962;IPR027417;	nucleoside triphosphate biosynthetic process [GO:0009142]; phosphorylation [GO:0016310]	cytoplasm [GO:0005737]	cytoplasm [GO:0005737]; adenylate kinase activity [GO:0004017]; ATP binding [GO:0005524]; cytidylate kinase activity [GO:0004127]; nucleoside diphosphate kinase activity [GO:0004550]; nucleoside triphosphate biosynthetic process [GO:0009142]; phosphorylation [GO:0016310]	adenylate kinase activity [GO:0004017]; ATP binding [GO:0005524]; cytidylate kinase activity [GO:0004127]; nucleoside diphosphate kinase activity [GO:0004550]	GO:0004017; GO:0004127; GO:0004550; GO:0005524; GO:0005737; GO:0009142; GO:0016310
A0A2R6XQ81	2.61136	1.88935	0.216662	0.957343	A0A2R6XQ81_MARPO	Uncharacterized protein	MARPO_0006s0254	Marchantia polymorpha (Common liverwort) (Marchantia aquatica)	639	IPR010301;	rRNA processing [GO:0006364]	nucleus [GO:0005634]; preribosome, small subunit precursor [GO:0030688]	nucleus [GO:0005634]; preribosome, small subunit precursor [GO:0030688]; rRNA processing [GO:0006364]		GO:0005634; GO:0006364; GO:0030688
A0A2R6WJ83	2.61136	1.88935	0.216662	0.957343	A0A2R6WJ83_MARPO	phosphoglycerate mutase (2,3-diphosphoglycerate-independent) (EC 5.4.2.12)	MARPO_0085s0094	Marchantia polymorpha (Common liverwort) (Marchantia aquatica)	556	IPR017850;IPR011258;IPR006124;IPR036646;IPR005995;	glucose catabolic process [GO:0006007]; glycolytic process [GO:0006096]	cytoplasm [GO:0005737]	cytoplasm [GO:0005737]; 2,3-bisphosphoglycerate-independent phosphoglycerate mutase activity [GO:0046537]; manganese ion binding [GO:0030145]; glucose catabolic process [GO:0006007]; glycolytic process [GO:0006096]	2,3-bisphosphoglycerate-independent phosphoglycerate mutase activity [GO:0046537]; manganese ion binding [GO:0030145]	GO:0005737; GO:0006007; GO:0006096; GO:0030145; GO:0046537
A0A2R6XK26	2.61136	1.88935	0.216662	0.957343	A0A2R6XK26_MARPO	RRM domain-containing protein	MARPO_0011s0143	Marchantia polymorpha (Common liverwort) (Marchantia aquatica)	412	IPR012677;IPR035979;IPR034201;IPR000504;	mRNA splicing, via spliceosome [GO:0000398]	ASAP complex [GO:0061574]; cytoplasm [GO:0005737]; nucleoplasm [GO:0005654]	ASAP complex [GO:0061574]; cytoplasm [GO:0005737]; nucleoplasm [GO:0005654]; RNA binding [GO:0003723]; mRNA splicing, via spliceosome [GO:0000398]	RNA binding [GO:0003723]	GO:0000398; GO:0003723; GO:0005654; GO:0005737; GO:0061574
A0A2R6XUV3	-0.358269	5.15771	0.326804	0.957343	A0A2R6XUV3_MARPO	Uncharacterized protein	MARPO_0002s0308	Marchantia polymorpha (Common liverwort) (Marchantia aquatica)	817	IPR003593;IPR005938;IPR041569;IPR009010;IPR003959;IPR003960;IPR004201;IPR029067;IPR003338;IPR027417;	autophagosome maturation [GO:0097352]; ER-associated misfolded protein catabolic process [GO:0071712]; mitotic spindle disassembly [GO:0051228]; retrograde protein transport, ER to cytosol [GO:0030970]; ubiquitin-dependent ERAD pathway [GO:0030433]	cytosol [GO:0005829]; nucleus [GO:0005634]; VCP-NPL4-UFD1 AAA ATPase complex [GO:0034098]	cytosol [GO:0005829]; nucleus [GO:0005634]; VCP-NPL4-UFD1 AAA ATPase complex [GO:0034098]; ATP binding [GO:0005524]; ATP hydrolysis activity [GO:0016887]; polyubiquitin modification-dependent protein binding [GO:0031593]; autophagosome maturation [GO:0097352]; ER-associated misfolded protein catabolic process [GO:0071712]; mitotic spindle disassembly [GO:0051228]; retrograde protein transport, ER…	ATP binding [GO:0005524]; ATP hydrolysis activity [GO:0016887]; polyubiquitin modification-dependent protein binding [GO:0031593]	GO:0005524; GO:0005634; GO:0005829; GO:0016887; GO:0030433; GO:0030970; GO:0031593; GO:0034098; GO:0051228; GO:0071712; GO:0097352
A0A2R6WDU6	2.61136	1.88935	0.216662	0.957343	A0A2R6WDU6_MARPO	LisH domain-containing protein	MARPO_0104s0042	Marchantia polymorpha (Common liverwort) (Marchantia aquatica)	578	IPR045183;IPR020472;IPR006594;IPR015943;IPR001680;IPR019775;IPR036322;	histone deacetylation [GO:0016575]; regulation of transcription by RNA polymerase II [GO:0006357]	histone deacetylase complex [GO:0000118]	histone deacetylase complex [GO:0000118]; transcription corepressor activity [GO:0003714]; histone deacetylation [GO:0016575]; regulation of transcription by RNA polymerase II [GO:0006357]	transcription corepressor activity [GO:0003714]	GO:0000118; GO:0003714; GO:0006357; GO:0016575
A0A2R6WYA0	0.273777	1.78392	0.217421	0.957343	A0A2R6WYA0_MARPO	Uncharacterized protein	MARPO_0049s0099	Marchantia polymorpha (Common liverwort) (Marchantia aquatica)	3118	IPR016024;		membrane [GO:0016020]	membrane [GO:0016020]		GO:0016020
A0A2R6XI09	0.645949	2.3794	0.217713	0.957343	A0A2R6XI09_MARPO	Importin N-terminal domain-containing protein	MARPO_0014s0213	Marchantia polymorpha (Common liverwort) (Marchantia aquatica)	1037	IPR011989;IPR016024;IPR001494;IPR013713;	protein import into nucleus [GO:0006606]	cytosol [GO:0005829]; nuclear envelope [GO:0005635]	cytosol [GO:0005829]; nuclear envelope [GO:0005635]; small GTPase binding [GO:0031267]; protein import into nucleus [GO:0006606]	small GTPase binding [GO:0031267]	GO:0005635; GO:0005829; GO:0006606; GO:0031267
A0A2R6W4G1	1.63622	1.76731	0.222282	0.957343	A0A2R6W4G1_MARPO	Myb-like domain-containing protein	MARPO_0155s0008	Marchantia polymorpha (Common liverwort) (Marchantia aquatica)	661	IPR044822;IPR001005;
A0A2R6XP93	0.731661	1.71719	0.227555	0.957343	A0A2R6XP93_MARPO	Eukaryotic translation initiation factor 3 subunit L (eIF3l)	MARPO_0007s0280	Marchantia polymorpha (Common liverwort) (Marchantia aquatica)	558	IPR019382;IPR000717;	formation of cytoplasmic translation initiation complex [GO:0001732]; translational initiation [GO:0006413]	eukaryotic 43S preinitiation complex [GO:0016282]; eukaryotic 48S preinitiation complex [GO:0033290]; eukaryotic translation initiation factor 3 complex [GO:0005852]	eukaryotic 43S preinitiation complex [GO:0016282]; eukaryotic 48S preinitiation complex [GO:0033290]; eukaryotic translation initiation factor 3 complex [GO:0005852]; translation initiation factor activity [GO:0003743]; formation of cytoplasmic translation initiation complex [GO:0001732]; translational initiation [GO:0006413]	translation initiation factor activity [GO:0003743]	GO:0001732; GO:0003743; GO:0005852; GO:0006413; GO:0016282; GO:0033290
A0A2R6X6H9	-1.03255	3.70555	0.254618	0.957343	A0A2R6X6H9_MARPO	Glucose-1-phosphate adenylyltransferase (EC 2.7.7.27) (ADP-glucose pyrophosphorylase)	MARPO_0033s0108	Marchantia polymorpha (Common liverwort) (Marchantia aquatica)	520	IPR011831;IPR005836;IPR005835;IPR029044;IPR011004;	glycogen biosynthetic process [GO:0005978]; starch biosynthetic process [GO:0019252]	chloroplast [GO:0009507]	chloroplast [GO:0009507]; ATP binding [GO:0005524]; glucose-1-phosphate adenylyltransferase activity [GO:0008878]; glycogen biosynthetic process [GO:0005978]; starch biosynthetic process [GO:0019252]	ATP binding [GO:0005524]; glucose-1-phosphate adenylyltransferase activity [GO:0008878]	GO:0005524; GO:0005978; GO:0008878; GO:0009507; GO:0019252
A0A2R6WXU0	0.394422	5.92145	0.227746	0.957343	A0A2R6WXU0_MARPO	Ribosomal protein L30 ferredoxin-like fold domain-containing protein	MARPO_0050s0096	Marchantia polymorpha (Common liverwort) (Marchantia aquatica)	245	IPR036919;IPR018038;IPR016082;IPR012988;IPR039699;IPR005998;IPR035808;	maturation of LSU-rRNA from tricistronic rRNA transcript (SSU-rRNA, 5.8S rRNA, LSU-rRNA) [GO:0000463]	cytosolic large ribosomal subunit [GO:0022625]	cytosolic large ribosomal subunit [GO:0022625]; RNA binding [GO:0003723]; structural constituent of ribosome [GO:0003735]; maturation of LSU-rRNA from tricistronic rRNA transcript (SSU-rRNA, 5.8S rRNA, LSU-rRNA) [GO:0000463]	RNA binding [GO:0003723]; structural constituent of ribosome [GO:0003735]	GO:0000463; GO:0003723; GO:0003735; GO:0022625
A0A2R6X9P3	1.35881	1.74548	0.230532	0.957343	A0A2R6X9P3_MARPO	Nop domain-containing protein	MARPO_0028s0114	Marchantia polymorpha (Common liverwort) (Marchantia aquatica)	536	IPR045056;IPR012974;IPR042239;IPR002687;IPR036070;IPR012976;	ribosome biogenesis [GO:0042254]	box C/D RNP complex [GO:0031428]; nucleolus [GO:0005730]; small-subunit processome [GO:0032040]	box C/D RNP complex [GO:0031428]; nucleolus [GO:0005730]; small-subunit processome [GO:0032040]; snoRNA binding [GO:0030515]; ribosome biogenesis [GO:0042254]	snoRNA binding [GO:0030515]	GO:0005730; GO:0030515; GO:0031428; GO:0032040; GO:0042254
A0A2R6XIA1	0.682874	4.79294	0.23273	0.957343	A0A2R6XIA1_MARPO	T-complex protein 1 subunit zeta	MARPO_0013s0040	Marchantia polymorpha (Common liverwort) (Marchantia aquatica)	535	IPR012722;IPR017998;IPR002194;IPR002423;IPR027409;IPR027413;IPR027410;	protein folding [GO:0006457]	chaperonin-containing T-complex [GO:0005832]	chaperonin-containing T-complex [GO:0005832]; ATP binding [GO:0005524]; ATP hydrolysis activity [GO:0016887]; ATP-dependent protein folding chaperone [GO:0140662]; unfolded protein binding [GO:0051082]; protein folding [GO:0006457]	ATP binding [GO:0005524]; ATP hydrolysis activity [GO:0016887]; ATP-dependent protein folding chaperone [GO:0140662]; unfolded protein binding [GO:0051082]	GO:0005524; GO:0005832; GO:0006457; GO:0016887; GO:0051082; GO:0140662
A0A2R6XHT7	1.31246	1.65626	0.23312	0.957343	A0A2R6XHT7_MARPO	Thioredoxin domain-containing protein	MARPO_0014s0177	Marchantia polymorpha (Common liverwort) (Marchantia aquatica)	247	IPR036249;IPR013766;IPR044176;
A0A2R6X629	-1.77311	1.81354	0.213988	0.957343	A0A2R6X629_MARPO	peptidylprolyl isomerase (EC 5.2.1.8)	MARPO_0034s0118	Marchantia polymorpha (Common liverwort) (Marchantia aquatica)	228	IPR046357;IPR001179;		chloroplast thylakoid lumen [GO:0009543]	chloroplast thylakoid lumen [GO:0009543]; peptidyl-prolyl cis-trans isomerase activity [GO:0003755]	peptidyl-prolyl cis-trans isomerase activity [GO:0003755]	GO:0003755; GO:0009543
A0A2R6XWG4	1.31245	1.63252	0.236211	0.957343	A0A2R6XWG4_MARPO	Gamma-tubulin complex component	MARPO_0001s0406	Marchantia polymorpha (Common liverwort) (Marchantia aquatica)	897	IPR007259;IPR040457;IPR042241;IPR041470;	cytoplasmic microtubule organization [GO:0031122]; meiotic cell cycle [GO:0051321]; microtubule nucleation [GO:0007020]; mitotic cell cycle [GO:0000278]; positive regulation of microtubule nucleation [GO:0090063]; response to nematode [GO:0009624]; spindle assembly [GO:0051225]	cortical microtubule [GO:0055028]; cytoplasmic side of plasma membrane [GO:0009898]; equatorial microtubule organizing center [GO:0000923]; gamma-tubulin complex [GO:0000930]; nuclear envelope [GO:0005635]; spindle pole [GO:0000922]	cortical microtubule [GO:0055028]; cytoplasmic side of plasma membrane [GO:0009898]; equatorial microtubule organizing center [GO:0000923]; gamma-tubulin complex [GO:0000930]; nuclear envelope [GO:0005635]; spindle pole [GO:0000922]; gamma-tubulin binding [GO:0043015]; cytoplasmic microtubule organization [GO:0031122]; meiotic cell cycle [GO:0051321]; microtubule nucleation [GO:0007020]; mitotic …	gamma-tubulin binding [GO:0043015]	GO:0000278; GO:0000922; GO:0000923; GO:0000930; GO:0005635; GO:0007020; GO:0009624; GO:0009898; GO:0031122; GO:0043015; GO:0051225; GO:0051321; GO:0055028; GO:0090063
A0A2R6X9X0	1.31245	1.63252	0.236212	0.957343	A0A2R6X9X0_MARPO	NB-ARC domain-containing protein	MARPO_0027s0026	Marchantia polymorpha (Common liverwort) (Marchantia aquatica)	262
A0A2R6WSX2	0.541587	2.94707	0.239126	0.957343	A0A2R6WSX2_MARPO	Clu domain-containing protein	MARPO_0060s0041	Marchantia polymorpha (Common liverwort) (Marchantia aquatica)	1500	IPR033646;IPR025697;IPR028275;IPR027523;IPR007967;IPR023231;IPR011990;IPR019734;	organelle localization [GO:0051640]; organelle organization [GO:0006996]	cytoplasm [GO:0005737]	cytoplasm [GO:0005737]; organelle localization [GO:0051640]; organelle organization [GO:0006996]		GO:0005737; GO:0006996; GO:0051640
A0A2R6WEH8	0.596738	5.90597	0.23922	0.957343	A0A2R6WEH8_MARPO	PsbP C-terminal domain-containing protein	MARPO_0101s0039	Marchantia polymorpha (Common liverwort) (Marchantia aquatica)	230	IPR045388;
A0A2R6XD39	1.31244	1.5936	0.241404	0.957343	A0A2R6XD39_MARPO	Vacuolar protein sorting-associated protein 11 homolog	MARPO_0022s0120	Marchantia polymorpha (Common liverwort) (Marchantia aquatica)	998	IPR016024;IPR000547;IPR011990;IPR016528;IPR024763;IPR015943;IPR036322;IPR001841;IPR013083;	endosome organization [GO:0007032]; intracellular protein transport [GO:0006886]; organelle fusion [GO:0048284]; vacuole organization [GO:0007033]; vesicle docking involved in exocytosis [GO:0006904]	CORVET complex [GO:0033263]; endosome [GO:0005768]; HOPS complex [GO:0030897]; plant-type vacuole membrane [GO:0009705]	CORVET complex [GO:0033263]; endosome [GO:0005768]; HOPS complex [GO:0030897]; plant-type vacuole membrane [GO:0009705]; metal ion binding [GO:0046872]; protein-macromolecule adaptor activity [GO:0030674]; endosome organization [GO:0007032]; intracellular protein transport [GO:0006886]; organelle fusion [GO:0048284]; vacuole organization [GO:0007033]; vesicle docking involved in exocytosis [GO:00…	metal ion binding [GO:0046872]; protein-macromolecule adaptor activity [GO:0030674]	GO:0005768; GO:0006886; GO:0006904; GO:0007032; GO:0007033; GO:0009705; GO:0030674; GO:0030897; GO:0033263; GO:0046872; GO:0048284
A0A2R6W3M3	1.56677	1.5336	0.249726	0.957343	A0A2R6W3M3_MARPO	Cinnamate 4-hydroxylase	MARPO_0163s0018	Marchantia polymorpha (Common liverwort) (Marchantia aquatica)	535	IPR001128;IPR017972;IPR002401;IPR036396;		membrane [GO:0016020]	membrane [GO:0016020]; heme binding [GO:0020037]; iron ion binding [GO:0005506]; monooxygenase activity [GO:0004497]; oxidoreductase activity, acting on paired donors, with incorporation or reduction of molecular oxygen [GO:0016705]	heme binding [GO:0020037]; iron ion binding [GO:0005506]; monooxygenase activity [GO:0004497]; oxidoreductase activity, acting on paired donors, with incorporation or reduction of molecular oxygen [GO:0016705]	GO:0004497; GO:0005506; GO:0016020; GO:0016705; GO:0020037
A0A2R6W416	1.56677	1.5336	0.249726	0.957343	A0A2R6W416_MARPO	Protein transport protein Sec61 subunit beta	MARPO_0159s0021	Marchantia polymorpha (Common liverwort) (Marchantia aquatica)	110	IPR030671;IPR016482;	post-translational protein targeting to membrane, translocation [GO:0031204]; SRP-dependent cotranslational protein targeting to membrane, translocation [GO:0006616]	membrane [GO:0016020]; Sec61 translocon complex [GO:0005784]	membrane [GO:0016020]; Sec61 translocon complex [GO:0005784]; post-translational protein targeting to membrane, translocation [GO:0031204]; SRP-dependent cotranslational protein targeting to membrane, translocation [GO:0006616]		GO:0005784; GO:0006616; GO:0016020; GO:0031204
A0A2R6WCT5	1.56677	1.5336	0.249726	0.957343	A0A2R6WCT5_MARPO	J domain-containing protein	MARPO_0108s0008	Marchantia polymorpha (Common liverwort) (Marchantia aquatica)	420	IPR001623;IPR036869;
A0A2R6XA68	1.01225	2.98735	0.251278	0.957343	A0A2R6XA68_MARPO	Rhodanese domain-containing protein	MARPO_0027s0106	Marchantia polymorpha (Common liverwort) (Marchantia aquatica)	533	IPR036873;IPR044240;
A0A2R6XRT6	1.01225	2.98735	0.251278	0.957343	A0A2R6XRT6_MARPO	ENTH domain-containing protein	MARPO_0004s0044	Marchantia polymorpha (Common liverwort) (Marchantia aquatica)	633	IPR011417;IPR014712;IPR045192;IPR013809;IPR008942;	clathrin coat assembly [GO:0048268]; clathrin-dependent endocytosis [GO:0072583]; vesicle budding from membrane [GO:0006900]	clathrin-coated pit [GO:0005905]; clathrin-coated vesicle [GO:0030136]; Golgi apparatus [GO:0005794]	clathrin-coated pit [GO:0005905]; clathrin-coated vesicle [GO:0030136]; Golgi apparatus [GO:0005794]; 1-phosphatidylinositol binding [GO:0005545]; clathrin heavy chain binding [GO:0032050]; phosphatidylinositol-4,5-bisphosphate binding [GO:0005546]; SNARE binding [GO:0000149]; clathrin coat assembly [GO:0048268]; clathrin-dependent endocytosis [GO:0072583]; vesicle budding from membrane [GO:00069…	1-phosphatidylinositol binding [GO:0005545]; clathrin heavy chain binding [GO:0032050]; phosphatidylinositol-4,5-bisphosphate binding [GO:0005546]; SNARE binding [GO:0000149]	GO:0000149; GO:0005545; GO:0005546; GO:0005794; GO:0005905; GO:0006900; GO:0030136; GO:0032050; GO:0048268; GO:0072583
A0A2R6WE25	1.01225	2.98735	0.251278	0.957343	A0A2R6WE25_MARPO	Uncharacterized protein	MARPO_0103s0061	Marchantia polymorpha (Common liverwort) (Marchantia aquatica)	272	IPR002023;IPR042128;IPR041921;IPR036249;	mitochondrial electron transport, NADH to ubiquinone [GO:0006120]	mitochondrial respiratory chain complex I [GO:0005747]	mitochondrial respiratory chain complex I [GO:0005747]; 2 iron, 2 sulfur cluster binding [GO:0051537]; metal ion binding [GO:0046872]; oxidoreductase activity [GO:0016491]; mitochondrial electron transport, NADH to ubiquinone [GO:0006120]	2 iron, 2 sulfur cluster binding [GO:0051537]; metal ion binding [GO:0046872]; oxidoreductase activity [GO:0016491]	GO:0005747; GO:0006120; GO:0016491; GO:0046872; GO:0051537
A0A2R6XPV6	1.01226	1.93719	0.251278	0.957343	A0A2R6XPV6_MARPO	60S acidic ribosomal protein P3	MARPO_0006s0174	Marchantia polymorpha (Common liverwort) (Marchantia aquatica)	123	IPR044252;		ribosome [GO:0005840]	ribosome [GO:0005840]; structural constituent of ribosome [GO:0003735]	structural constituent of ribosome [GO:0003735]	GO:0003735; GO:0005840
A0A2R6X8E9	1.01226	3.17725	0.251278	0.957343	A0A2R6X8E9_MARPO	J domain-containing protein	MARPO_0030s0106	Marchantia polymorpha (Common liverwort) (Marchantia aquatica)	660	IPR012724;IPR002939;IPR001623;IPR018253;IPR008971;IPR001305;IPR036410;IPR036869;	chaperone cofactor-dependent protein refolding [GO:0051085]; protein refolding [GO:0042026]; response to heat [GO:0009408]	cytoplasm [GO:0005737]; membrane [GO:0016020]	cytoplasm [GO:0005737]; membrane [GO:0016020]; ATP binding [GO:0005524]; heat shock protein binding [GO:0031072]; metal ion binding [GO:0046872]; unfolded protein binding [GO:0051082]; chaperone cofactor-dependent protein refolding [GO:0051085]; protein refolding [GO:0042026]; response to heat [GO:0009408]	ATP binding [GO:0005524]; heat shock protein binding [GO:0031072]; metal ion binding [GO:0046872]; unfolded protein binding [GO:0051082]	GO:0005524; GO:0005737; GO:0009408; GO:0016020; GO:0031072; GO:0042026; GO:0046872; GO:0051082; GO:0051085
A0A2R6XWT8	1.01226	1.75227	0.251278	0.957343	A0A2R6XWT8_MARPO	Peptidyl-prolyl cis-trans isomerase (PPIase) (EC 5.2.1.8)	MARPO_0001s0492	Marchantia polymorpha (Common liverwort) (Marchantia aquatica)	209	IPR029000;IPR024936;IPR002130;	protein folding [GO:0006457]; protein peptidyl-prolyl isomerization [GO:0000413]	cytoplasm [GO:0005737]; intracellular membrane-bounded organelle [GO:0043231]	cytoplasm [GO:0005737]; intracellular membrane-bounded organelle [GO:0043231]; cyclosporin A binding [GO:0016018]; peptidyl-prolyl cis-trans isomerase activity [GO:0003755]; protein folding [GO:0006457]; protein peptidyl-prolyl isomerization [GO:0000413]	cyclosporin A binding [GO:0016018]; peptidyl-prolyl cis-trans isomerase activity [GO:0003755]	GO:0000413; GO:0003755; GO:0005737; GO:0006457; GO:0016018; GO:0043231
A0A2R6XMV8	1.01225	1.75621	0.251278	0.957343	A0A2R6XMV8_MARPO	Small ribosomal subunit protein uS5c	MARPO_0008s0189	Marchantia polymorpha (Common liverwort) (Marchantia aquatica)	311	IPR000851;IPR005712;IPR005324;IPR020568;IPR014721;IPR013810;IPR018192;	adaxial/abaxial pattern specification [GO:0009955]; chloroplast rRNA processing [GO:1901259]; plastid translation [GO:0032544]; response to cold [GO:0009409]; translation [GO:0006412]	chloroplast [GO:0009507]; mitochondrial small ribosomal subunit [GO:0005763]	chloroplast [GO:0009507]; mitochondrial small ribosomal subunit [GO:0005763]; mRNA binding [GO:0003729]; rRNA binding [GO:0019843]; structural constituent of ribosome [GO:0003735]; adaxial/abaxial pattern specification [GO:0009955]; chloroplast rRNA processing [GO:1901259]; plastid translation [GO:0032544]; response to cold [GO:0009409]; translation [GO:0006412]	mRNA binding [GO:0003729]; rRNA binding [GO:0019843]; structural constituent of ribosome [GO:0003735]	GO:0003729; GO:0003735; GO:0005763; GO:0006412; GO:0009409; GO:0009507; GO:0009955; GO:0019843; GO:0032544; GO:1901259
A0A2R6X4K2	-1.92144	1.24838	0.305082	0.957343	A0A2R6X4K2_MARPO	Uncharacterized protein	MARPO_0036s0029	Marchantia polymorpha (Common liverwort) (Marchantia aquatica)	622	IPR025110;IPR045851;IPR020845;IPR000873;IPR042099;	fatty acid metabolic process [GO:0006631]		medium-chain fatty acid-CoA ligase activity [GO:0031956]; fatty acid metabolic process [GO:0006631]	medium-chain fatty acid-CoA ligase activity [GO:0031956]	GO:0006631; GO:0031956
A0A2R6XHI4	-0.955256	1.47507	0.259949	0.957343	A0A2R6XHI4_MARPO	phosphoenolpyruvate carboxylase (EC 4.1.1.31)	MARPO_0014s0093	Marchantia polymorpha (Common liverwort) (Marchantia aquatica)	973	IPR021135;IPR022805;IPR018129;IPR033129;IPR015813;	carbon fixation [GO:0015977]; tricarboxylic acid cycle [GO:0006099]	cytosol [GO:0005829]	cytosol [GO:0005829]; phosphoenolpyruvate carboxylase activity [GO:0008964]; carbon fixation [GO:0015977]; tricarboxylic acid cycle [GO:0006099]	phosphoenolpyruvate carboxylase activity [GO:0008964]	GO:0005829; GO:0006099; GO:0008964; GO:0015977
A0A2R6X1B1	1.01225	1.75621	0.251278	0.957343	A0A2R6X1B1_MARPO	Carbohydrate kinase PfkB domain-containing protein	MARPO_0043s0096	Marchantia polymorpha (Common liverwort) (Marchantia aquatica)	477	IPR002173;IPR011611;IPR002139;IPR029056;	fructose metabolic process [GO:0006000]; phosphorylation [GO:0016310]		kinase activity [GO:0016301]; phosphotransferase activity, alcohol group as acceptor [GO:0016773]; fructose metabolic process [GO:0006000]; phosphorylation [GO:0016310]	kinase activity [GO:0016301]; phosphotransferase activity, alcohol group as acceptor [GO:0016773]	GO:0006000; GO:0016301; GO:0016310; GO:0016773
A0A2R6WZQ0	1.01226	4.18462	0.251278	0.957343	A0A2R6WZQ0_MARPO	GOLD domain-containing protein	MARPO_0045s0012	Marchantia polymorpha (Common liverwort) (Marchantia aquatica)	441	IPR009038;IPR036598;
A0A2R6WDV0	1.01226	4.18462	0.251278	0.957343	A0A2R6WDV0_MARPO	Dolichyl-diphosphooligosaccharide--protein glycosyltransferase 48 kDa subunit (Oligosaccharyl transferase 48 kDa subunit)	MARPO_0103s0006	Marchantia polymorpha (Common liverwort) (Marchantia aquatica)	437	IPR005013;	plant-type cell wall organization [GO:0009664]; protein N-linked glycosylation via asparagine [GO:0018279]; unidimensional cell growth [GO:0009826]	oligosaccharyltransferase complex [GO:0008250]	oligosaccharyltransferase complex [GO:0008250]; plant-type cell wall organization [GO:0009664]; protein N-linked glycosylation via asparagine [GO:0018279]; unidimensional cell growth [GO:0009826]		GO:0008250; GO:0009664; GO:0009826; GO:0018279
A0A2R6WYX5	-0.507553	2.72543	0.276653	0.957343	A0A2R6WYX5_MARPO	Dihydrolipoyl dehydrogenase (EC 1.8.1.4)	MARPO_0047s0028	Marchantia polymorpha (Common liverwort) (Marchantia aquatica)	519	IPR036188;IPR023753;IPR016156;IPR006258;IPR001100;IPR004099;IPR012999;		mitochondrion [GO:0005739]; oxoglutarate dehydrogenase complex [GO:0045252]	mitochondrion [GO:0005739]; oxoglutarate dehydrogenase complex [GO:0045252]; dihydrolipoyl dehydrogenase activity [GO:0004148]; flavin adenine dinucleotide binding [GO:0050660]	dihydrolipoyl dehydrogenase activity [GO:0004148]; flavin adenine dinucleotide binding [GO:0050660]	GO:0004148; GO:0005739; GO:0045252; GO:0050660
A0A2R6WE41	1.01228	1.69191	0.251278	0.957343	A0A2R6WE41_MARPO	Plastid lipid-associated protein/fibrillin conserved domain-containing protein	MARPO_0103s0070	Marchantia polymorpha (Common liverwort) (Marchantia aquatica)	361	IPR039633;IPR006843;
A0A2R6WFX9	1.56677	1.49525	0.255259	0.957343	A0A2R6WFX9_MARPO	AB hydrolase-1 domain-containing protein	MARPO_0095s0018	Marchantia polymorpha (Common liverwort) (Marchantia aquatica)	303	IPR029058;IPR013744;
A0A2R6WMD2	1.56677	1.49525	0.255259	0.957343	A0A2R6WMD2_MARPO	C-CAP/cofactor C-like domain-containing protein	MARPO_0074s0004	Marchantia polymorpha (Common liverwort) (Marchantia aquatica)	520	IPR001837;IPR013912;IPR017901;IPR016098;IPR036223;IPR036222;IPR006599;	actin filament organization [GO:0007015]; cAMP-mediated signaling [GO:0019933]	cytoplasm [GO:0005737]	cytoplasm [GO:0005737]; actin binding [GO:0003779]; adenylate cyclase binding [GO:0008179]; actin filament organization [GO:0007015]; cAMP-mediated signaling [GO:0019933]	actin binding [GO:0003779]; adenylate cyclase binding [GO:0008179]	GO:0003779; GO:0005737; GO:0007015; GO:0008179; GO:0019933
A0A2R6W183	0.829752	4.00273	0.2557	0.957343	A0A2R6W183_MARPO	COP1-interacting protein 7	MARPO_0190s0014	Marchantia polymorpha (Common liverwort) (Marchantia aquatica)	1897
A0A2R6X125	-1.92144	1.24838	0.305082	0.957343	A0A2R6X125_MARPO	CCAAT-binding factor domain-containing protein	MARPO_0043s0054	Marchantia polymorpha (Common liverwort) (Marchantia aquatica)	673	IPR005612;IPR027193;	ribosome biogenesis [GO:0042254]	Noc4p-Nop14p complex [GO:0030692]; nucleolus [GO:0005730]; small-subunit processome [GO:0032040]	Noc4p-Nop14p complex [GO:0030692]; nucleolus [GO:0005730]; small-subunit processome [GO:0032040]; ribosome biogenesis [GO:0042254]		GO:0005730; GO:0030692; GO:0032040; GO:0042254
A0A2R6WDW0	0.621867	7.10902	0.258429	0.957343	A0A2R6WDW0_MARPO	Tr-type G domain-containing protein	MARPO_0103s0007	Marchantia polymorpha (Common liverwort) (Marchantia aquatica)	624	IPR004161;IPR031157;IPR027417;IPR000795;IPR009000;IPR009001;IPR004160;	translation [GO:0006412]	translation release factor complex [GO:0018444]	translation release factor complex [GO:0018444]; GTP binding [GO:0005525]; GTPase activity [GO:0003924]; translation release factor activity [GO:0003747]; translation [GO:0006412]	GTP binding [GO:0005525]; GTPase activity [GO:0003924]; translation release factor activity [GO:0003747]	GO:0003747; GO:0003924; GO:0005525; GO:0006412; GO:0018444
A0A2R6XJY1	0.621867	7.10902	0.258429	0.957343	A0A2R6XJY1_MARPO	Chlorophyll a-b binding protein, chloroplastic	MARPO_0011s0076	Marchantia polymorpha (Common liverwort) (Marchantia aquatica)	290	IPR001344;IPR022796;	nonphotochemical quenching [GO:0010196]; photosynthesis, light harvesting in photosystem I [GO:0009768]; photosystem II assembly [GO:0010207]; response to light stimulus [GO:0009416]	chloroplast thylakoid membrane [GO:0009535]; photosystem I [GO:0009522]; photosystem II antenna complex [GO:0009783]; PSII associated light-harvesting complex II [GO:0009517]	chloroplast thylakoid membrane [GO:0009535]; photosystem I [GO:0009522]; photosystem II antenna complex [GO:0009783]; PSII associated light-harvesting complex II [GO:0009517]; chlorophyll binding [GO:0016168]; mRNA binding [GO:0003729]; protein domain specific binding [GO:0019904]; nonphotochemical quenching [GO:0010196]; photosynthesis, light harvesting in photosystem I [GO:0009768]; photosystem…	chlorophyll binding [GO:0016168]; mRNA binding [GO:0003729]; protein domain specific binding [GO:0019904]	GO:0003729; GO:0009416; GO:0009517; GO:0009522; GO:0009535; GO:0009768; GO:0009783; GO:0010196; GO:0010207; GO:0016168; GO:0019904
A0A2R6W6L9	0.948794	1.47068	0.260907	0.957343	A0A2R6W6L9_MARPO	glutamine synthetase (EC 6.3.1.2)	MARPO_0140s0025	Marchantia polymorpha (Common liverwort) (Marchantia aquatica)	459	IPR008147;IPR036651;IPR014746;IPR008146;IPR027303;IPR017536;	glutamine biosynthetic process [GO:0006542]		glutamate-ammonia ligase activity [GO:0004356]; glutamine biosynthetic process [GO:0006542]	glutamate-ammonia ligase activity [GO:0004356]	GO:0004356; GO:0006542
A0A2R6X7J3	-0.592185	1.77106	0.302364	0.957343	A0A2R6X7J3_MARPO	Protein kinase domain-containing protein	MARPO_0031s0049	Marchantia polymorpha (Common liverwort) (Marchantia aquatica)	464	IPR002110;IPR036770;IPR011009;IPR000719;IPR017441;IPR001245;IPR008271;	auxin-activated signaling pathway [GO:0009734]; brassinosteroid mediated signaling pathway [GO:0009742]; cellular response to glucose stimulus [GO:0071333]; leaf vascular tissue pattern formation [GO:0010305]; positive regulation of glucose transmembrane transport [GO:0010828]; protein phosphorylation [GO:0006468]; response to salt [GO:1902074]	plant-type vacuole [GO:0000325]	plant-type vacuole [GO:0000325]; ATP binding [GO:0005524]; MAP kinase kinase kinase activity [GO:0004709]; protein serine/threonine kinase activity [GO:0004674]; auxin-activated signaling pathway [GO:0009734]; brassinosteroid mediated signaling pathway [GO:0009742]; cellular response to glucose stimulus [GO:0071333]; leaf vascular tissue pattern formation [GO:0010305]; positive regulation of gluc…	ATP binding [GO:0005524]; MAP kinase kinase kinase activity [GO:0004709]; protein serine/threonine kinase activity [GO:0004674]	GO:0000325; GO:0004674; GO:0004709; GO:0005524; GO:0006468; GO:0009734; GO:0009742; GO:0010305; GO:0010828; GO:0071333; GO:1902074
A0A2R6XBE3	1.56676	1.44016	0.263512	0.957343	A0A2R6XBE3_MARPO	Ribosome maturation factor RimP N-terminal domain-containing protein	MARPO_0025s0053	Marchantia polymorpha (Common liverwort) (Marchantia aquatica)	682	IPR003728;IPR028989;IPR035956;	ribosomal small subunit biogenesis [GO:0042274]	cytoplasm [GO:0005737]	cytoplasm [GO:0005737]; ribosomal small subunit biogenesis [GO:0042274]		GO:0005737; GO:0042274
A0A2R6WW82	-0.211543	1.57194	0.342785	0.957343	A0A2R6WW82_MARPO	Carbonic anhydrase (EC 4.2.1.1) (Carbonate dehydratase)	MARPO_0053s0046	Marchantia polymorpha (Common liverwort) (Marchantia aquatica)	254	IPR045066;IPR001765;IPR015892;IPR036874;	carbon utilization [GO:0015976]		carbonate dehydratase activity [GO:0004089]; zinc ion binding [GO:0008270]; carbon utilization [GO:0015976]	carbonate dehydratase activity [GO:0004089]; zinc ion binding [GO:0008270]	GO:0004089; GO:0008270; GO:0015976
A0A2R6W352	-2.31794	2.01888	0.19211	0.957343	A0A2R6W352_MARPO	Myb-like domain-containing protein	MARPO_0168s0004	Marchantia polymorpha (Common liverwort) (Marchantia aquatica)	425	IPR007592;	regulation of DNA-templated transcription [GO:0006355]		regulation of DNA-templated transcription [GO:0006355]		GO:0006355
A0A2R6XH32	1.56676	1.44016	0.263512	0.957343	A0A2R6XH32_MARPO	SH3 domain-containing protein	MARPO_0015s0202	Marchantia polymorpha (Common liverwort) (Marchantia aquatica)	1214	IPR016024;IPR036028;IPR001452;
A0A2R6W4S8	0.962261	1.38177	0.273828	0.957343	A0A2R6W4S8_MARPO	NADH dehydrogenase [ubiquinone] iron-sulfur protein 1, mitochondrial	MARPO_0153s0030	Marchantia polymorpha (Common liverwort) (Marchantia aquatica)	793	IPR036010;IPR001041;IPR006656;IPR006963;IPR000283;IPR010228;IPR019574;IPR015405;	ATP synthesis coupled electron transport [GO:0042773]; cellular respiration [GO:0045333]	mitochondrial respiratory chain complex I [GO:0005747]	mitochondrial respiratory chain complex I [GO:0005747]; 4 iron, 4 sulfur cluster binding [GO:0051539]; metal ion binding [GO:0046872]; NADH dehydrogenase (ubiquinone) activity [GO:0008137]; ATP synthesis coupled electron transport [GO:0042773]; cellular respiration [GO:0045333]	4 iron, 4 sulfur cluster binding [GO:0051539]; metal ion binding [GO:0046872]; NADH dehydrogenase (ubiquinone) activity [GO:0008137]	GO:0005747; GO:0008137; GO:0042773; GO:0045333; GO:0046872; GO:0051539
A0A2R6WP59	-1.92144	1.24839	0.305081	0.957343	A0A2R6WP59_MARPO	Phytanoyl-CoA dioxygenase	MARPO_0070s0088	Marchantia polymorpha (Common liverwort) (Marchantia aquatica)	299	IPR008775;
A0A2R6W7I5	-3.22713	3.84364	0.0958415	0.957343	A0A2R6W7I5_MARPO	Obg-like ATPase 1	MARPO_0134s0022	Marchantia polymorpha (Common liverwort) (Marchantia aquatica)	395	IPR004396;IPR012675;IPR031167;IPR006073;IPR027417;IPR004095;IPR012676;IPR023192;IPR013029;IPR041706;	negative regulation of defense response to bacterium [GO:1900425]; negative regulation of response to salt stress [GO:1901001]; response to salt stress [GO:0009651]	cytoplasm [GO:0005737]; cytosol [GO:0005829]	cytoplasm [GO:0005737]; cytosol [GO:0005829]; ATP binding [GO:0005524]; ATP hydrolysis activity [GO:0016887]; GTP binding [GO:0005525]; GTPase activity [GO:0003924]; ribosomal large subunit binding [GO:0043023]; negative regulation of defense response to bacterium [GO:1900425]; negative regulation of response to salt stress [GO:1901001]; response to salt stress [GO:0009651]	ATP binding [GO:0005524]; ATP hydrolysis activity [GO:0016887]; GTP binding [GO:0005525]; GTPase activity [GO:0003924]; ribosomal large subunit binding [GO:0043023]	GO:0003924; GO:0005524; GO:0005525; GO:0005737; GO:0005829; GO:0009651; GO:0016887; GO:0043023; GO:1900425; GO:1901001
A0A2R6WDT6	0.47869	2.20319	0.274266	0.957343	A0A2R6WDT6_MARPO	Vesicle-fusing ATPase (EC 3.6.4.6)	MARPO_0104s0033	Marchantia polymorpha (Common liverwort) (Marchantia aquatica)	770	IPR003593;IPR041569;IPR009010;IPR003959;IPR003960;IPR004201;IPR029067;IPR003338;IPR027417;IPR039812;	Golgi to plasma membrane protein transport [GO:0043001]; intra-Golgi vesicle-mediated transport [GO:0006891]; SNARE complex disassembly [GO:0035494]	Golgi stack [GO:0005795]	Golgi stack [GO:0005795]; ATP binding [GO:0005524]; ATP hydrolysis activity [GO:0016887]; metal ion binding [GO:0046872]; Golgi to plasma membrane protein transport [GO:0043001]; intra-Golgi vesicle-mediated transport [GO:0006891]; SNARE complex disassembly [GO:0035494]	ATP binding [GO:0005524]; ATP hydrolysis activity [GO:0016887]; metal ion binding [GO:0046872]	GO:0005524; GO:0005795; GO:0006891; GO:0016887; GO:0035494; GO:0043001; GO:0046872
A0A2R6W0E3	-0.33761	3.49134	0.333287	0.957343	A0A2R6W0E3_MARPO	ATP synthase gamma chain, chloroplastic	MARPO_0206s0012	Marchantia polymorpha (Common liverwort) (Marchantia aquatica)	384	IPR035968;IPR000131;IPR023632;	proton motive force-driven ATP synthesis [GO:0015986]	mitochondrial proton-transporting ATP synthase complex, catalytic sector F(1) [GO:0000275]	mitochondrial proton-transporting ATP synthase complex, catalytic sector F(1) [GO:0000275]; proton-transporting ATP synthase activity, rotational mechanism [GO:0046933]; proton motive force-driven ATP synthesis [GO:0015986]	proton-transporting ATP synthase activity, rotational mechanism [GO:0046933]	GO:0000275; GO:0015986; GO:0046933
A0A2R6XUH9	0.478756	2.08696	0.274266	0.957343	A0A2R6XUH9_MARPO	Isopropylmalate dehydrogenase-like domain-containing protein	MARPO_0002s0215	Marchantia polymorpha (Common liverwort) (Marchantia aquatica)	396	IPR019818;IPR004434;IPR024084;	isocitrate metabolic process [GO:0006102]; tricarboxylic acid cycle [GO:0006099]	mitochondrion [GO:0005739]	mitochondrion [GO:0005739]; isocitrate dehydrogenase (NAD+) activity [GO:0004449]; magnesium ion binding [GO:0000287]; NAD binding [GO:0051287]; isocitrate metabolic process [GO:0006102]; tricarboxylic acid cycle [GO:0006099]	isocitrate dehydrogenase (NAD+) activity [GO:0004449]; magnesium ion binding [GO:0000287]; NAD binding [GO:0051287]	GO:0000287; GO:0004449; GO:0005739; GO:0006099; GO:0006102; GO:0051287
A0A2R6WZ40	0.658152	3.04832	0.278101	0.957343	A0A2R6WZ40_MARPO	T-complex protein 1 subunit delta	MARPO_0047s0069	Marchantia polymorpha (Common liverwort) (Marchantia aquatica)	534	IPR012717;IPR017998;IPR002194;IPR002423;IPR027409;IPR027413;IPR027410;	protein folding [GO:0006457]	chaperonin-containing T-complex [GO:0005832]	chaperonin-containing T-complex [GO:0005832]; ATP binding [GO:0005524]; ATP hydrolysis activity [GO:0016887]; ATP-dependent protein folding chaperone [GO:0140662]; unfolded protein binding [GO:0051082]; protein folding [GO:0006457]	ATP binding [GO:0005524]; ATP hydrolysis activity [GO:0016887]; ATP-dependent protein folding chaperone [GO:0140662]; unfolded protein binding [GO:0051082]	GO:0005524; GO:0005832; GO:0006457; GO:0016887; GO:0051082; GO:0140662
A0A2R6W7V0	-2.71722	2.8791	0.138822	0.957343	A0A2R6W7V0_MARPO	aspartate--tRNA ligase (EC 6.1.1.12) (Aspartyl-tRNA synthetase)	MARPO_0132s0010	Marchantia polymorpha (Common liverwort) (Marchantia aquatica)	544	IPR004364;IPR006195;IPR045864;IPR004523;IPR002312;IPR012340;IPR004365;	aspartyl-tRNA aminoacylation [GO:0006422]	aminoacyl-tRNA synthetase multienzyme complex [GO:0017101]; cytosol [GO:0005829]	aminoacyl-tRNA synthetase multienzyme complex [GO:0017101]; cytosol [GO:0005829]; aspartate-tRNA ligase activity [GO:0004815]; ATP binding [GO:0005524]; RNA binding [GO:0003723]; aspartyl-tRNA aminoacylation [GO:0006422]	aspartate-tRNA ligase activity [GO:0004815]; ATP binding [GO:0005524]; RNA binding [GO:0003723]	GO:0003723; GO:0004815; GO:0005524; GO:0005829; GO:0006422; GO:0017101
A0A2R6WPU6	0.658195	5.62014	0.278101	0.957343	A0A2R6WPU6_MARPO	Ribosomal protein L19	MARPO_0068s0058	Marchantia polymorpha (Common liverwort) (Marchantia aquatica)	206	IPR035970;IPR000196;IPR023638;IPR015972;IPR033935;IPR039547;	translation [GO:0006412]	cytosolic large ribosomal subunit [GO:0022625]	cytosolic large ribosomal subunit [GO:0022625]; RNA binding [GO:0003723]; structural constituent of ribosome [GO:0003735]; translation [GO:0006412]	RNA binding [GO:0003723]; structural constituent of ribosome [GO:0003735]	GO:0003723; GO:0003735; GO:0006412; GO:0022625
A0A2R6X1A9	0.962255	1.35181	0.278699	0.957343	A0A2R6X1A9_MARPO	Cullin family profile domain-containing protein	MARPO_0043s0127	Marchantia polymorpha (Common liverwort) (Marchantia aquatica)	811	IPR045093;IPR016157;IPR016158;IPR036317;IPR001373;IPR019559;IPR016159;IPR036388;IPR036390;	protein ubiquitination [GO:0016567]; ubiquitin-dependent protein catabolic process [GO:0006511]	cullin-RING ubiquitin ligase complex [GO:0031461]	cullin-RING ubiquitin ligase complex [GO:0031461]; ubiquitin protein ligase binding [GO:0031625]; protein ubiquitination [GO:0016567]; ubiquitin-dependent protein catabolic process [GO:0006511]	ubiquitin protein ligase binding [GO:0031625]	GO:0006511; GO:0016567; GO:0031461; GO:0031625
A0A2R6XLQ9	1.26084	1.39055	0.279187	0.957343	A0A2R6XLQ9_MARPO	TOG domain-containing protein	MARPO_0009s0135	Marchantia polymorpha (Common liverwort) (Marchantia aquatica)	2010	IPR011989;IPR016024;IPR024395;IPR021133;IPR034085;IPR045110;	cell plate formation involved in plant-type cell wall biogenesis [GO:0009920]; establishment or maintenance of microtubule cytoskeleton polarity [GO:0030951]; microtubule polymerization [GO:0046785]; mitotic spindle organization [GO:0007052]	cortical microtubule cytoskeleton [GO:0030981]; kinetochore [GO:0000776]; microtubule [GO:0005874]; phragmoplast [GO:0009524]; preprophase band [GO:0009574]; spindle pole [GO:0000922]	cortical microtubule cytoskeleton [GO:0030981]; kinetochore [GO:0000776]; microtubule [GO:0005874]; phragmoplast [GO:0009524]; preprophase band [GO:0009574]; spindle pole [GO:0000922]; microtubule binding [GO:0008017]; microtubule plus end polymerase [GO:0061863]; microtubule plus-end binding [GO:0051010]; cell plate formation involved in plant-type cell wall biogenesis [GO:0009920]; establishmen…	microtubule binding [GO:0008017]; microtubule plus end polymerase [GO:0061863]; microtubule plus-end binding [GO:0051010]	GO:0000776; GO:0000922; GO:0005874; GO:0007052; GO:0008017; GO:0009524; GO:0009574; GO:0009920; GO:0030951; GO:0030981; GO:0046785; GO:0051010; GO:0061863
I4DSV0	0.42988	3.1814	0.28092	0.957343	I4DSV0_MARPO	Plasma membrane ATPase (EC 7.1.2.1)	MpHA3 MARPO_0080s0002	Marchantia polymorpha (Common liverwort) (Marchantia aquatica)	954	IPR004014;IPR023299;IPR018303;IPR023298;IPR008250;IPR036412;IPR023214;IPR006534;IPR001757;IPR044492;	proton export across plasma membrane [GO:0120029]; proton transmembrane transport [GO:1902600]; regulation of intracellular pH [GO:0051453]	plasma membrane [GO:0005886]	plasma membrane [GO:0005886]; ATP binding [GO:0005524]; ATP hydrolysis activity [GO:0016887]; P-type proton-exporting transporter activity [GO:0008553]; proton export across plasma membrane [GO:0120029]; proton transmembrane transport [GO:1902600]; regulation of intracellular pH [GO:0051453]	ATP binding [GO:0005524]; ATP hydrolysis activity [GO:0016887]; P-type proton-exporting transporter activity [GO:0008553]	GO:0005524; GO:0005886; GO:0008553; GO:0016887; GO:0051453; GO:0120029; GO:1902600
A0A2R6WUK1	1.56678	1.31322	0.284035	0.957343	A0A2R6WUK1_MARPO	AMP deaminase (EC 3.5.4.6)	MARPO_0056s0016	Marchantia polymorpha (Common liverwort) (Marchantia aquatica)	870	IPR006650;IPR006329;IPR032466;	AMP metabolic process [GO:0046033]; IMP biosynthetic process [GO:0006188]; IMP salvage [GO:0032264]	cytosol [GO:0005829]; intracellular membrane-bounded organelle [GO:0043231]	cytosol [GO:0005829]; intracellular membrane-bounded organelle [GO:0043231]; AMP deaminase activity [GO:0003876]; protein histidine kinase binding [GO:0043424]; AMP metabolic process [GO:0046033]; IMP biosynthetic process [GO:0006188]; IMP salvage [GO:0032264]	AMP deaminase activity [GO:0003876]; protein histidine kinase binding [GO:0043424]	GO:0003876; GO:0005829; GO:0006188; GO:0032264; GO:0043231; GO:0043424; GO:0046033
A0A2R6WWZ5	0.451605	4.17281	0.291311	0.957343	A0A2R6WWZ5_MARPO	CBS domain-containing protein	MARPO_0051s0005	Marchantia polymorpha (Common liverwort) (Marchantia aquatica)	512	IPR032640;IPR000644;IPR046342;IPR013783;IPR014756;		chloroplast [GO:0009507]	chloroplast [GO:0009507]		GO:0009507
A0A2R6XV21	0.981716	1.25916	0.293475	0.957343	A0A2R6XV21_MARPO	Reticulon-like protein	MARPO_0001s0030	Marchantia polymorpha (Common liverwort) (Marchantia aquatica)	569	IPR002225;IPR036291;IPR003388;	steroid biosynthetic process [GO:0006694]	endoplasmic reticulum membrane [GO:0005789]	endoplasmic reticulum membrane [GO:0005789]; 3-beta-hydroxy-delta5-steroid dehydrogenase activity [GO:0003854]; oxidoreductase activity, acting on the CH-OH group of donors, NAD or NADP as acceptor [GO:0016616]; steroid biosynthetic process [GO:0006694]	3-beta-hydroxy-delta5-steroid dehydrogenase activity [GO:0003854]; oxidoreductase activity, acting on the CH-OH group of donors, NAD or NADP as acceptor [GO:0016616]	GO:0003854; GO:0005789; GO:0006694; GO:0016616
A0A2R6W4L9	0.40905	1.50465	0.295609	0.957343	A0A2R6W4L9_MARPO	MI domain-containing protein	MARPO_0154s0021	Marchantia polymorpha (Common liverwort) (Marchantia aquatica)	868	IPR016024;IPR045208;IPR003891;IPR003890;		eukaryotic translation initiation factor 4F complex [GO:0016281]	eukaryotic translation initiation factor 4F complex [GO:0016281]; mRNA binding [GO:0003729]; translation initiation factor activity [GO:0003743]	mRNA binding [GO:0003729]; translation initiation factor activity [GO:0003743]	GO:0003729; GO:0003743; GO:0016281
A0A2R6X389	0.71543	1.68385	0.296637	0.957343	A0A2R6X389_MARPO	Uncharacterized protein	MARPO_0039s0070	Marchantia polymorpha (Common liverwort) (Marchantia aquatica)	273	IPR009643;			transcription corepressor activity [GO:0003714]	transcription corepressor activity [GO:0003714]	GO:0003714
A0A2R6WYM0	0.715457	3.07227	0.296637	0.957343	A0A2R6WYM0_MARPO	C2H2-type domain-containing protein	MARPO_0048s0048	Marchantia polymorpha (Common liverwort) (Marchantia aquatica)	402	IPR041232;IPR013087;		nucleolus [GO:0005730]	nucleolus [GO:0005730]		GO:0005730
A0A2R6W3M5	1.06699	1.65905	0.298645	0.957343	A0A2R6W3M5_MARPO	Nucleotidyl transferase domain-containing protein	MARPO_0163s0013	Marchantia polymorpha (Common liverwort) (Marchantia aquatica)	412	IPR005835;IPR029044;	biosynthetic process [GO:0009058]	cytoplasm [GO:0005737]	cytoplasm [GO:0005737]; nucleotidyltransferase activity [GO:0016779]; biosynthetic process [GO:0009058]	nucleotidyltransferase activity [GO:0016779]	GO:0005737; GO:0009058; GO:0016779
A0A2R6WWN6	-0.82232	2.35039	0.238496	0.957343	A0A2R6WWN6_MARPO	Flavin-containing monooxygenase	MARPO_0052s0062	Marchantia polymorpha (Common liverwort) (Marchantia aquatica)	608	IPR036188;			flavin adenine dinucleotide binding [GO:0050660]; monooxygenase activity [GO:0004497]	flavin adenine dinucleotide binding [GO:0050660]; monooxygenase activity [GO:0004497]	GO:0004497; GO:0050660
A0A2R6WU87	1.06698	1.55639	0.298645	0.957343	A0A2R6WU87_MARPO	Peptide-methionine (R)-S-oxide reductase (EC 1.8.4.12)	MARPO_0057s0060	Marchantia polymorpha (Common liverwort) (Marchantia aquatica)	225	IPR028427;IPR002579;IPR011057;	protein repair [GO:0030091]; response to oxidative stress [GO:0006979]	cytoplasm [GO:0005737]	cytoplasm [GO:0005737]; metal ion binding [GO:0046872]; peptide-methionine (R)-S-oxide reductase activity [GO:0033743]; protein repair [GO:0030091]; response to oxidative stress [GO:0006979]	metal ion binding [GO:0046872]; peptide-methionine (R)-S-oxide reductase activity [GO:0033743]	GO:0005737; GO:0006979; GO:0030091; GO:0033743; GO:0046872
A0A2R6XTB4	-1.92145	1.21047	0.311918	0.957343	A0A2R6XTB4_MARPO	Transcription elongation factor	MARPO_0003s0175	Marchantia polymorpha (Common liverwort) (Marchantia aquatica)	379	IPR035100;IPR035441;IPR003618;IPR036575;IPR017923;IPR006289;IPR001222;	DNA-templated transcription [GO:0006351]; transcription elongation by RNA polymerase II [GO:0006368]	nucleus [GO:0005634]	nucleus [GO:0005634]; DNA binding [GO:0003677]; zinc ion binding [GO:0008270]; DNA-templated transcription [GO:0006351]; transcription elongation by RNA polymerase II [GO:0006368]	DNA binding [GO:0003677]; zinc ion binding [GO:0008270]	GO:0003677; GO:0005634; GO:0006351; GO:0006368; GO:0008270
A0A2R6X9B2	-1.3971	1.0955	0.325016	0.957343	A0A2R6X9B2_MARPO	Pectinesterase (EC 3.1.1.11)	MARPO_0028s0010	Marchantia polymorpha (Common liverwort) (Marchantia aquatica)	375	IPR012334;IPR011050;IPR033131;IPR000070;	cell wall modification [GO:0042545]; pectin catabolic process [GO:0045490]		aspartyl esterase activity [GO:0045330]; pectinesterase activity [GO:0030599]; cell wall modification [GO:0042545]; pectin catabolic process [GO:0045490]	aspartyl esterase activity [GO:0045330]; pectinesterase activity [GO:0030599]	GO:0030599; GO:0042545; GO:0045330; GO:0045490
A0A2R6WE81	-1.39712	1.62452	0.267738	0.957343	A0A2R6WE81_MARPO	Uncharacterized protein	MARPO_0102s0013	Marchantia polymorpha (Common liverwort) (Marchantia aquatica)	295	IPR011989;IPR016024;IPR007216;	mRNA catabolic process [GO:0006402]; negative regulation of translation [GO:0017148]	CCR4-NOT core complex [GO:0030015]; P-body [GO:0000932]	CCR4-NOT core complex [GO:0030015]; P-body [GO:0000932]; mRNA catabolic process [GO:0006402]; negative regulation of translation [GO:0017148]		GO:0000932; GO:0006402; GO:0017148; GO:0030015
A0A2R6X729	-1.0678	8.75021	0.14137	0.957343	A0A2R6X729_MARPO	Zeta-carotene desaturase (EC 1.3.5.6) (9,9'-di-cis-zeta-carotene desaturase)	MARPO_0032s0099	Marchantia polymorpha (Common liverwort) (Marchantia aquatica)	608	IPR002937;IPR036188;IPR014103;	9,9'-di-cis-zeta-carotene desaturation to 7,9,7',9'-tetra-cis-lycopene [GO:0052889]; carotenoid biosynthetic process [GO:0016117]; lycopene biosynthetic process [GO:1901177]	chloroplast [GO:0009507]; chromoplast [GO:0009509]	chloroplast [GO:0009507]; chromoplast [GO:0009509]; 7,9,9'-tricis-neurosporene:quinone oxidoreductase activity [GO:0052887]; 9,9'-dicis-carotene:quinone oxidoreductase activity [GO:0052886]; carotene 7,8-desaturase activity [GO:0016719]; oxidoreductase activity [GO:0016491]; 9,9'-di-cis-zeta-carotene desaturation to 7,9,7',9'-tetra-cis-lycopene [GO:0052889]; carotenoid biosynthetic process [GO:00…	7,9,9'-tricis-neurosporene:quinone oxidoreductase activity [GO:0052887]; 9,9'-dicis-carotene:quinone oxidoreductase activity [GO:0052886]; carotene 7,8-desaturase activity [GO:0016719]; oxidoreductase activity [GO:0016491]	GO:0009507; GO:0009509; GO:0016117; GO:0016491; GO:0016719; GO:0052886; GO:0052887; GO:0052889; GO:1901177
A0A2R6XMI1	0.518909	1.24019	0.298778	0.957343	A0A2R6XMI1_MARPO	Nuclear pore complex protein NUP160 domain-containing protein	MARPO_0008s0081	Marchantia polymorpha (Common liverwort) (Marchantia aquatica)	1534	IPR021717;IPR035192;IPR036322;	macromolecule localization [GO:0033036]; macromolecule metabolic process [GO:0043170]; nitrogen compound transport [GO:0071705]; organic substance transport [GO:0071702]	membrane [GO:0016020]; nuclear pore [GO:0005643]	membrane [GO:0016020]; nuclear pore [GO:0005643]; structural constituent of nuclear pore [GO:0017056]; macromolecule localization [GO:0033036]; macromolecule metabolic process [GO:0043170]; nitrogen compound transport [GO:0071705]; organic substance transport [GO:0071702]	structural constituent of nuclear pore [GO:0017056]	GO:0005643; GO:0016020; GO:0017056; GO:0033036; GO:0043170; GO:0071702; GO:0071705
A0A2R6WDP2	0.481246	4.0421	0.300479	0.957343	A0A2R6WDP2_MARPO	Rhodanese domain-containing protein	MARPO_0104s0007	Marchantia polymorpha (Common liverwort) (Marchantia aquatica)	404	IPR044690;IPR001763;IPR036873;	cellular response to calcium ion [GO:0071277]; de-etiolation [GO:0009704]; regulation of stomatal closure [GO:0090333]		cellular response to calcium ion [GO:0071277]; de-etiolation [GO:0009704]; regulation of stomatal closure [GO:0090333]		GO:0009704; GO:0071277; GO:0090333
A0A2R6W2M3	0.524219	4.45026	0.307036	0.957343	A0A2R6W2M3_MARPO	PCI domain-containing protein	MARPO_0173s0007	Marchantia polymorpha (Common liverwort) (Marchantia aquatica)	472	IPR000717;IPR040134;IPR040896;IPR036388;IPR036390;		cytoplasm [GO:0005737]; proteasome regulatory particle, lid subcomplex [GO:0008541]	cytoplasm [GO:0005737]; proteasome regulatory particle, lid subcomplex [GO:0008541]		GO:0005737; GO:0008541
A3QSS2	-0.454686	2.92064	0.294309	0.957343	A3QSS2_MARPO	Chloroplast sedoheptulose-1,7-bisphosphatase (EC 3.1.3.37)	SBP MARPO_0024s0048	Marchantia polymorpha (Common liverwort) (Marchantia aquatica)	396	IPR044015;IPR000146;IPR033391;IPR020548;IPR023079;	fructose 1,6-bisphosphate metabolic process [GO:0030388]; fructose 6-phosphate metabolic process [GO:0006002]; fructose metabolic process [GO:0006000]; gluconeogenesis [GO:0006094]; sucrose biosynthetic process [GO:0005986]	cytoplasm [GO:0005737]	cytoplasm [GO:0005737]; fructose 1,6-bisphosphate 1-phosphatase activity [GO:0042132]; metal ion binding [GO:0046872]; sedoheptulose-bisphosphatase activity [GO:0050278]; fructose 1,6-bisphosphate metabolic process [GO:0030388]; fructose 6-phosphate metabolic process [GO:0006002]; fructose metabolic process [GO:0006000]; gluconeogenesis [GO:0006094]; sucrose biosynthetic process [GO:0005986]	fructose 1,6-bisphosphate 1-phosphatase activity [GO:0042132]; metal ion binding [GO:0046872]; sedoheptulose-bisphosphatase activity [GO:0050278]	GO:0005737; GO:0005986; GO:0006000; GO:0006002; GO:0006094; GO:0030388; GO:0042132; GO:0046872; GO:0050278
A0A2R6XRF8	-1.7731	2.64073	0.141749	0.957343	A0A2R6XRF8_MARPO	OBG-type G domain-containing protein	MARPO_0004s0009	Marchantia polymorpha (Common liverwort) (Marchantia aquatica)	369	IPR012675;IPR045001;IPR031167;IPR006073;IPR031662;IPR006074;IPR027417;IPR005225;IPR004095;IPR012676;	cytoplasmic translation [GO:0002181]	cytoplasm [GO:0005737]	cytoplasm [GO:0005737]; GDP binding [GO:0019003]; GTP binding [GO:0005525]; GTPase activity [GO:0003924]; cytoplasmic translation [GO:0002181]	GDP binding [GO:0019003]; GTP binding [GO:0005525]; GTPase activity [GO:0003924]	GO:0002181; GO:0003924; GO:0005525; GO:0005737; GO:0019003
A0A2R6X7W1	0.282831	1.63859	0.307196	0.957343	A0A2R6X7W1_MARPO	Uncharacterized protein	MARPO_0031s0144	Marchantia polymorpha (Common liverwort) (Marchantia aquatica)	659	IPR043129;IPR042050;IPR018181;IPR029048;IPR029047;IPR013126;	chaperone cofactor-dependent protein refolding [GO:0051085]; endoplasmic reticulum unfolded protein response [GO:0030968]; protein refolding [GO:0042026]; ubiquitin-dependent ERAD pathway [GO:0030433]	cytoplasm [GO:0005737]; endoplasmic reticulum chaperone complex [GO:0034663]; endoplasmic reticulum lumen [GO:0005788]; membrane [GO:0016020]; nucleus [GO:0005634]	cytoplasm [GO:0005737]; endoplasmic reticulum chaperone complex [GO:0034663]; endoplasmic reticulum lumen [GO:0005788]; membrane [GO:0016020]; nucleus [GO:0005634]; ATP binding [GO:0005524]; ATP hydrolysis activity [GO:0016887]; ATP-dependent protein folding chaperone [GO:0140662]; heat shock protein binding [GO:0031072]; protein folding chaperone [GO:0044183]; chaperone cofactor-dependent protei…	ATP binding [GO:0005524]; ATP hydrolysis activity [GO:0016887]; ATP-dependent protein folding chaperone [GO:0140662]; heat shock protein binding [GO:0031072]; protein folding chaperone [GO:0044183]	GO:0005524; GO:0005634; GO:0005737; GO:0005788; GO:0016020; GO:0016887; GO:0030433; GO:0030968; GO:0031072; GO:0034663; GO:0042026; GO:0044183; GO:0051085; GO:0140662
A0A2R6X527	0.592038	3.63833	0.30808	0.957343	A0A2R6X527_MARPO	Glyceraldehyde-3-phosphate dehydrogenase (EC 1.2.1.-)	MARPO_0035s0014	Marchantia polymorpha (Common liverwort) (Marchantia aquatica)	432	IPR020831;IPR020830;IPR020829;IPR020828;IPR006424;IPR036291;	glucose metabolic process [GO:0006006]		NAD binding [GO:0051287]; NADP binding [GO:0050661]; oxidoreductase activity, acting on the aldehyde or oxo group of donors, NAD or NADP as acceptor [GO:0016620]; glucose metabolic process [GO:0006006]	NAD binding [GO:0051287]; NADP binding [GO:0050661]; oxidoreductase activity, acting on the aldehyde or oxo group of donors, NAD or NADP as acceptor [GO:0016620]	GO:0006006; GO:0016620; GO:0050661; GO:0051287
A7VM24	-0.634039	6.03778	0.289598	0.957343	A7VM24_MARPO	PTI1-like serine/threonine protein kinase (Receptor-like kinase)	MpRLK8 MARPO_0051s0094	Marchantia polymorpha (Common liverwort) (Marchantia aquatica)	369	IPR011009;IPR000719;IPR017441;IPR001245;IPR008271;	protein phosphorylation [GO:0006468]		ATP binding [GO:0005524]; protein serine/threonine kinase activity [GO:0004674]; protein phosphorylation [GO:0006468]	ATP binding [GO:0005524]; protein serine/threonine kinase activity [GO:0004674]	GO:0004674; GO:0005524; GO:0006468
A0A2R6XI34	-0.372506	1.57829	0.24349	0.957343	A0A2R6XI34_MARPO	transketolase (EC 2.2.1.1)	MARPO_0013s0012	Marchantia polymorpha (Common liverwort) (Marchantia aquatica)	788	IPR029061;IPR009014;IPR005475;IPR005478;IPR020826;IPR033248;IPR033247;IPR005474;	pentose-phosphate shunt [GO:0006098]	cytosol [GO:0005829]	cytosol [GO:0005829]; metal ion binding [GO:0046872]; transketolase activity [GO:0004802]; pentose-phosphate shunt [GO:0006098]	metal ion binding [GO:0046872]; transketolase activity [GO:0004802]	GO:0004802; GO:0005829; GO:0006098; GO:0046872
A0A2R6WJE1	0.48125	1.18057	0.30886	0.957343	A0A2R6WJE1_MARPO	FK506-binding protein (EC 5.2.1.8)	MARPO_0084s0048	Marchantia polymorpha (Common liverwort) (Marchantia aquatica)	447	IPR041232;IPR036824;IPR046357;IPR001179;IPR023566;			peptidyl-prolyl cis-trans isomerase activity [GO:0003755]	peptidyl-prolyl cis-trans isomerase activity [GO:0003755]	GO:0003755
A0A0M4UHS2	-3.22713	3.84364	0.0958414	0.957343	A0A0M4UHS2_MARPO	Polyamine oxidase	MpPAO3 MARPO_0006s0189	Marchantia polymorpha (Common liverwort) (Marchantia aquatica)	526	IPR002937;IPR036188;IPR001613;	organic substance metabolic process [GO:0071704]		oxidoreductase activity [GO:0016491]; organic substance metabolic process [GO:0071704]	oxidoreductase activity [GO:0016491]	GO:0016491; GO:0071704
A0A2R6WWV0	0.819317	2.18719	0.309335	0.957343	A0A2R6WWV0_MARPO	NADH dehydrogenase [ubiquinone] flavoprotein 1, mitochondrial (EC 7.1.1.2)	MARPO_0052s0094	Marchantia polymorpha (Common liverwort) (Marchantia aquatica)	497	IPR001949;IPR011537;IPR011538;IPR037225;IPR019575;IPR037207;IPR019554;	mitochondrial electron transport, NADH to ubiquinone [GO:0006120]	mitochondrial respiratory chain complex I [GO:0005747]	mitochondrial respiratory chain complex I [GO:0005747]; 4 iron, 4 sulfur cluster binding [GO:0051539]; FMN binding [GO:0010181]; metal ion binding [GO:0046872]; NAD binding [GO:0051287]; NADH dehydrogenase (ubiquinone) activity [GO:0008137]; mitochondrial electron transport, NADH to ubiquinone [GO:0006120]	4 iron, 4 sulfur cluster binding [GO:0051539]; FMN binding [GO:0010181]; metal ion binding [GO:0046872]; NAD binding [GO:0051287]; NADH dehydrogenase (ubiquinone) activity [GO:0008137]	GO:0005747; GO:0006120; GO:0008137; GO:0010181; GO:0046872; GO:0051287; GO:0051539
A0A2R6WAU9	0.389828	5.63103	0.310056	0.957343	A0A2R6WAU9_MARPO	ADP/ATP translocase (ADP,ATP carrier protein)	MARPO_0117s0032	Marchantia polymorpha (Common liverwort) (Marchantia aquatica)	388	IPR002113;IPR002067;IPR018108;IPR023395;	mitochondrial ADP transmembrane transport [GO:0140021]; mitochondrial ATP transmembrane transport [GO:1990544]	mitochondrial inner membrane [GO:0005743]	mitochondrial inner membrane [GO:0005743]; ATP:ADP antiporter activity [GO:0005471]; mitochondrial ADP transmembrane transport [GO:0140021]; mitochondrial ATP transmembrane transport [GO:1990544]	ATP:ADP antiporter activity [GO:0005471]	GO:0005471; GO:0005743; GO:0140021; GO:1990544
A0A2R6WMX4	0.715407	1.14219	0.315529	0.957343	A0A2R6WMX4_MARPO	Eukaryotic translation initiation factor 3 subunit K (eIF3k) (eIF-3 p25)	MARPO_0073s0056	Marchantia polymorpha (Common liverwort) (Marchantia aquatica)	227	IPR016024;IPR033464;IPR009374;IPR000717;IPR016020;IPR036388;IPR036390;	formation of cytoplasmic translation initiation complex [GO:0001732]; regulation of translational initiation [GO:0006446]	eukaryotic 43S preinitiation complex [GO:0016282]; eukaryotic 48S preinitiation complex [GO:0033290]; eukaryotic translation initiation factor 3 complex [GO:0005852]	eukaryotic 43S preinitiation complex [GO:0016282]; eukaryotic 48S preinitiation complex [GO:0033290]; eukaryotic translation initiation factor 3 complex [GO:0005852]; ribosome binding [GO:0043022]; RNA binding [GO:0003723]; translation initiation factor activity [GO:0003743]; formation of cytoplasmic translation initiation complex [GO:0001732]; regulation of translational initiation [GO:0006446]	ribosome binding [GO:0043022]; RNA binding [GO:0003723]; translation initiation factor activity [GO:0003743]	GO:0001732; GO:0003723; GO:0003743; GO:0005852; GO:0006446; GO:0016282; GO:0033290; GO:0043022
A0A2R6WEQ5	-1.92144	1.24839	0.305081	0.957343	A0A2R6WEQ5_MARPO	Protein kinase domain-containing protein	MARPO_0100s0049	Marchantia polymorpha (Common liverwort) (Marchantia aquatica)	447	IPR011009;IPR000719;IPR017441;IPR001245;IPR008271;	protein phosphorylation [GO:0006468]		ATP binding [GO:0005524]; protein serine/threonine kinase activity [GO:0004674]; protein phosphorylation [GO:0006468]	ATP binding [GO:0005524]; protein serine/threonine kinase activity [GO:0004674]	GO:0004674; GO:0005524; GO:0006468
A0A2R6WVX2	-2.71722	2.8791	0.138822	0.957343	A0A2R6WVX2_MARPO	High-affinity nitrate transporter	MARPO_0054s0096	Marchantia polymorpha (Common liverwort) (Marchantia aquatica)	215	IPR016605;	nitrate assimilation [GO:0042128]; response to nitrate [GO:0010167]	plasma membrane [GO:0005886]	plasma membrane [GO:0005886]; nitrate transmembrane transporter activity [GO:0015112]; nitrate assimilation [GO:0042128]; response to nitrate [GO:0010167]	nitrate transmembrane transporter activity [GO:0015112]	GO:0005886; GO:0010167; GO:0015112; GO:0042128
A0A2R6XIL1	1.06699	1.12528	0.318916	0.957343	A0A2R6XIL1_MARPO	Profilin	MARPO_0013s0121	Marchantia polymorpha (Common liverwort) (Marchantia aquatica)	132	IPR005455;IPR036140;IPR027310;	sequestering of actin monomers [GO:0042989]	cell cortex [GO:0005938]; cytoskeleton [GO:0005856]	cell cortex [GO:0005938]; cytoskeleton [GO:0005856]; actin monomer binding [GO:0003785]; sequestering of actin monomers [GO:0042989]	actin monomer binding [GO:0003785]	GO:0003785; GO:0005856; GO:0005938; GO:0042989
A0A2R6XS40	-1.92144	1.24838	0.305082	0.957343	A0A2R6XS40_MARPO	Uncharacterized protein	MARPO_0004s0169	Marchantia polymorpha (Common liverwort) (Marchantia aquatica)	1155	IPR014001;IPR001650;IPR009057;IPR044754;IPR015194;IPR036306;IPR027417;IPR001005;IPR017884;IPR015195;IPR038718;IPR000330;		nucleus [GO:0005634]	nucleus [GO:0005634]; ATP binding [GO:0005524]; ATP-dependent activity, acting on DNA [GO:0008094]; ATP-dependent chromatin remodeler activity [GO:0140658]; DNA binding [GO:0003677]; hydrolase activity [GO:0016787]; nucleosome binding [GO:0031491]	ATP binding [GO:0005524]; ATP-dependent activity, acting on DNA [GO:0008094]; ATP-dependent chromatin remodeler activity [GO:0140658]; DNA binding [GO:0003677]; hydrolase activity [GO:0016787]; nucleosome binding [GO:0031491]	GO:0003677; GO:0005524; GO:0005634; GO:0008094; GO:0016787; GO:0031491; GO:0140658
A0A2R6WDD0	-2.71722	2.77872	0.144734	0.957343	A0A2R6WDD0_MARPO	C3H1-type domain-containing protein	MARPO_0106s0048	Marchantia polymorpha (Common liverwort) (Marchantia aquatica)	730	IPR034365;IPR012677;IPR025605;IPR035979;IPR000504;IPR000571;IPR036855;			metal ion binding [GO:0046872]; RNA binding [GO:0003723]	metal ion binding [GO:0046872]; RNA binding [GO:0003723]	GO:0003723; GO:0046872
A0A2R6WR60	-0.512705	2.96926	0.232282	0.957343	A0A2R6WR60_MARPO	Plant heme peroxidase family profile domain-containing protein	MARPO_0064s0029	Marchantia polymorpha (Common liverwort) (Marchantia aquatica)	455	IPR002016;IPR010255;IPR000823;IPR019794;IPR019793;IPR033905;	hydrogen peroxide catabolic process [GO:0042744]; response to oxidative stress [GO:0006979]	membrane [GO:0016020]	membrane [GO:0016020]; heme binding [GO:0020037]; lactoperoxidase activity [GO:0140825]; metal ion binding [GO:0046872]; hydrogen peroxide catabolic process [GO:0042744]; response to oxidative stress [GO:0006979]	heme binding [GO:0020037]; lactoperoxidase activity [GO:0140825]; metal ion binding [GO:0046872]	GO:0006979; GO:0016020; GO:0020037; GO:0042744; GO:0046872; GO:0140825
A0A2R6XQU2	-1.92144	1.24838	0.305082	0.957343	A0A2R6XQU2_MARPO	W2 domain-containing protein	MARPO_0005s0128	Marchantia polymorpha (Common liverwort) (Marchantia aquatica)	411	IPR016024;IPR043510;IPR003307;		cytoplasm [GO:0005737]	cytoplasm [GO:0005737]		GO:0005737
E5RS00	0.348383	1.65219	0.321451	0.957343	E5RS00_MARPO	Lipoxygenase	LOX3 MARPO_0083s0028	Marchantia polymorpha (Common liverwort) (Marchantia aquatica)	955	IPR000907;IPR013819;IPR036226;IPR020833;IPR001246;IPR027433;IPR001024;IPR036392;	fatty acid biosynthetic process [GO:0006633]; lipid oxidation [GO:0034440]; oxylipin biosynthetic process [GO:0031408]		metal ion binding [GO:0046872]; oxidoreductase activity, acting on single donors with incorporation of molecular oxygen, incorporation of two atoms of oxygen [GO:0016702]; fatty acid biosynthetic process [GO:0006633]; lipid oxidation [GO:0034440]; oxylipin biosynthetic process [GO:0031408]	metal ion binding [GO:0046872]; oxidoreductase activity, acting on single donors with incorporation of molecular oxygen, incorporation of two atoms of oxygen [GO:0016702]	GO:0006633; GO:0016702; GO:0031408; GO:0034440; GO:0046872
A0A2R6WQ24	1.83002	1.14579	0.324132	0.957343	A0A2R6WQ24_MARPO	GrpE protein homolog	MARPO_0067s0028	Marchantia polymorpha (Common liverwort) (Marchantia aquatica)	309	IPR000740;IPR013805;IPR009012;	protein folding [GO:0006457]; protein import into mitochondrial matrix [GO:0030150]	PAM complex, Tim23 associated import motor [GO:0001405]	PAM complex, Tim23 associated import motor [GO:0001405]; adenyl-nucleotide exchange factor activity [GO:0000774]; protein homodimerization activity [GO:0042803]; protein-folding chaperone binding [GO:0051087]; unfolded protein binding [GO:0051082]; protein folding [GO:0006457]; protein import into mitochondrial matrix [GO:0030150]	adenyl-nucleotide exchange factor activity [GO:0000774]; protein homodimerization activity [GO:0042803]; protein-folding chaperone binding [GO:0051087]; unfolded protein binding [GO:0051082]	GO:0000774; GO:0001405; GO:0006457; GO:0030150; GO:0042803; GO:0051082; GO:0051087
A0A2R6W2Z3	-0.991741	1.15006	0.35229	0.957343	A0A2R6W2Z3_MARPO	Intron-binding protein aquarius	MARPO_0170s0020	Marchantia polymorpha (Common liverwort) (Marchantia aquatica)	1648	IPR032174;IPR026300;IPR045055;IPR041679;IPR041677;IPR027417;IPR047187;	mRNA splicing, via spliceosome [GO:0000398]	catalytic step 2 spliceosome [GO:0071013]	catalytic step 2 spliceosome [GO:0071013]; helicase activity [GO:0004386]; mRNA binding [GO:0003729]; mRNA splicing, via spliceosome [GO:0000398]	helicase activity [GO:0004386]; mRNA binding [GO:0003729]	GO:0000398; GO:0003729; GO:0004386; GO:0071013
A0A2R6XWD6	1.83002	1.14579	0.324132	0.957343	A0A2R6XWD6_MARPO	MICOS complex subunit MIC60	MARPO_0001s0396	Marchantia polymorpha (Common liverwort) (Marchantia aquatica)	726	IPR019133;	cristae formation [GO:0042407]	MICOS complex [GO:0061617]	MICOS complex [GO:0061617]; cristae formation [GO:0042407]		GO:0042407; GO:0061617
A0A2R6VZN5	1.83002	1.14579	0.324132	0.957343	A0A2R6VZN5_MARPO	AB hydrolase-1 domain-containing protein	MARPO_0071s0120 MARPO_0229s0006	Marchantia polymorpha (Common liverwort) (Marchantia aquatica)	406	IPR029058;IPR000073;
A0A2R6X8Y9	1.83002	1.14579	0.324132	0.957343	A0A2R6X8Y9_MARPO	Importin N-terminal domain-containing protein	MARPO_0029s0100	Marchantia polymorpha (Common liverwort) (Marchantia aquatica)	1053	IPR011989;IPR016024;IPR021133;IPR001494;IPR040122;	protein import into nucleus [GO:0006606]	cytoplasm [GO:0005737]; nucleus [GO:0005634]	cytoplasm [GO:0005737]; nucleus [GO:0005634]; nuclear import signal receptor activity [GO:0061608]; nuclear localization sequence binding [GO:0008139]; small GTPase binding [GO:0031267]; protein import into nucleus [GO:0006606]	nuclear import signal receptor activity [GO:0061608]; nuclear localization sequence binding [GO:0008139]; small GTPase binding [GO:0031267]	GO:0005634; GO:0005737; GO:0006606; GO:0008139; GO:0031267; GO:0061608
A0A2R6WWL4	1.83002	1.14579	0.324132	0.957343	A0A2R6WWL4_MARPO	Protein VACUOLELESS1	MARPO_0052s0038	Marchantia polymorpha (Common liverwort) (Marchantia aquatica)	842	IPR016534;IPR006925;IPR038132;IPR006926;IPR036322;	endosomal transport [GO:0016197]; intracellular protein transport [GO:0006886]; negative regulation of embryonic development [GO:0045992]; vacuole fusion, non-autophagic [GO:0042144]; vesicle fusion with vacuole [GO:0051469]	CORVET complex [GO:0033263]; endosome [GO:0005768]; HOPS complex [GO:0030897]; plant-type vacuole membrane [GO:0009705]	CORVET complex [GO:0033263]; endosome [GO:0005768]; HOPS complex [GO:0030897]; plant-type vacuole membrane [GO:0009705]; actin binding [GO:0003779]; endosomal transport [GO:0016197]; intracellular protein transport [GO:0006886]; negative regulation of embryonic development [GO:0045992]; vacuole fusion, non-autophagic [GO:0042144]; vesicle fusion with vacuole [GO:0051469]	actin binding [GO:0003779]	GO:0003779; GO:0005768; GO:0006886; GO:0009705; GO:0016197; GO:0030897; GO:0033263; GO:0042144; GO:0045992; GO:0051469
A0A2R6XBZ7	1.83002	1.14579	0.324132	0.957343	A0A2R6XBZ7_MARPO	Myosin motor domain-containing protein	MARPO_0024s0124	Marchantia polymorpha (Common liverwort) (Marchantia aquatica)	1365	IPR000048;IPR036961;IPR001609;IPR036022;IPR027417;	actin filament organization [GO:0007015]; vesicle transport along actin filament [GO:0030050]	actin cytoskeleton [GO:0015629]; cytoplasm [GO:0005737]; myosin complex [GO:0016459]; vesicle [GO:0031982]	actin cytoskeleton [GO:0015629]; cytoplasm [GO:0005737]; myosin complex [GO:0016459]; vesicle [GO:0031982]; actin filament binding [GO:0051015]; ATP binding [GO:0005524]; calmodulin binding [GO:0005516]; microfilament motor activity [GO:0000146]; actin filament organization [GO:0007015]; vesicle transport along actin filament [GO:0030050]	actin filament binding [GO:0051015]; ATP binding [GO:0005524]; calmodulin binding [GO:0005516]; microfilament motor activity [GO:0000146]	GO:0000146; GO:0005516; GO:0005524; GO:0005737; GO:0007015; GO:0015629; GO:0016459; GO:0030050; GO:0031982; GO:0051015
A0A2R6XP86	1.83002	1.14579	0.324132	0.957343	A0A2R6XP86_MARPO	Histone deacetylase interacting domain-containing protein	MARPO_0007s0276	Marchantia polymorpha (Common liverwort) (Marchantia aquatica)	1408	IPR013194;IPR003822;IPR036600;IPR039774;IPR031693;	negative regulation of transcription by RNA polymerase II [GO:0000122]	chromatin [GO:0000785]; histone deacetylase complex [GO:0000118]	chromatin [GO:0000785]; histone deacetylase complex [GO:0000118]; transcription corepressor activity [GO:0003714]; negative regulation of transcription by RNA polymerase II [GO:0000122]	transcription corepressor activity [GO:0003714]	GO:0000118; GO:0000122; GO:0000785; GO:0003714
A0A2R6X306	1.83002	1.14579	0.324132	0.957343	A0A2R6X306_MARPO	OBG-type G domain-containing protein	MARPO_0039s0008	Marchantia polymorpha (Common liverwort) (Marchantia aquatica)	400	IPR012675;IPR045001;IPR031167;IPR006073;IPR031662;IPR006074;IPR027417;IPR005225;IPR004095;IPR012676;	cytoplasmic translation [GO:0002181]	cytoplasm [GO:0005737]	cytoplasm [GO:0005737]; GTP binding [GO:0005525]; GTPase activity [GO:0003924]; cytoplasmic translation [GO:0002181]	GTP binding [GO:0005525]; GTPase activity [GO:0003924]	GO:0002181; GO:0003924; GO:0005525; GO:0005737
A0A2R6WTS2	-0.991741	1.15006	0.35229	0.957343	A0A2R6WTS2_MARPO	Thioredoxin domain-containing protein	MARPO_0058s0054	Marchantia polymorpha (Common liverwort) (Marchantia aquatica)	345	IPR036249;IPR013766;IPR044253;		chloroplast stroma [GO:0009570]	chloroplast stroma [GO:0009570]		GO:0009570
A0A2R6WCX8	1.83002	1.14579	0.324132	0.957343	A0A2R6WCX8_MARPO	Peptidase S26 domain-containing protein	MARPO_0108s0055	Marchantia polymorpha (Common liverwort) (Marchantia aquatica)	201	IPR036286;IPR019533;	signal peptide processing [GO:0006465]		serine-type endopeptidase activity [GO:0004252]; signal peptide processing [GO:0006465]	serine-type endopeptidase activity [GO:0004252]	GO:0004252; GO:0006465
A0A2R6WJ95	1.83002	1.14579	0.324132	0.957343	A0A2R6WJ95_MARPO	TOG domain-containing protein	MARPO_0084s0025	Marchantia polymorpha (Common liverwort) (Marchantia aquatica)	640	IPR011989;IPR016024;
A0A2R6WB79	1.83002	1.14579	0.324132	0.957343	A0A2R6WB79_MARPO	J domain-containing protein	MARPO_0115s0018	Marchantia polymorpha (Common liverwort) (Marchantia aquatica)	351	IPR002939;IPR001623;IPR018253;IPR008971;IPR036869;	pattern recognition receptor signaling pathway [GO:0002221]; protein folding [GO:0006457]	endoplasmic reticulum lumen [GO:0005788]	endoplasmic reticulum lumen [GO:0005788]; unfolded protein binding [GO:0051082]; pattern recognition receptor signaling pathway [GO:0002221]; protein folding [GO:0006457]	unfolded protein binding [GO:0051082]	GO:0002221; GO:0005788; GO:0006457; GO:0051082
A0A2R6XB84	1.83002	1.14579	0.324132	0.957343	A0A2R6XB84_MARPO	Protein kinase domain-containing protein	MARPO_0025s0051	Marchantia polymorpha (Common liverwort) (Marchantia aquatica)	825	IPR011989;IPR016024;IPR011009;IPR000719;	protein phosphorylation [GO:0006468]		ATP binding [GO:0005524]; protein kinase activity [GO:0004672]; protein phosphorylation [GO:0006468]	ATP binding [GO:0005524]; protein kinase activity [GO:0004672]	GO:0004672; GO:0005524; GO:0006468
A0A2R6WN29	1.83002	1.14579	0.324132	0.957343	A0A2R6WN29_MARPO	NADP-dependent oxidoreductase domain-containing protein	MARPO_0072s0010	Marchantia polymorpha (Common liverwort) (Marchantia aquatica)	330	IPR005399;IPR023210;IPR036812;
A0A2R6WBY1	-1.28975	1.78774	0.216974	0.957343	A0A2R6WBY1_MARPO	isocitrate dehydrogenase (NADP(+)) (EC 1.1.1.42)	MARPO_0112s0021	Marchantia polymorpha (Common liverwort) (Marchantia aquatica)	519	IPR019818;IPR004790;IPR024084;	isocitrate metabolic process [GO:0006102]; NADP metabolic process [GO:0006739]; tricarboxylic acid cycle [GO:0006099]	mitochondrion [GO:0005739]	mitochondrion [GO:0005739]; isocitrate dehydrogenase (NADP+) activity [GO:0004450]; magnesium ion binding [GO:0000287]; NAD binding [GO:0051287]; isocitrate metabolic process [GO:0006102]; NADP metabolic process [GO:0006739]; tricarboxylic acid cycle [GO:0006099]	isocitrate dehydrogenase (NADP+) activity [GO:0004450]; magnesium ion binding [GO:0000287]; NAD binding [GO:0051287]	GO:0000287; GO:0004450; GO:0005739; GO:0006099; GO:0006102; GO:0006739; GO:0051287
A0A2R6XLN3	1.83002	1.14579	0.324132	0.957343	A0A2R6XLN3_MARPO	[acyl-carrier-protein] S-malonyltransferase (EC 2.3.1.39)	MARPO_0009s0078	Marchantia polymorpha (Common liverwort) (Marchantia aquatica)	388	IPR001227;IPR014043;IPR016035;IPR004410;IPR016036;	fatty acid biosynthetic process [GO:0006633]	chloroplast [GO:0009507]; mitochondrion [GO:0005739]	chloroplast [GO:0009507]; mitochondrion [GO:0005739]; [acyl-carrier-protein] S-malonyltransferase activity [GO:0004314]; fatty acid biosynthetic process [GO:0006633]	[acyl-carrier-protein] S-malonyltransferase activity [GO:0004314]	GO:0004314; GO:0005739; GO:0006633; GO:0009507
A0A2R6WQB3	1.83002	1.14579	0.324132	0.957343	A0A2R6WQB3_MARPO	Translation factor GUF1 homolog, chloroplastic (EC 3.6.5.n1) (Elongation factor 4 homolog) (EF-4) (GTPase GUF1 homolog) (Ribosomal back-translocase)	MARPO_0067s0096	Marchantia polymorpha (Common liverwort) (Marchantia aquatica)	725	IPR006297;IPR035647;IPR000640;IPR004161;IPR031157;IPR027518;IPR038363;IPR013842;IPR035654;IPR027417;IPR005225;IPR000795;IPR009000;	positive regulation of translation [GO:0045727]; translation [GO:0006412]	chloroplast [GO:0009507]	chloroplast [GO:0009507]; GTP binding [GO:0005525]; GTPase activity [GO:0003924]; mRNA binding [GO:0003729]; protein domain specific binding [GO:0019904]; ribosome binding [GO:0043022]; positive regulation of translation [GO:0045727]; translation [GO:0006412]	GTP binding [GO:0005525]; GTPase activity [GO:0003924]; mRNA binding [GO:0003729]; protein domain specific binding [GO:0019904]; ribosome binding [GO:0043022]	GO:0003729; GO:0003924; GO:0005525; GO:0006412; GO:0009507; GO:0019904; GO:0043022; GO:0045727
A0A2R6X4U2	-0.822329	1.3892	0.271488	0.957343	A0A2R6X4U2_MARPO	Adenosine kinase (AK) (EC 2.7.1.20) (Adenosine 5'-phosphotransferase)	MARPO_0036s0103	Marchantia polymorpha (Common liverwort) (Marchantia aquatica)	349	IPR001805;IPR002173;IPR011611;IPR029056;	AMP salvage [GO:0044209]; phosphorylation [GO:0016310]; purine nucleobase metabolic process [GO:0006144]; purine ribonucleoside salvage [GO:0006166]	cytosol [GO:0005829]; nucleus [GO:0005634]	cytosol [GO:0005829]; nucleus [GO:0005634]; adenosine kinase activity [GO:0004001]; ATP binding [GO:0005524]; AMP salvage [GO:0044209]; phosphorylation [GO:0016310]; purine nucleobase metabolic process [GO:0006144]; purine ribonucleoside salvage [GO:0006166]	adenosine kinase activity [GO:0004001]; ATP binding [GO:0005524]	GO:0004001; GO:0005524; GO:0005634; GO:0005829; GO:0006144; GO:0006166; GO:0016310; GO:0044209
A0A2R6WS16	1.83002	1.14579	0.324132	0.957343	A0A2R6WS16_MARPO	Pentacotripeptide-repeat region of PRORP domain-containing protein	MARPO_0062s0069	Marchantia polymorpha (Common liverwort) (Marchantia aquatica)	542	IPR002885;IPR033443;IPR011990;
A0A2R6WSE5	-1.92144	1.24839	0.305081	0.957343	A0A2R6WSE5_MARPO	Saccharopine dehydrogenase NADP binding domain-containing protein	MARPO_0061s0022	Marchantia polymorpha (Common liverwort) (Marchantia aquatica)	451	IPR036291;IPR005097;	glycolipid biosynthetic process [GO:0009247]	lipid droplet [GO:0005811]; membrane [GO:0016020]	lipid droplet [GO:0005811]; membrane [GO:0016020]; oxidoreductase activity [GO:0016491]; glycolipid biosynthetic process [GO:0009247]	oxidoreductase activity [GO:0016491]	GO:0005811; GO:0009247; GO:0016020; GO:0016491
A0A0H5BKL0	1.83002	1.14579	0.324132	0.957343	A0A0H5BKL0_MARPO	Novel plant SNARE 1	MpNPSN1 MARPO_0031s0037	Marchantia polymorpha (Common liverwort) (Marchantia aquatica)	268	IPR044766;IPR005606;IPR000727;	protein transport [GO:0015031]; retrograde vesicle-mediated transport, Golgi to endoplasmic reticulum [GO:0006890]; vesicle fusion [GO:0006906]	endoplasmic reticulum membrane [GO:0005789]; ER to Golgi transport vesicle membrane [GO:0012507]; Golgi apparatus [GO:0005794]; late endosome membrane [GO:0031902]; SNARE complex [GO:0031201]	endoplasmic reticulum membrane [GO:0005789]; ER to Golgi transport vesicle membrane [GO:0012507]; Golgi apparatus [GO:0005794]; late endosome membrane [GO:0031902]; SNARE complex [GO:0031201]; SNAP receptor activity [GO:0005484]; SNARE binding [GO:0000149]; protein transport [GO:0015031]; retrograde vesicle-mediated transport, Golgi to endoplasmic reticulum [GO:0006890]; vesicle fusion [GO:000690…	SNAP receptor activity [GO:0005484]; SNARE binding [GO:0000149]	GO:0000149; GO:0005484; GO:0005789; GO:0005794; GO:0006890; GO:0006906; GO:0012507; GO:0015031; GO:0031201; GO:0031902
A0A2R6WVR7	1.83002	1.14579	0.324132	0.957343	A0A2R6WVR7_MARPO	RRM domain-containing protein	MARPO_0054s0061	Marchantia polymorpha (Common liverwort) (Marchantia aquatica)	2086	IPR012677;IPR035979;IPR000504;		commitment complex [GO:0000243]; nuclear speck [GO:0016607]; U2-type prespliceosome [GO:0071004]; U2AF complex [GO:0089701]	commitment complex [GO:0000243]; nuclear speck [GO:0016607]; U2-type prespliceosome [GO:0071004]; U2AF complex [GO:0089701]; poly-pyrimidine tract binding [GO:0008187]; pre-mRNA 3'-splice site binding [GO:0030628]	poly-pyrimidine tract binding [GO:0008187]; pre-mRNA 3'-splice site binding [GO:0030628]	GO:0000243; GO:0008187; GO:0016607; GO:0030628; GO:0071004; GO:0089701
A0A2R6XGU4	1.83002	1.14579	0.324132	0.957343	A0A2R6XGU4_MARPO	Aminopeptidase (EC 3.4.11.-)	MARPO_0015s0138	Marchantia polymorpha (Common liverwort) (Marchantia aquatica)	925	IPR045357;IPR042097;IPR024571;IPR034016;IPR001930;IPR014782;IPR027268;	peptide catabolic process [GO:0043171]; proteolysis [GO:0006508]	cytoplasm [GO:0005737]; intracellular membrane-bounded organelle [GO:0043231]; membrane [GO:0016020]	cytoplasm [GO:0005737]; intracellular membrane-bounded organelle [GO:0043231]; membrane [GO:0016020]; metalloaminopeptidase activity [GO:0070006]; peptide binding [GO:0042277]; zinc ion binding [GO:0008270]; peptide catabolic process [GO:0043171]; proteolysis [GO:0006508]	metalloaminopeptidase activity [GO:0070006]; peptide binding [GO:0042277]; zinc ion binding [GO:0008270]	GO:0005737; GO:0006508; GO:0008270; GO:0016020; GO:0042277; GO:0043171; GO:0043231; GO:0070006
A0A2R6X2A9	1.83002	1.14579	0.324132	0.957343	A0A2R6X2A9_MARPO	Cytochrome P450	MARPO_0041s0103	Marchantia polymorpha (Common liverwort) (Marchantia aquatica)	506	IPR001128;IPR017972;IPR002401;IPR036396;		membrane [GO:0016020]	membrane [GO:0016020]; heme binding [GO:0020037]; iron ion binding [GO:0005506]; monooxygenase activity [GO:0004497]; oxidoreductase activity, acting on paired donors, with incorporation or reduction of molecular oxygen [GO:0016705]	heme binding [GO:0020037]; iron ion binding [GO:0005506]; monooxygenase activity [GO:0004497]; oxidoreductase activity, acting on paired donors, with incorporation or reduction of molecular oxygen [GO:0016705]	GO:0004497; GO:0005506; GO:0016020; GO:0016705; GO:0020037
A0A2R6WKV6	1.83002	1.14579	0.324132	0.957343	A0A2R6WKV6_MARPO	V-type proton ATPase subunit F	MARPO_0079s0004	Marchantia polymorpha (Common liverwort) (Marchantia aquatica)	128	IPR008218;IPR005772;IPR036906;		membrane [GO:0016020]; proton-transporting V-type ATPase, V1 domain [GO:0033180]	membrane [GO:0016020]; proton-transporting V-type ATPase, V1 domain [GO:0033180]; proton-transporting ATPase activity, rotational mechanism [GO:0046961]	proton-transporting ATPase activity, rotational mechanism [GO:0046961]	GO:0016020; GO:0033180; GO:0046961
A0A2R6WK00	1.83002	1.14579	0.324132	0.957343	A0A2R6WK00_MARPO	Conserved oligomeric Golgi complex subunit 5	MARPO_0082s0010	Marchantia polymorpha (Common liverwort) (Marchantia aquatica)	855	IPR019465;	intra-Golgi vesicle-mediated transport [GO:0006891]	Golgi transport complex [GO:0017119]; membrane [GO:0016020]	Golgi transport complex [GO:0017119]; membrane [GO:0016020]; protein homodimerization activity [GO:0042803]; intra-Golgi vesicle-mediated transport [GO:0006891]	protein homodimerization activity [GO:0042803]	GO:0006891; GO:0016020; GO:0017119; GO:0042803
A0A2R6XQJ2	1.83002	1.14579	0.324132	0.957343	A0A2R6XQJ2_MARPO	SRP54-type proteins GTP-binding domain-containing protein	MARPO_0005s0040	Marchantia polymorpha (Common liverwort) (Marchantia aquatica)	578	IPR003593;IPR027417;IPR036891;IPR013822;IPR004125;IPR004780;IPR022941;IPR000897;IPR042101;	SRP-dependent cotranslational protein targeting to membrane [GO:0006614]	signal recognition particle, endoplasmic reticulum targeting [GO:0005786]	signal recognition particle, endoplasmic reticulum targeting [GO:0005786]; 7S RNA binding [GO:0008312]; GTP binding [GO:0005525]; GTPase activity [GO:0003924]; SRP-dependent cotranslational protein targeting to membrane [GO:0006614]	7S RNA binding [GO:0008312]; GTP binding [GO:0005525]; GTPase activity [GO:0003924]	GO:0003924; GO:0005525; GO:0005786; GO:0006614; GO:0008312
A0A2R6WYK9	1.83002	1.14579	0.324132	0.957343	A0A2R6WYK9_MARPO	Bystin	MARPO_0048s0058	Marchantia polymorpha (Common liverwort) (Marchantia aquatica)	477	IPR007955;	rRNA processing [GO:0006364]	cytoplasm [GO:0005737]; nucleolus [GO:0005730]; nucleoplasm [GO:0005654]; preribosome, small subunit precursor [GO:0030688]	cytoplasm [GO:0005737]; nucleolus [GO:0005730]; nucleoplasm [GO:0005654]; preribosome, small subunit precursor [GO:0030688]; snoRNA binding [GO:0030515]; rRNA processing [GO:0006364]	snoRNA binding [GO:0030515]	GO:0005654; GO:0005730; GO:0005737; GO:0006364; GO:0030515; GO:0030688
A0A2R6WWW2	1.83002	1.14579	0.324132	0.957343	A0A2R6WWW2_MARPO	Vacuolar protein sorting-associated protein 41 homolog	MARPO_0052s0125	Marchantia polymorpha (Common liverwort) (Marchantia aquatica)	1012	IPR000547;IPR011990;IPR016902;IPR045111;IPR015943;IPR001680;IPR036322;IPR001841;	cellular response to starvation [GO:0009267]; endosomal vesicle fusion [GO:0034058]; macroautophagy [GO:0016236]; protein targeting to vacuole [GO:0006623]	clathrin-coated vesicle [GO:0030136]; HOPS complex [GO:0030897]; late endosome [GO:0005770]	clathrin-coated vesicle [GO:0030136]; HOPS complex [GO:0030897]; late endosome [GO:0005770]; cellular response to starvation [GO:0009267]; endosomal vesicle fusion [GO:0034058]; macroautophagy [GO:0016236]; protein targeting to vacuole [GO:0006623]		GO:0005770; GO:0006623; GO:0009267; GO:0016236; GO:0030136; GO:0030897; GO:0034058
A0A2R6WSH6	-0.4565	1.17309	0.346947	0.957343	A0A2R6WSH6_MARPO	HP domain-containing protein	MARPO_0061s0057	Marchantia polymorpha (Common liverwort) (Marchantia aquatica)	934	IPR029006;IPR007123;IPR007122;IPR003128;IPR036886;	actin filament capping [GO:0051693]; actin filament organization [GO:0007015]		actin filament binding [GO:0051015]; actin filament capping [GO:0051693]; actin filament organization [GO:0007015]	actin filament binding [GO:0051015]	GO:0007015; GO:0051015; GO:0051693
A0A2R6WHZ5	1.83002	1.14579	0.324132	0.957343	A0A2R6WHZ5_MARPO	Anion-transporting ATPase-like domain-containing protein	MARPO_0088s0003	Marchantia polymorpha (Common liverwort) (Marchantia aquatica)	432	IPR025723;IPR040612;IPR008978;IPR027417;
A0A0H5BJB6	-1.92144	1.24838	0.305082	0.957343	A0A0H5BJB6_MARPO	Syntaxin of plant 2	MpSYP2 MARPO_0187s0013	Marchantia polymorpha (Common liverwort) (Marchantia aquatica)	272	IPR010989;IPR045242;IPR006012;IPR006011;IPR000727;	intracellular protein transport [GO:0006886]; vesicle docking [GO:0048278]; vesicle fusion [GO:0006906]	endomembrane system [GO:0012505]; SNARE complex [GO:0031201]	endomembrane system [GO:0012505]; SNARE complex [GO:0031201]; SNAP receptor activity [GO:0005484]; SNARE binding [GO:0000149]; intracellular protein transport [GO:0006886]; vesicle docking [GO:0048278]; vesicle fusion [GO:0006906]	SNAP receptor activity [GO:0005484]; SNARE binding [GO:0000149]	GO:0000149; GO:0005484; GO:0006886; GO:0006906; GO:0012505; GO:0031201; GO:0048278
A0A2R6WVS7	1.83002	1.14579	0.324132	0.957343	A0A2R6WVS7_MARPO	DNA damage-binding protein 1	MARPO_0054s0064	Marchantia polymorpha (Common liverwort) (Marchantia aquatica)	1090	IPR004871;IPR018846;IPR011047;IPR015943;		nucleus [GO:0005634]	nucleus [GO:0005634]; nucleic acid binding [GO:0003676]	nucleic acid binding [GO:0003676]	GO:0003676; GO:0005634
A0A2R6X940	1.83002	1.14579	0.324132	0.957343	A0A2R6X940_MARPO	Uncharacterized protein	MARPO_0029s0126	Marchantia polymorpha (Common liverwort) (Marchantia aquatica)	1266	IPR045055;IPR041679;IPR041677;IPR006935;IPR014001;IPR027417;IPR047187;IPR040812;IPR018999;	nuclear-transcribed mRNA catabolic process, nonsense-mediated decay [GO:0000184]	cytoplasm [GO:0005737]	cytoplasm [GO:0005737]; ATP binding [GO:0005524]; DNA binding [GO:0003677]; hydrolase activity [GO:0016787]; RNA binding [GO:0003723]; RNA helicase activity [GO:0003724]; zinc ion binding [GO:0008270]; nuclear-transcribed mRNA catabolic process, nonsense-mediated decay [GO:0000184]	ATP binding [GO:0005524]; DNA binding [GO:0003677]; hydrolase activity [GO:0016787]; RNA binding [GO:0003723]; RNA helicase activity [GO:0003724]; zinc ion binding [GO:0008270]	GO:0000184; GO:0003677; GO:0003723; GO:0003724; GO:0005524; GO:0005737; GO:0008270; GO:0016787
A0A2R6XV96	1.83002	1.14579	0.324132	0.957343	A0A2R6XV96_MARPO	Bacterial surface antigen (D15) domain-containing protein	MARPO_0001s0065	Marchantia polymorpha (Common liverwort) (Marchantia aquatica)	741	IPR000184;IPR039910;		plastid outer membrane [GO:0009527]	plastid outer membrane [GO:0009527]		GO:0009527
A0A2R6XSZ9	1.83002	1.14579	0.324132	0.957343	A0A2R6XSZ9_MARPO	Tryptophan synthase beta chain-like PALP domain-containing protein	MARPO_0003s0133	Marchantia polymorpha (Common liverwort) (Marchantia aquatica)	365	IPR001216;IPR001926;IPR036052;	cysteine biosynthetic process from serine [GO:0006535]	cytoplasm [GO:0005737]	cytoplasm [GO:0005737]; cysteine synthase activity [GO:0004124]; cysteine biosynthetic process from serine [GO:0006535]	cysteine synthase activity [GO:0004124]	GO:0004124; GO:0005737; GO:0006535
I7JWI5	1.83002	1.14579	0.324132	0.957343	I7JWI5_MARPO	NAD(P)H-quinone oxidoreductase subunit M, chloroplastic (NAD(P)H dehydrogenase subunit M) (NADH-plastoquinone oxidoreductase subunit M)	ndhM MARPO_0063s0013	Marchantia polymorpha (Common liverwort) (Marchantia aquatica)	243	IPR018922;	NADH dehydrogenase complex (plastoquinone) assembly [GO:0010258]	chloroplast thylakoid membrane [GO:0009535]	chloroplast thylakoid membrane [GO:0009535]; oxidoreductase activity, acting on NAD(P)H, quinone or similar compound as acceptor [GO:0016655]; quinone binding [GO:0048038]; NADH dehydrogenase complex (plastoquinone) assembly [GO:0010258]	oxidoreductase activity, acting on NAD(P)H, quinone or similar compound as acceptor [GO:0016655]; quinone binding [GO:0048038]	GO:0009535; GO:0010258; GO:0016655; GO:0048038
A0A2R6W4V3	1.83002	1.14579	0.324132	0.957343	A0A2R6W4V3_MARPO	Protein ROOT HAIR DEFECTIVE 3 homolog (EC 3.6.5.-) (Protein SEY1 homolog)	MARPO_0153s0041	Marchantia polymorpha (Common liverwort) (Marchantia aquatica)	858	IPR030386;IPR027417;IPR008803;IPR046758;	endoplasmic reticulum membrane fusion [GO:0016320]	endoplasmic reticulum [GO:0005783]; endoplasmic reticulum membrane [GO:0005789]	endoplasmic reticulum [GO:0005783]; endoplasmic reticulum membrane [GO:0005789]; GTP binding [GO:0005525]; GTPase activity [GO:0003924]; endoplasmic reticulum membrane fusion [GO:0016320]	GTP binding [GO:0005525]; GTPase activity [GO:0003924]	GO:0003924; GO:0005525; GO:0005783; GO:0005789; GO:0016320
A0A2R6WET0	1.83002	1.14579	0.324132	0.957343	A0A2R6WET0_MARPO	MIP18 family-like domain-containing protein	MARPO_0100s0060	Marchantia polymorpha (Common liverwort) (Marchantia aquatica)	619	IPR034904;IPR010376;IPR038492;IPR002744;IPR019591;IPR000808;IPR044304;IPR027417;IPR033756;	iron-sulfur cluster assembly [GO:0016226]	chloroplast [GO:0009507]	chloroplast [GO:0009507]; 4 iron, 4 sulfur cluster binding [GO:0051539]; ATP binding [GO:0005524]; ATP-dependent FeS chaperone activity [GO:0140663]; metal ion binding [GO:0046872]; iron-sulfur cluster assembly [GO:0016226]	4 iron, 4 sulfur cluster binding [GO:0051539]; ATP binding [GO:0005524]; ATP-dependent FeS chaperone activity [GO:0140663]; metal ion binding [GO:0046872]	GO:0005524; GO:0009507; GO:0016226; GO:0046872; GO:0051539; GO:0140663
A0A2R6WL47	-1.92144	1.24839	0.305081	0.957343	A0A2R6WL47_MARPO	Thiamine thiazole synthase, chloroplastic (Thiazole biosynthetic enzyme) (EC 2.4.2.60)	THI1 MARPO_0078s0009	Marchantia polymorpha (Common liverwort) (Marchantia aquatica)	359	IPR036188;IPR027495;IPR002922;	DNA damage response [GO:0006974]; response to cold [GO:0009409]; thiamine biosynthetic process [GO:0009228]; thiazole biosynthetic process [GO:0052837]	chloroplast stroma [GO:0009570]; cytosol [GO:0005829]; mitochondrion [GO:0005739]; stromule [GO:0010319]	chloroplast stroma [GO:0009570]; cytosol [GO:0005829]; mitochondrion [GO:0005739]; stromule [GO:0010319]; iron ion binding [GO:0005506]; pentosyltransferase activity [GO:0016763]; protein domain specific binding [GO:0019904]; protein homodimerization activity [GO:0042803]; DNA damage response [GO:0006974]; response to cold [GO:0009409]; thiamine biosynthetic process [GO:0009228]; thiazole biosynt…	iron ion binding [GO:0005506]; pentosyltransferase activity [GO:0016763]; protein domain specific binding [GO:0019904]; protein homodimerization activity [GO:0042803]	GO:0005506; GO:0005739; GO:0005829; GO:0006974; GO:0009228; GO:0009409; GO:0009570; GO:0010319; GO:0016763; GO:0019904; GO:0042803; GO:0052837
A0A2R6XVV7	1.83002	1.14579	0.324132	0.957343	A0A2R6XVV7_MARPO	Uncharacterized protein	MARPO_0001s0257	Marchantia polymorpha (Common liverwort) (Marchantia aquatica)	469	IPR023213;
A0A2R6XBP9	1.83002	1.14579	0.324132	0.957343	A0A2R6XBP9_MARPO	Uncharacterized protein	MARPO_0024s0067	Marchantia polymorpha (Common liverwort) (Marchantia aquatica)	592	IPR043129;IPR018181;IPR029047;IPR013126;	chaperone cofactor-dependent protein refolding [GO:0051085]; protein refolding [GO:0042026]	cytoplasm [GO:0005737]	cytoplasm [GO:0005737]; ATP binding [GO:0005524]; ATP hydrolysis activity [GO:0016887]; ATP-dependent protein folding chaperone [GO:0140662]; heat shock protein binding [GO:0031072]; protein folding chaperone [GO:0044183]; chaperone cofactor-dependent protein refolding [GO:0051085]; protein refolding [GO:0042026]	ATP binding [GO:0005524]; ATP hydrolysis activity [GO:0016887]; ATP-dependent protein folding chaperone [GO:0140662]; heat shock protein binding [GO:0031072]; protein folding chaperone [GO:0044183]	GO:0005524; GO:0005737; GO:0016887; GO:0031072; GO:0042026; GO:0044183; GO:0051085; GO:0140662
A0A2R6XE23	1.83002	1.14579	0.324132	0.957343	A0A2R6XE23_MARPO	PUM-HD domain-containing protein	MARPO_0020s0016	Marchantia polymorpha (Common liverwort) (Marchantia aquatica)	854	IPR011989;IPR016024;IPR040000;IPR001313;	endonucleolytic cleavage in 5'-ETS of tricistronic rRNA transcript (SSU-rRNA, 5.8S rRNA, LSU-rRNA) [GO:0000480]; endonucleolytic cleavage in ITS1 to separate SSU-rRNA from 5.8S rRNA and LSU-rRNA from tricistronic rRNA transcript (SSU-rRNA, 5.8S rRNA, LSU-rRNA) [GO:0000447]; endonucleolytic cleavage to generate mature 5'-end of SSU-rRNA from (SSU-rRNA, 5.8S rRNA, LSU-rRNA) [GO:0000472]; regulation…	90S preribosome [GO:0030686]; nucleolus [GO:0005730]; preribosome, small subunit precursor [GO:0030688]	90S preribosome [GO:0030686]; nucleolus [GO:0005730]; preribosome, small subunit precursor [GO:0030688]; RNA binding [GO:0003723]; endonucleolytic cleavage in 5'-ETS of tricistronic rRNA transcript (SSU-rRNA, 5.8S rRNA, LSU-rRNA) [GO:0000480]; endonucleolytic cleavage in ITS1 to separate SSU-rRNA from 5.8S rRNA and LSU-rRNA from tricistronic rRNA transcript (SSU-rRNA, 5.8S rRNA, LSU-rRNA) [GO:000…	RNA binding [GO:0003723]	GO:0000056; GO:0000447; GO:0000472; GO:0000480; GO:0003723; GO:0005730; GO:0006417; GO:0030686; GO:0030688
A0A2R6WCB9	1.83002	1.14579	0.324132	0.957343	A0A2R6WCB9_MARPO	MHD domain-containing protein	MARPO_0111s0055	Marchantia polymorpha (Common liverwort) (Marchantia aquatica)	651	IPR028565;IPR018808;
A0A2R6XHW3	1.83002	1.14579	0.324132	0.957343	A0A2R6XHW3_MARPO	Uncharacterized protein	MARPO_0014s0195	Marchantia polymorpha (Common liverwort) (Marchantia aquatica)	954	IPR047242;IPR021786;IPR009057;IPR017930;IPR001005;IPR047240;	mRNA splicing, via spliceosome [GO:0000398]	Prp19 complex [GO:0000974]; spliceosomal complex [GO:0005681]	Prp19 complex [GO:0000974]; spliceosomal complex [GO:0005681]; DNA binding [GO:0003677]; mRNA splicing, via spliceosome [GO:0000398]	DNA binding [GO:0003677]	GO:0000398; GO:0000974; GO:0003677; GO:0005681
A0A2R6WSX9	1.83002	1.14579	0.324132	0.957343	A0A2R6WSX9_MARPO	Suppressor of forked domain-containing protein	MARPO_0060s0046	Marchantia polymorpha (Common liverwort) (Marchantia aquatica)	710	IPR003107;IPR045075;IPR011990;	mRNA splicing, via spliceosome [GO:0000398]; spliceosomal complex assembly [GO:0000245]	post-mRNA release spliceosomal complex [GO:0071014]; Prp19 complex [GO:0000974]; U2-type catalytic step 2 spliceosome [GO:0071007]	post-mRNA release spliceosomal complex [GO:0071014]; Prp19 complex [GO:0000974]; U2-type catalytic step 2 spliceosome [GO:0071007]; mRNA splicing, via spliceosome [GO:0000398]; spliceosomal complex assembly [GO:0000245]		GO:0000245; GO:0000398; GO:0000974; GO:0071007; GO:0071014
A0A2R6XP70	1.83002	1.14579	0.324132	0.957343	A0A2R6XP70_MARPO	Uncharacterized protein	MARPO_0007s0266	Marchantia polymorpha (Common liverwort) (Marchantia aquatica)	130
A0A2R6XTV0	1.83002	1.14579	0.324132	0.957343	A0A2R6XTV0_MARPO	RRM domain-containing protein	MARPO_0002s0028	Marchantia polymorpha (Common liverwort) (Marchantia aquatica)	1146	IPR017868;IPR001298;IPR013783;IPR014756;IPR012677;IPR035979;IPR000504;			RNA binding [GO:0003723]	RNA binding [GO:0003723]	GO:0003723
A0A2R6X1M0	-1.92144	1.24838	0.305082	0.957343	A0A2R6X1M0_MARPO	Peptidase M1 leukotriene A4 hydrolase/aminopeptidase C-terminal domain-containing protein	MARPO_0042s0035	Marchantia polymorpha (Common liverwort) (Marchantia aquatica)	990	IPR045357;IPR042097;IPR038438;IPR001930;IPR014782;IPR012779;IPR024601;IPR037144;IPR035414;IPR027268;	proteolysis [GO:0006508]		metallopeptidase activity [GO:0008237]; zinc ion binding [GO:0008270]; proteolysis [GO:0006508]	metallopeptidase activity [GO:0008237]; zinc ion binding [GO:0008270]	GO:0006508; GO:0008237; GO:0008270
A0A2R6WLN0	1.83002	1.14579	0.324132	0.957343	A0A2R6WLN0_MARPO	ATP-dependent RNA helicase (EC 3.6.4.13)	MARPO_0076s0020	Marchantia polymorpha (Common liverwort) (Marchantia aquatica)	871	IPR011545;IPR014001;IPR001650;IPR027417;IPR000629;IPR014014;			ATP binding [GO:0005524]; hydrolase activity [GO:0016787]; RNA binding [GO:0003723]; RNA helicase activity [GO:0003724]	ATP binding [GO:0005524]; hydrolase activity [GO:0016787]; RNA binding [GO:0003723]; RNA helicase activity [GO:0003724]	GO:0003723; GO:0003724; GO:0005524; GO:0016787
A0A2R6XMT2	1.83002	1.14579	0.324132	0.957343	A0A2R6XMT2_MARPO	Tr-type G domain-containing protein	MARPO_0008s0107	Marchantia polymorpha (Common liverwort) (Marchantia aquatica)	990	IPR035647;IPR000640;IPR004161;IPR031950;IPR027417;IPR020568;IPR014721;IPR005225;IPR044121;IPR000795;IPR009000;IPR005517;IPR035655;	mRNA splicing, via spliceosome [GO:0000398]	cytosol [GO:0005829]; U2-type catalytic step 2 spliceosome [GO:0071007]; U4/U6 x U5 tri-snRNP complex [GO:0046540]	cytosol [GO:0005829]; U2-type catalytic step 2 spliceosome [GO:0071007]; U4/U6 x U5 tri-snRNP complex [GO:0046540]; GTP binding [GO:0005525]; GTPase activity [GO:0003924]; U5 snRNA binding [GO:0030623]; mRNA splicing, via spliceosome [GO:0000398]	GTP binding [GO:0005525]; GTPase activity [GO:0003924]; U5 snRNA binding [GO:0030623]	GO:0000398; GO:0003924; GO:0005525; GO:0005829; GO:0030623; GO:0046540; GO:0071007
A0A2R6W3E3	1.83002	1.14579	0.324132	0.957343	A0A2R6W3E3_MARPO	Suppressor of forked domain-containing protein	MARPO_0165s0012	Marchantia polymorpha (Common liverwort) (Marchantia aquatica)	655	IPR003107;IPR011990;IPR013949;	maturation of SSU-rRNA from tricistronic rRNA transcript (SSU-rRNA, 5.8S rRNA, LSU-rRNA) [GO:0000462]	Pwp2p-containing subcomplex of 90S preribosome [GO:0034388]; small-subunit processome [GO:0032040]	Pwp2p-containing subcomplex of 90S preribosome [GO:0034388]; small-subunit processome [GO:0032040]; snoRNA binding [GO:0030515]; maturation of SSU-rRNA from tricistronic rRNA transcript (SSU-rRNA, 5.8S rRNA, LSU-rRNA) [GO:0000462]	snoRNA binding [GO:0030515]	GO:0000462; GO:0030515; GO:0032040; GO:0034388
A0A2R6W6X3	-2.71722	2.8791	0.138822	0.957343	A0A2R6W6X3_MARPO	Peptidase M16C associated domain-containing protein	MARPO_0138s0034	Marchantia polymorpha (Common liverwort) (Marchantia aquatica)	1087	IPR011249;IPR011765;IPR007863;IPR013578;	protein processing [GO:0016485]	chloroplast [GO:0009507]; mitochondrion [GO:0005739]	chloroplast [GO:0009507]; mitochondrion [GO:0005739]; metal ion binding [GO:0046872]; metalloendopeptidase activity [GO:0004222]; protein processing [GO:0016485]	metal ion binding [GO:0046872]; metalloendopeptidase activity [GO:0004222]	GO:0004222; GO:0005739; GO:0009507; GO:0016485; GO:0046872
A0A2R6XNG9	1.83002	1.14579	0.324132	0.957343	A0A2R6XNG9_MARPO	AAA+ ATPase domain-containing protein	MARPO_0007s0098	Marchantia polymorpha (Common liverwort) (Marchantia aquatica)	625	IPR003593;IPR021911;IPR003959;IPR027417;	mitochondrion organization [GO:0007005]	mitochondrion [GO:0005739]	mitochondrion [GO:0005739]; ATP binding [GO:0005524]; ATP hydrolysis activity [GO:0016887]; mitochondrion organization [GO:0007005]	ATP binding [GO:0005524]; ATP hydrolysis activity [GO:0016887]	GO:0005524; GO:0005739; GO:0007005; GO:0016887
A0A2R6WAH8	1.83002	1.14579	0.324132	0.957343	A0A2R6WAH8_MARPO	Suppressor of forked domain-containing protein	MARPO_0119s0057	Marchantia polymorpha (Common liverwort) (Marchantia aquatica)	920	IPR003107;IPR045075;IPR011990;	generation of catalytic spliceosome for first transesterification step [GO:0000349]; mRNA splicing, via spliceosome [GO:0000398]	post-mRNA release spliceosomal complex [GO:0071014]; Prp19 complex [GO:0000974]; U2-type catalytic step 2 spliceosome [GO:0071007]	post-mRNA release spliceosomal complex [GO:0071014]; Prp19 complex [GO:0000974]; U2-type catalytic step 2 spliceosome [GO:0071007]; generation of catalytic spliceosome for first transesterification step [GO:0000349]; mRNA splicing, via spliceosome [GO:0000398]		GO:0000349; GO:0000398; GO:0000974; GO:0071007; GO:0071014
A0A2R6XQD6	1.83002	1.14579	0.324132	0.957343	A0A2R6XQD6_MARPO	alpha-1,2-Mannosidase (EC 3.2.1.-)	MARPO_0005s0011	Marchantia polymorpha (Common liverwort) (Marchantia aquatica)	648	IPR012341;IPR001382;IPR036026;	carbohydrate metabolic process [GO:0005975]; mannose trimming involved in glycoprotein ERAD pathway [GO:1904382]	endoplasmic reticulum [GO:0005783]; Golgi membrane [GO:0000139]	endoplasmic reticulum [GO:0005783]; Golgi membrane [GO:0000139]; calcium ion binding [GO:0005509]; mannosyl-oligosaccharide 1,2-alpha-mannosidase activity [GO:0004571]; carbohydrate metabolic process [GO:0005975]; mannose trimming involved in glycoprotein ERAD pathway [GO:1904382]	calcium ion binding [GO:0005509]; mannosyl-oligosaccharide 1,2-alpha-mannosidase activity [GO:0004571]	GO:0000139; GO:0004571; GO:0005509; GO:0005783; GO:0005975; GO:1904382
A0A2R6X4P4	-1.92144	1.24839	0.305081	0.957343	A0A2R6X4P4_MARPO	Semialdehyde dehydrogenase NAD-binding domain-containing protein	MARPO_0036s0058	Marchantia polymorpha (Common liverwort) (Marchantia aquatica)	413	IPR023013;IPR000706;IPR036291;IPR000534;IPR012280;	arginine biosynthetic process [GO:0006526]		N-acetyl-gamma-glutamyl-phosphate reductase activity [GO:0003942]; NAD binding [GO:0051287]; NADP+ binding [GO:0070401]; protein dimerization activity [GO:0046983]; arginine biosynthetic process [GO:0006526]	N-acetyl-gamma-glutamyl-phosphate reductase activity [GO:0003942]; NAD binding [GO:0051287]; NADP+ binding [GO:0070401]; protein dimerization activity [GO:0046983]	GO:0003942; GO:0006526; GO:0046983; GO:0051287; GO:0070401
A0A2R6XJF4	1.83002	1.14579	0.324132	0.957343	A0A2R6XJF4_MARPO	Uncharacterized protein	MARPO_0012s0170	Marchantia polymorpha (Common liverwort) (Marchantia aquatica)	528	IPR020472;IPR015943;IPR001680;IPR036322;		small-subunit processome [GO:0032040]	small-subunit processome [GO:0032040]; snoRNA binding [GO:0030515]	snoRNA binding [GO:0030515]	GO:0030515; GO:0032040
A0A2R6WH11	1.83002	1.14579	0.324132	0.957343	A0A2R6WH11_MARPO	Citrate synthase	MARPO_0091s0007	Marchantia polymorpha (Common liverwort) (Marchantia aquatica)	518	IPR016142;IPR016143;IPR002020;IPR019810;IPR036969;	carbohydrate metabolic process [GO:0005975]; tricarboxylic acid cycle [GO:0006099]	mitochondrial matrix [GO:0005759]	mitochondrial matrix [GO:0005759]; citrate (Si)-synthase activity [GO:0004108]; carbohydrate metabolic process [GO:0005975]; tricarboxylic acid cycle [GO:0006099]	citrate (Si)-synthase activity [GO:0004108]	GO:0004108; GO:0005759; GO:0005975; GO:0006099
A0A2R6X3T2	-1.92144	1.24838	0.305082	0.957343	A0A2R6X3T2_MARPO	PABS domain-containing protein	MARPO_0038s0069	Marchantia polymorpha (Common liverwort) (Marchantia aquatica)	385	IPR030374;IPR030373;IPR029063;IPR001045;IPR035246;IPR037163;	spermidine biosynthetic process [GO:0008295]	cytosol [GO:0005829]	cytosol [GO:0005829]; spermidine synthase activity [GO:0004766]; spermidine biosynthetic process [GO:0008295]	spermidine synthase activity [GO:0004766]	GO:0004766; GO:0005829; GO:0008295
A0A1L7B5G7	1.83002	1.14579	0.324132	0.957343	A0A1L7B5G7_MARPO	glycerophosphodiester phosphodiesterase (EC 3.1.4.46)	MARPO_0155s0023	Marchantia polymorpha (Common liverwort) (Marchantia aquatica)	760	IPR030395;IPR017946;	glycerol metabolic process [GO:0006071]; lipid metabolic process [GO:0006629]		glycerophosphodiester phosphodiesterase activity [GO:0008889]; glycerol metabolic process [GO:0006071]; lipid metabolic process [GO:0006629]	glycerophosphodiester phosphodiesterase activity [GO:0008889]	GO:0006071; GO:0006629; GO:0008889
A0A2R6W9M2	-2.71722	2.77872	0.144734	0.957343	A0A2R6W9M2_MARPO	Uncharacterized protein	MARPO_0123s0029	Marchantia polymorpha (Common liverwort) (Marchantia aquatica)	727	IPR007133;	histone modification [GO:0016570]; transcription elongation by RNA polymerase II [GO:0006368]	Cdc73/Paf1 complex [GO:0016593]	Cdc73/Paf1 complex [GO:0016593]; chromatin binding [GO:0003682]; RNA polymerase II complex binding [GO:0000993]; histone modification [GO:0016570]; transcription elongation by RNA polymerase II [GO:0006368]	chromatin binding [GO:0003682]; RNA polymerase II complex binding [GO:0000993]	GO:0000993; GO:0003682; GO:0006368; GO:0016570; GO:0016593
A0A2R6WA37	-1.92144	1.24838	0.305082	0.957343	A0A2R6WA37_MARPO	BAT2 N-terminal domain-containing protein	MARPO_0121s0051	Marchantia polymorpha (Common liverwort) (Marchantia aquatica)	2850
A0A2R6X551	1.83002	1.14579	0.324132	0.957343	A0A2R6X551_MARPO	Adenylosuccinate synthetase, chloroplastic (AMPSase) (AdSS) (EC 6.3.4.4) (IMP--aspartate ligase)	PURA MARPO_0035s0034	Marchantia polymorpha (Common liverwort) (Marchantia aquatica)	516	IPR018220;IPR033128;IPR042109;IPR042110;IPR042111;IPR001114;IPR027417;	'de novo' AMP biosynthetic process [GO:0044208]; IMP metabolic process [GO:0046040]	chloroplast [GO:0009507]; cytoplasm [GO:0005737]	chloroplast [GO:0009507]; cytoplasm [GO:0005737]; adenylosuccinate synthase activity [GO:0004019]; GTP binding [GO:0005525]; magnesium ion binding [GO:0000287]; 'de novo' AMP biosynthetic process [GO:0044208]; IMP metabolic process [GO:0046040]	adenylosuccinate synthase activity [GO:0004019]; GTP binding [GO:0005525]; magnesium ion binding [GO:0000287]	GO:0000287; GO:0004019; GO:0005525; GO:0005737; GO:0009507; GO:0044208; GO:0046040
A0A2R6WD31	1.83002	1.14579	0.324132	0.957343	A0A2R6WD31_MARPO	Structural maintenance of chromosomes protein	MARPO_0107s0024	Marchantia polymorpha (Common liverwort) (Marchantia aquatica)	1220	IPR027417;IPR003395;IPR024704;IPR028468;IPR010935;IPR036277;	meiotic cell cycle [GO:0051321]; sister chromatid cohesion [GO:0007062]	cohesin complex [GO:0008278]; nucleus [GO:0005634]	cohesin complex [GO:0008278]; nucleus [GO:0005634]; ATP binding [GO:0005524]; ATP hydrolysis activity [GO:0016887]; DNA binding [GO:0003677]; meiotic cell cycle [GO:0051321]; sister chromatid cohesion [GO:0007062]	ATP binding [GO:0005524]; ATP hydrolysis activity [GO:0016887]; DNA binding [GO:0003677]	GO:0003677; GO:0005524; GO:0005634; GO:0007062; GO:0008278; GO:0016887; GO:0051321
A0A2R6WBK4	1.83002	1.14579	0.324132	0.957343	A0A2R6WBK4_MARPO	Peptidyl-prolyl cis-trans isomerase (PPIase) (EC 5.2.1.8)	MARPO_0114s0041	Marchantia polymorpha (Common liverwort) (Marchantia aquatica)	184	IPR029000;IPR024936;IPR020892;IPR002130;	protein folding [GO:0006457]; protein peptidyl-prolyl isomerization [GO:0000413]	cytoplasm [GO:0005737]; intracellular membrane-bounded organelle [GO:0043231]	cytoplasm [GO:0005737]; intracellular membrane-bounded organelle [GO:0043231]; cyclosporin A binding [GO:0016018]; peptidyl-prolyl cis-trans isomerase activity [GO:0003755]; protein folding [GO:0006457]; protein peptidyl-prolyl isomerization [GO:0000413]	cyclosporin A binding [GO:0016018]; peptidyl-prolyl cis-trans isomerase activity [GO:0003755]	GO:0000413; GO:0003755; GO:0005737; GO:0006457; GO:0016018; GO:0043231
A0A2R6X119	-1.92144	1.24838	0.305082	0.957343	A0A2R6X119_MARPO	Dienelactone hydrolase domain-containing protein	MARPO_0043s0053	Marchantia polymorpha (Common liverwort) (Marchantia aquatica)	292	IPR029058;IPR002925;			hydrolase activity [GO:0016787]	hydrolase activity [GO:0016787]	GO:0016787
A0A2R6X7W2	1.83002	1.14579	0.324132	0.957343	A0A2R6X7W2_MARPO	RNA cytidine acetyltransferase (EC 2.3.1.-) (18S rRNA cytosine acetyltransferase)	MARPO_0031s0153	Marchantia polymorpha (Common liverwort) (Marchantia aquatica)	1039	IPR000182;IPR007807;IPR033688;IPR027417;IPR032672;IPR013562;IPR027992;	rRNA acetylation involved in maturation of SSU-rRNA [GO:1904812]; tRNA acetylation [GO:0051391]	nucleolus [GO:0005730]	nucleolus [GO:0005730]; ATP binding [GO:0005524]; rRNA cytidine N-acetyltransferase activity [GO:1990883]; tRNA binding [GO:0000049]; rRNA acetylation involved in maturation of SSU-rRNA [GO:1904812]; tRNA acetylation [GO:0051391]	ATP binding [GO:0005524]; rRNA cytidine N-acetyltransferase activity [GO:1990883]; tRNA binding [GO:0000049]	GO:0000049; GO:0005524; GO:0005730; GO:0051391; GO:1904812; GO:1990883
A0A2R6XNP9	1.83002	1.14579	0.324132	0.957343	A0A2R6XNP9_MARPO	Peptidase M1 leukotriene A4 hydrolase/aminopeptidase C-terminal domain-containing protein	MARPO_0007s0135	Marchantia polymorpha (Common liverwort) (Marchantia aquatica)	593	IPR045357;IPR042097;IPR016024;IPR038502;IPR034015;IPR001930;IPR015211;IPR014782;IPR027268;	proteolysis [GO:0006508]	cytosol [GO:0005829]	cytosol [GO:0005829]; metallopeptidase activity [GO:0008237]; zinc ion binding [GO:0008270]; proteolysis [GO:0006508]	metallopeptidase activity [GO:0008237]; zinc ion binding [GO:0008270]	GO:0005829; GO:0006508; GO:0008237; GO:0008270
A0A2R6XWM6	-1.92144	1.24838	0.305082	0.957343	A0A2R6XWM6_MARPO	RRM domain-containing protein	MARPO_0001s0454	Marchantia polymorpha (Common liverwort) (Marchantia aquatica)	168	IPR012677;IPR035979;IPR000504;		cytoplasm [GO:0005737]	cytoplasm [GO:0005737]; mRNA binding [GO:0003729]	mRNA binding [GO:0003729]	GO:0003729; GO:0005737
A0A2R6WUZ2	1.83002	1.14579	0.324132	0.957343	A0A2R6WUZ2_MARPO	Nucleolar GTP-binding protein 1	MARPO_0056s0118	Marchantia polymorpha (Common liverwort) (Marchantia aquatica)	670	IPR031167;IPR006073;IPR024926;IPR041623;IPR010674;IPR012973;IPR027417;	ribosomal large subunit biogenesis [GO:0042273]	nucleolus [GO:0005730]	nucleolus [GO:0005730]; GTP binding [GO:0005525]; GTPase activity [GO:0003924]; RNA binding [GO:0003723]; ribosomal large subunit biogenesis [GO:0042273]	GTP binding [GO:0005525]; GTPase activity [GO:0003924]; RNA binding [GO:0003723]	GO:0003723; GO:0003924; GO:0005525; GO:0005730; GO:0042273
A0A2R6XHB6	1.83002	1.14579	0.324132	0.957343	A0A2R6XHB6_MARPO	Nuclear pore complex protein NUP35 (Nucleoporin 35)	MARPO_0014s0033	Marchantia polymorpha (Common liverwort) (Marchantia aquatica)	353	IPR017389;IPR012677;IPR035979;IPR007846;	mRNA transport [GO:0051028]; NLS-bearing protein import into nucleus [GO:0006607]; nuclear pore organization [GO:0006999]	nuclear membrane [GO:0031965]; nuclear pore central transport channel [GO:0044613]; nuclear pore nuclear basket [GO:0044615]	nuclear membrane [GO:0031965]; nuclear pore central transport channel [GO:0044613]; nuclear pore nuclear basket [GO:0044615]; nucleic acid binding [GO:0003676]; phospholipid binding [GO:0005543]; structural constituent of nuclear pore [GO:0017056]; mRNA transport [GO:0051028]; NLS-bearing protein import into nucleus [GO:0006607]; nuclear pore organization [GO:0006999]	nucleic acid binding [GO:0003676]; phospholipid binding [GO:0005543]; structural constituent of nuclear pore [GO:0017056]	GO:0003676; GO:0005543; GO:0006607; GO:0006999; GO:0017056; GO:0031965; GO:0044613; GO:0044615; GO:0051028
A0A2R6XUN6	1.83002	1.14579	0.324132	0.957343	A0A2R6XUN6_MARPO	Phosphoglycolate phosphatase	MARPO_0002s0250	Marchantia polymorpha (Common liverwort) (Marchantia aquatica)	378	IPR036412;IPR006357;IPR023214;IPR006349;			phosphatase activity [GO:0016791]	phosphatase activity [GO:0016791]	GO:0016791
A0A2R6XJB0	1.83002	1.14579	0.324132	0.957343	A0A2R6XJB0_MARPO	Plastid lipid-associated protein/fibrillin conserved domain-containing protein	MARPO_0012s0134	Marchantia polymorpha (Common liverwort) (Marchantia aquatica)	282	IPR039633;IPR006843;	chloroplast organization [GO:0009658]; defense response to bacterium [GO:0042742]; response to ozone [GO:0010193]		chloroplast organization [GO:0009658]; defense response to bacterium [GO:0042742]; response to ozone [GO:0010193]		GO:0009658; GO:0010193; GO:0042742
A0A2R6XQI3	0.484489	1.25257	0.329972	0.957343	A0A2R6XQI3_MARPO	Large ribosomal subunit protein bL9c (50S ribosomal protein L9, chloroplastic) (CL9)	MARPO_0005s0034	Marchantia polymorpha (Common liverwort) (Marchantia aquatica)	206	IPR000244;IPR009027;IPR020594;IPR020069;IPR036791;IPR020070;IPR036935;	translation [GO:0006412]	mitochondrion [GO:0005739]; ribonucleoprotein complex [GO:1990904]; ribosome [GO:0005840]	mitochondrion [GO:0005739]; ribonucleoprotein complex [GO:1990904]; ribosome [GO:0005840]; mRNA binding [GO:0003729]; rRNA binding [GO:0019843]; structural constituent of ribosome [GO:0003735]; translation [GO:0006412]	mRNA binding [GO:0003729]; rRNA binding [GO:0019843]; structural constituent of ribosome [GO:0003735]	GO:0003729; GO:0003735; GO:0005739; GO:0005840; GO:0006412; GO:0019843; GO:1990904
A0A2R6WB18	0.282988	2.86323	0.333162	0.957343	A0A2R6WB18_MARPO	60S ribosomal protein L4 C-terminal domain-containing protein	MARPO_0116s0033	Marchantia polymorpha (Common liverwort) (Marchantia aquatica)	404	IPR025755;IPR002136;IPR013000;IPR023574;IPR045240;	translation [GO:0006412]	cytosolic large ribosomal subunit [GO:0022625]	cytosolic large ribosomal subunit [GO:0022625]; RNA binding [GO:0003723]; structural constituent of ribosome [GO:0003735]; translation [GO:0006412]	RNA binding [GO:0003723]; structural constituent of ribosome [GO:0003735]	GO:0003723; GO:0003735; GO:0006412; GO:0022625
A0A2R6X6P5	1.06697	1.04717	0.335291	0.957343	A0A2R6X6P5_MARPO	BAR domain-containing protein	MARPO_0033s0154	Marchantia polymorpha (Common liverwort) (Marchantia aquatica)	874	IPR027267;IPR037488;IPR004148;		cytoplasm [GO:0005737]	cytoplasm [GO:0005737]		GO:0005737
A0A2R6WK75	0.536412	2.47779	0.336472	0.957343	A0A2R6WK75_MARPO	HTH La-type RNA-binding domain-containing protein	MARPO_0082s0081	Marchantia polymorpha (Common liverwort) (Marchantia aquatica)	1289	IPR006607;IPR045180;IPR006630;IPR036388;IPR036390;	mRNA stabilization [GO:0048255]		RNA binding [GO:0003723]; RNA cap binding [GO:0000339]; mRNA stabilization [GO:0048255]	RNA binding [GO:0003723]; RNA cap binding [GO:0000339]	GO:0000339; GO:0003723; GO:0048255
A0A2R6WHA6	1.83003	1.07541	0.338285	0.957343	A0A2R6WHA6_MARPO	Translocon-associated protein subunit alpha (TRAP-alpha) (Signal sequence receptor subunit alpha)	MARPO_0091s0074	Marchantia polymorpha (Common liverwort) (Marchantia aquatica)	266	IPR005595;		endoplasmic reticulum [GO:0005783]; endoplasmic reticulum membrane [GO:0005789]	endoplasmic reticulum [GO:0005783]; endoplasmic reticulum membrane [GO:0005789]		GO:0005783; GO:0005789
A0A2R6WYP3	1.83003	1.07541	0.338285	0.957343	A0A2R6WYP3_MARPO	glutathione transferase (EC 2.5.1.18)	MARPO_0048s0066	Marchantia polymorpha (Common liverwort) (Marchantia aquatica)	411	IPR010987;IPR036282;IPR040079;IPR004045;IPR004046;IPR005955;IPR034330;IPR034333;IPR036249;IPR003656;	glutathione metabolic process [GO:0006749]; L-phenylalanine catabolic process [GO:0006559]; response to chemical [GO:0042221]	cytoplasm [GO:0005737]	cytoplasm [GO:0005737]; DNA binding [GO:0003677]; glutathione transferase activity [GO:0004364]; maleylacetoacetate isomerase activity [GO:0016034]; metal ion binding [GO:0046872]; glutathione metabolic process [GO:0006749]; L-phenylalanine catabolic process [GO:0006559]; response to chemical [GO:0042221]	DNA binding [GO:0003677]; glutathione transferase activity [GO:0004364]; maleylacetoacetate isomerase activity [GO:0016034]; metal ion binding [GO:0046872]	GO:0003677; GO:0004364; GO:0005737; GO:0006559; GO:0006749; GO:0016034; GO:0042221; GO:0046872
A0A2R6X121	1.83003	1.07541	0.338285	0.957343	A0A2R6X121_MARPO	Signal peptidase complex subunit 2	MARPO_0043s0045	Marchantia polymorpha (Common liverwort) (Marchantia aquatica)	228	IPR009582;	protein targeting to ER [GO:0045047]; signal peptide processing [GO:0006465]	signal peptidase complex [GO:0005787]	signal peptidase complex [GO:0005787]; peptidase activity [GO:0008233]; protein targeting to ER [GO:0045047]; signal peptide processing [GO:0006465]	peptidase activity [GO:0008233]	GO:0005787; GO:0006465; GO:0008233; GO:0045047
A0A2R6XH36	1.83003	1.07541	0.338285	0.957343	A0A2R6XH36_MARPO	Elongator complex protein 1	MARPO_0015s0194	Marchantia polymorpha (Common liverwort) (Marchantia aquatica)	1392	IPR006849;IPR015943;	tRNA wobble base 5-methoxycarbonylmethyl-2-thiouridinylation [GO:0002926]	cytosol [GO:0005829]; elongator holoenzyme complex [GO:0033588]	cytosol [GO:0005829]; elongator holoenzyme complex [GO:0033588]; tRNA binding [GO:0000049]; tRNA wobble base 5-methoxycarbonylmethyl-2-thiouridinylation [GO:0002926]	tRNA binding [GO:0000049]	GO:0000049; GO:0002926; GO:0005829; GO:0033588
A0A2R6XP80	1.83003	1.07541	0.338285	0.957343	A0A2R6XP80_MARPO	ACT domain-containing protein	MARPO_0007s0273	Marchantia polymorpha (Common liverwort) (Marchantia aquatica)	496	IPR004789;IPR027271;IPR019455;IPR045865;IPR002912;IPR039557;	isoleucine biosynthetic process [GO:0009097]; valine biosynthetic process [GO:0009099]	cytosol [GO:0005829]	cytosol [GO:0005829]; acetolactate synthase activity [GO:0003984]; acetolactate synthase regulator activity [GO:1990610]; isoleucine biosynthetic process [GO:0009097]; valine biosynthetic process [GO:0009099]	acetolactate synthase activity [GO:0003984]; acetolactate synthase regulator activity [GO:1990610]	GO:0003984; GO:0005829; GO:0009097; GO:0009099; GO:1990610
A0A2R6WZ47	1.83003	1.07541	0.338285	0.957343	A0A2R6WZ47_MARPO	Pentacotripeptide-repeat region of PRORP domain-containing protein	MARPO_0047s0104	Marchantia polymorpha (Common liverwort) (Marchantia aquatica)	536	IPR002885;IPR033443;IPR011990;			mRNA binding [GO:0003729]	mRNA binding [GO:0003729]	GO:0003729
A0A2R6XPI8	1.83003	1.07541	0.338285	0.957343	A0A2R6XPI8_MARPO	Nuclear pore complex protein NUP1	MARPO_0006s0069	Marchantia polymorpha (Common liverwort) (Marchantia aquatica)	1419		nuclear membrane organization [GO:0071763]	nuclear envelope [GO:0005635]	nuclear envelope [GO:0005635]; nuclear membrane organization [GO:0071763]		GO:0005635; GO:0071763
A0A2R6XC64	1.83003	1.07541	0.338285	0.957343	A0A2R6XC64_MARPO	Lunapark domain-containing protein	MARPO_0023s0021	Marchantia polymorpha (Common liverwort) (Marchantia aquatica)	425	IPR040115;IPR019273;	endoplasmic reticulum tubular network organization [GO:0071786]	endoplasmic reticulum tubular network [GO:0071782]; membrane [GO:0016020]	endoplasmic reticulum tubular network [GO:0071782]; membrane [GO:0016020]; endoplasmic reticulum tubular network organization [GO:0071786]		GO:0016020; GO:0071782; GO:0071786
A0A2R6WGC5	1.83003	1.07541	0.338285	0.957343	A0A2R6WGC5_MARPO	ACB domain-containing protein	MARPO_0094s0063	Marchantia polymorpha (Common liverwort) (Marchantia aquatica)	461	IPR000582;IPR035984;IPR002110;IPR036770;IPR014352;		membrane [GO:0016020]	membrane [GO:0016020]; fatty-acyl-CoA binding [GO:0000062]	fatty-acyl-CoA binding [GO:0000062]	GO:0000062; GO:0016020
A0A2R6XC67	-1.92144	1.24838	0.305082	0.957343	A0A2R6XC67_MARPO	NAD-dependent epimerase/dehydratase domain-containing protein	MARPO_0023s0036	Marchantia polymorpha (Common liverwort) (Marchantia aquatica)	311	IPR001509;IPR036291;			oxidoreductase activity, acting on the CH-OH group of donors, NAD or NADP as acceptor [GO:0016616]	oxidoreductase activity, acting on the CH-OH group of donors, NAD or NADP as acceptor [GO:0016616]	GO:0016616
A0A2R6X6T4	0.423013	3.32283	0.338544	0.957343	A0A2R6X6T4_MARPO	EF-hand domain-containing protein	MARPO_0032s0019	Marchantia polymorpha (Common liverwort) (Marchantia aquatica)	170	IPR011992;IPR018247;IPR002048;			calcium ion binding [GO:0005509]	calcium ion binding [GO:0005509]	GO:0005509
A0A2R6VXS3	1.83003	1.04412	0.344888	0.957343	A0A2R6VXS3_MARPO	FAS1 domain-containing protein	MARPO_2298s0001	Marchantia polymorpha (Common liverwort) (Marchantia aquatica)	153
A0A2R6WYI9	-1.92145	1.21047	0.311918	0.957343	A0A2R6WYI9_MARPO	AP2/ERF domain-containing protein	MARPO_0048s0045	Marchantia polymorpha (Common liverwort) (Marchantia aquatica)	750	IPR001471;IPR036955;IPR016177;IPR044808;	ethylene-activated signaling pathway [GO:0009873]	nucleus [GO:0005634]	nucleus [GO:0005634]; DNA binding [GO:0003677]; DNA-binding transcription factor activity [GO:0003700]; ethylene-activated signaling pathway [GO:0009873]	DNA binding [GO:0003677]; DNA-binding transcription factor activity [GO:0003700]	GO:0003677; GO:0003700; GO:0005634; GO:0009873
A0A2R6XDT9	1.83003	1.04412	0.344888	0.957343	A0A2R6XDT9_MARPO	UMP-CMP kinase (EC 2.7.4.14) (Deoxycytidylate kinase) (CK) (dCMP kinase) (Uridine monophosphate/cytidine monophosphate kinase) (UMP/CMP kinase) (UMP/CMPK)	MARPO_0021s0126	Marchantia polymorpha (Common liverwort) (Marchantia aquatica)	427	IPR000850;IPR033690;IPR013543;IPR032710;IPR027417;IPR006266;	'de novo' pyrimidine nucleobase biosynthetic process [GO:0006207]; CDP biosynthetic process [GO:0046705]; protein phosphorylation [GO:0006468]; UDP biosynthetic process [GO:0006225]	cytoplasm [GO:0005737]; nucleus [GO:0005634]	cytoplasm [GO:0005737]; nucleus [GO:0005634]; ATP binding [GO:0005524]; calmodulin binding [GO:0005516]; calmodulin-dependent protein kinase activity [GO:0004683]; CMP kinase activity [GO:0036430]; cytidylate kinase activity [GO:0004127]; dCMP kinase activity [GO:0036431]; UMP kinase activity [GO:0033862]; 'de novo' pyrimidine nucleobase biosynthetic process [GO:0006207]; CDP biosynthetic process…	ATP binding [GO:0005524]; calmodulin binding [GO:0005516]; calmodulin-dependent protein kinase activity [GO:0004683]; CMP kinase activity [GO:0036430]; cytidylate kinase activity [GO:0004127]; dCMP kinase activity [GO:0036431]; UMP kinase activity [GO:0033862]	GO:0004127; GO:0004683; GO:0005516; GO:0005524; GO:0005634; GO:0005737; GO:0006207; GO:0006225; GO:0006468; GO:0033862; GO:0036430; GO:0036431; GO:0046705
A0A2R6XQP6	1.83003	1.04412	0.344888	0.957343	A0A2R6XQP6_MARPO	CobW C-terminal domain-containing protein	MARPO_0005s0038	Marchantia polymorpha (Common liverwort) (Marchantia aquatica)	504	IPR036627;IPR011629;IPR003495;IPR027417;		cytoplasm [GO:0005737]	cytoplasm [GO:0005737]; hydrolase activity [GO:0016787]	hydrolase activity [GO:0016787]	GO:0005737; GO:0016787
A0A2R6XSU1	1.83003	1.04412	0.344888	0.957343	A0A2R6XSU1_MARPO	Proton pump-interactor 1	MARPO_0003s0069	Marchantia polymorpha (Common liverwort) (Marchantia aquatica)	742			membrane [GO:0016020]	membrane [GO:0016020]		GO:0016020
A0A2R6WSP2	1.83003	1.04412	0.344888	0.957343	A0A2R6WSP2_MARPO	Dolichyl-diphosphooligosaccharide--protein glycosyltransferase subunit 3B	MARPO_0061s0113	Marchantia polymorpha (Common liverwort) (Marchantia aquatica)	350	IPR021149;	protein N-linked glycosylation via asparagine [GO:0018279]	oligosaccharyltransferase complex [GO:0008250]	oligosaccharyltransferase complex [GO:0008250]; protein N-linked glycosylation via asparagine [GO:0018279]		GO:0008250; GO:0018279
A0A2R6X4R4	-1.92144	1.24838	0.305082	0.957343	A0A2R6X4R4_MARPO	CBS domain-containing protein	MARPO_0036s0073	Marchantia polymorpha (Common liverwort) (Marchantia aquatica)	243	IPR000644;IPR046342;
A0A2R6WV48	1.83003	1.04412	0.344888	0.957343	A0A2R6WV48_MARPO	Uncharacterized protein	MARPO_0055s0013	Marchantia polymorpha (Common liverwort) (Marchantia aquatica)	358	IPR036291;IPR002347;	chlorophyll catabolic process [GO:0015996]; PSII associated light-harvesting complex II catabolic process [GO:0010304]		chlorophyll(ide) b reductase activity [GO:0034256]; chlorophyll catabolic process [GO:0015996]; PSII associated light-harvesting complex II catabolic process [GO:0010304]	chlorophyll(ide) b reductase activity [GO:0034256]	GO:0010304; GO:0015996; GO:0034256
A0A2R6XM46	1.56674	0.996305	0.346642	0.957343	A0A2R6XM46_MARPO	GTP-binding protein OBGC2	MARPO_0009s0196	Marchantia polymorpha (Common liverwort) (Marchantia aquatica)	563	IPR031167;IPR006073;IPR006074;IPR006169;IPR036726;IPR045086;IPR027417;	ribosome biogenesis [GO:0042254]	mitochondrion [GO:0005739]	mitochondrion [GO:0005739]; GTP binding [GO:0005525]; GTPase activity [GO:0003924]; ribosome biogenesis [GO:0042254]	GTP binding [GO:0005525]; GTPase activity [GO:0003924]	GO:0003924; GO:0005525; GO:0005739; GO:0042254
A0A2R6W1G8	-2.71722	2.00751	0.204525	0.957343	A0A2R6W1G8_MARPO	NAD(P)-binding domain-containing protein	MARPO_0187s0017	Marchantia polymorpha (Common liverwort) (Marchantia aquatica)	350	IPR016040;IPR036291;IPR044163;			oxidoreductase activity [GO:0016491]	oxidoreductase activity [GO:0016491]	GO:0016491
I7IIM0	1.19397	1.06512	0.348239	0.957343	I7IIM0_MARPO	Chlorophyll a-b binding protein, chloroplastic	lhca4 MARPO_0006s0261	Marchantia polymorpha (Common liverwort) (Marchantia aquatica)	249	IPR001344;IPR022796;	photosynthesis, light harvesting in photosystem I [GO:0009768]; response to cold [GO:0009409]; response to high light intensity [GO:0009644]; response to light stimulus [GO:0009416]; response to low light intensity stimulus [GO:0009645]	chloroplast thylakoid membrane [GO:0009535]; photosystem I [GO:0009522]; photosystem II [GO:0009523]	chloroplast thylakoid membrane [GO:0009535]; photosystem I [GO:0009522]; photosystem II [GO:0009523]; chlorophyll binding [GO:0016168]; mRNA binding [GO:0003729]; protein domain specific binding [GO:0019904]; photosynthesis, light harvesting in photosystem I [GO:0009768]; response to cold [GO:0009409]; response to high light intensity [GO:0009644]; response to light stimulus [GO:0009416]; respons…	chlorophyll binding [GO:0016168]; mRNA binding [GO:0003729]; protein domain specific binding [GO:0019904]	GO:0003729; GO:0009409; GO:0009416; GO:0009522; GO:0009523; GO:0009535; GO:0009644; GO:0009645; GO:0009768; GO:0016168; GO:0019904
A0A2R6XD29	-1.92144	1.24839	0.305081	0.957343	A0A2R6XD29_MARPO	Glutaredoxin domain-containing protein	MARPO_0022s0043	Marchantia polymorpha (Common liverwort) (Marchantia aquatica)	623	IPR002109;IPR036249;
A0A2R6XMG7	1.19397	1.06512	0.348239	0.957343	A0A2R6XMG7_MARPO	Methionine S-methyltransferase	MARPO_0008s0067	Marchantia polymorpha (Common liverwort) (Marchantia aquatica)	1079	IPR004839;IPR025779;IPR015424;IPR015421;IPR015422;IPR029063;IPR007848;	biosynthetic process [GO:0009058]; S-adenosylmethionine metabolic process [GO:0046500]; selenium compound metabolic process [GO:0001887]		pyridoxal phosphate binding [GO:0030170]; S-adenosylmethionine-dependent methyltransferase activity [GO:0008757]; biosynthetic process [GO:0009058]; S-adenosylmethionine metabolic process [GO:0046500]; selenium compound metabolic process [GO:0001887]	pyridoxal phosphate binding [GO:0030170]; S-adenosylmethionine-dependent methyltransferase activity [GO:0008757]	GO:0001887; GO:0008757; GO:0009058; GO:0030170; GO:0046500
A0A2R6XR17	1.19397	1.06512	0.348239	0.957343	A0A2R6XR17_MARPO	CTLH domain-containing protein	MARPO_0005s0175	Marchantia polymorpha (Common liverwort) (Marchantia aquatica)	593	IPR006595;IPR020472;IPR006594;IPR013979;IPR015943;IPR001680;IPR019775;IPR036322;
A0A2R6WMS4	1.19398	1.10255	0.348239	0.957343	A0A2R6WMS4_MARPO	UDP-glucuronate decarboxylase (EC 4.1.1.35)	MARPO_0073s0028	Marchantia polymorpha (Common liverwort) (Marchantia aquatica)	436	IPR016040;IPR036291;IPR044516;	D-xylose metabolic process [GO:0042732]; UDP-D-xylose biosynthetic process [GO:0033320]	cytoplasm [GO:0005737]; membrane [GO:0016020]	cytoplasm [GO:0005737]; membrane [GO:0016020]; NAD+ binding [GO:0070403]; UDP-glucuronate decarboxylase activity [GO:0048040]; D-xylose metabolic process [GO:0042732]; UDP-D-xylose biosynthetic process [GO:0033320]	NAD+ binding [GO:0070403]; UDP-glucuronate decarboxylase activity [GO:0048040]	GO:0005737; GO:0016020; GO:0033320; GO:0042732; GO:0048040; GO:0070403
A0A142J866	1.19398	1.10255	0.348239	0.957343	A0A142J866_MARPO	Ferric chelate reductase 3	MARPO_0059s0068	Marchantia polymorpha (Common liverwort) (Marchantia aquatica)	749	IPR013112;IPR017927;IPR013130;IPR013121;IPR039261;		plasma membrane [GO:0005886]	plasma membrane [GO:0005886]; oxidoreductase activity [GO:0016491]	oxidoreductase activity [GO:0016491]	GO:0005886; GO:0016491
A0A2R6XL92	-1.92144	1.24838	0.305082	0.957343	A0A2R6XL92_MARPO	Phosphoribulokinase/uridine kinase domain-containing protein	MARPO_0010s0209	Marchantia polymorpha (Common liverwort) (Marchantia aquatica)	418	IPR027417;IPR006083;			ATP binding [GO:0005524]; kinase activity [GO:0016301]	ATP binding [GO:0005524]; kinase activity [GO:0016301]	GO:0005524; GO:0016301
A0A2R6W6Q8	-1.92144	1.24838	0.305082	0.957343	A0A2R6W6Q8_MARPO	RING-type domain-containing protein	MARPO_0139s0018	Marchantia polymorpha (Common liverwort) (Marchantia aquatica)	609	IPR002110;IPR036770;IPR001841;IPR013083;			transferase activity [GO:0016740]	transferase activity [GO:0016740]	GO:0016740
A0A2R6XN30	1.19398	1.10255	0.348239	0.957343	A0A2R6XN30_MARPO	Peroxidase (EC 1.11.1.7)	MARPO_0008s0265	Marchantia polymorpha (Common liverwort) (Marchantia aquatica)	323	IPR002016;IPR010255;IPR000823;IPR019793;IPR033905;	hydrogen peroxide catabolic process [GO:0042744]; response to oxidative stress [GO:0006979]	extracellular region [GO:0005576]; plant-type cell wall [GO:0009505]	extracellular region [GO:0005576]; plant-type cell wall [GO:0009505]; heme binding [GO:0020037]; lactoperoxidase activity [GO:0140825]; metal ion binding [GO:0046872]; peroxidase activity [GO:0004601]; hydrogen peroxide catabolic process [GO:0042744]; response to oxidative stress [GO:0006979]	heme binding [GO:0020037]; lactoperoxidase activity [GO:0140825]; metal ion binding [GO:0046872]; peroxidase activity [GO:0004601]	GO:0004601; GO:0005576; GO:0006979; GO:0009505; GO:0020037; GO:0042744; GO:0046872; GO:0140825
A0A2R6XAV9	1.19398	1.10255	0.348239	0.957343	A0A2R6XAV9_MARPO	Translocon Sec61/SecY plug domain-containing protein	MARPO_0026s0117	Marchantia polymorpha (Common liverwort) (Marchantia aquatica)	478	IPR002208;IPR030659;IPR023201;IPR019561;	post-translational protein targeting to membrane, translocation [GO:0031204]; SRP-dependent cotranslational protein targeting to membrane, translocation [GO:0006616]	chloroplast thylakoid membrane [GO:0009535]; Sec61 translocon complex [GO:0005784]	chloroplast thylakoid membrane [GO:0009535]; Sec61 translocon complex [GO:0005784]; protein transmembrane transporter activity [GO:0008320]; ribosome binding [GO:0043022]; signal sequence binding [GO:0005048]; post-translational protein targeting to membrane, translocation [GO:0031204]; SRP-dependent cotranslational protein targeting to membrane, translocation [GO:0006616]	protein transmembrane transporter activity [GO:0008320]; ribosome binding [GO:0043022]; signal sequence binding [GO:0005048]	GO:0005048; GO:0005784; GO:0006616; GO:0008320; GO:0009535; GO:0031204; GO:0043022
A0A2R6X245	0.422961	0.990561	0.348724	0.957343	A0A2R6X245_MARPO	Thioredoxin domain-containing protein	MARPO_0041s0078	Marchantia polymorpha (Common liverwort) (Marchantia aquatica)	431	IPR005788;IPR044569;IPR036249;IPR017937;IPR013766;	response to endoplasmic reticulum stress [GO:0034976]	endoplasmic reticulum lumen [GO:0005788]	endoplasmic reticulum lumen [GO:0005788]; protein disulfide isomerase activity [GO:0003756]; protein-disulfide reductase activity [GO:0015035]; response to endoplasmic reticulum stress [GO:0034976]	protein disulfide isomerase activity [GO:0003756]; protein-disulfide reductase activity [GO:0015035]	GO:0003756; GO:0005788; GO:0015035; GO:0034976
A0A2R6W929	-1.92144	1.24838	0.305082	0.957343	A0A2R6W929_MARPO	carbamoyl-phosphate synthase (glutamine-hydrolyzing) (EC 6.3.5.5) (Carbamoyl-phosphate synthetase ammonia chain)	MARPO_0126s0034	Marchantia polymorpha (Common liverwort) (Marchantia aquatica)	1210	IPR011761;IPR013815;IPR006275;IPR005480;IPR036897;IPR005479;IPR005483;IPR011607;IPR036914;IPR033937;IPR016185;	'de novo' UMP biosynthetic process [GO:0044205]; glutamine metabolic process [GO:0006541]	cytoplasm [GO:0005737]	cytoplasm [GO:0005737]; ATP binding [GO:0005524]; carbamoyl-phosphate synthase (glutamine-hydrolyzing) activity [GO:0004088]; metal ion binding [GO:0046872]; 'de novo' UMP biosynthetic process [GO:0044205]; glutamine metabolic process [GO:0006541]	ATP binding [GO:0005524]; carbamoyl-phosphate synthase (glutamine-hydrolyzing) activity [GO:0004088]; metal ion binding [GO:0046872]	GO:0004088; GO:0005524; GO:0005737; GO:0006541; GO:0044205; GO:0046872
A0A2R6XJF7	0.25854	1.40655	0.351496	0.957343	A0A2R6XJF7_MARPO	Uncharacterized protein	MARPO_0012s0190	Marchantia polymorpha (Common liverwort) (Marchantia aquatica)	1836	IPR002710;IPR000048;IPR004087;IPR004088;IPR036612;IPR036961;IPR001609;IPR004009;IPR037975;IPR036018;IPR027417;IPR000571;IPR036855;	actin filament organization [GO:0007015]; vesicle transport along actin filament [GO:0030050]	actin cytoskeleton [GO:0015629]; cytoplasm [GO:0005737]; myosin complex [GO:0016459]; vesicle [GO:0031982]	actin cytoskeleton [GO:0015629]; cytoplasm [GO:0005737]; myosin complex [GO:0016459]; vesicle [GO:0031982]; actin filament binding [GO:0051015]; ATP binding [GO:0005524]; calmodulin binding [GO:0005516]; metal ion binding [GO:0046872]; microfilament motor activity [GO:0000146]; RNA binding [GO:0003723]; actin filament organization [GO:0007015]; vesicle transport along actin filament [GO:0030050]	actin filament binding [GO:0051015]; ATP binding [GO:0005524]; calmodulin binding [GO:0005516]; metal ion binding [GO:0046872]; microfilament motor activity [GO:0000146]; RNA binding [GO:0003723]	GO:0000146; GO:0003723; GO:0005516; GO:0005524; GO:0005737; GO:0007015; GO:0015629; GO:0016459; GO:0030050; GO:0031982; GO:0046872; GO:0051015
A0A2R6WK09	0.363826	3.2918	0.355914	0.961183	A0A2R6WK09_MARPO	ATP synthase subunit beta (EC 7.1.2.2)	MARPO_0082s0043	Marchantia polymorpha (Common liverwort) (Marchantia aquatica)	562	IPR003593;IPR005722;IPR020003;IPR004100;IPR036121;IPR000194;IPR024034;IPR027417;	proton motive force-driven mitochondrial ATP synthesis [GO:0042776]	mitochondrial proton-transporting ATP synthase complex [GO:0005753]; proton-transporting ATP synthase complex, catalytic core F(1) [GO:0045261]	mitochondrial proton-transporting ATP synthase complex [GO:0005753]; proton-transporting ATP synthase complex, catalytic core F(1) [GO:0045261]; ATP binding [GO:0005524]; proton-transporting ATP synthase activity, rotational mechanism [GO:0046933]; proton-transporting ATPase activity, rotational mechanism [GO:0046961]; proton motive force-driven mitochondrial ATP synthesis [GO:0042776]	ATP binding [GO:0005524]; proton-transporting ATP synthase activity, rotational mechanism [GO:0046933]; proton-transporting ATPase activity, rotational mechanism [GO:0046961]	GO:0005524; GO:0005753; GO:0042776; GO:0045261; GO:0046933; GO:0046961
A0A2R6WS70	-1.28973	0.95257	0.356875	0.961183	A0A2R6WS70_MARPO	LisH domain-containing protein	MARPO_0062s0116	Marchantia polymorpha (Common liverwort) (Marchantia aquatica)	2068	IPR006594;IPR033270;IPR015943;IPR036322;	leaf development [GO:0048366]; protein ubiquitination [GO:0016567]	Cul4-RING E3 ubiquitin ligase complex [GO:0080008]; nucleus [GO:0005634]	Cul4-RING E3 ubiquitin ligase complex [GO:0080008]; nucleus [GO:0005634]; leaf development [GO:0048366]; protein ubiquitination [GO:0016567]		GO:0005634; GO:0016567; GO:0048366; GO:0080008
A0A2R6W4R7	0.363874	2.80218	0.355914	0.961183	A0A2R6W4R7_MARPO	Elongation factor Tu	MARPO_0153s0015	Marchantia polymorpha (Common liverwort) (Marchantia aquatica)	455	IPR041709;IPR004161;IPR033720;IPR031157;IPR027417;IPR005225;IPR000795;IPR009000;IPR009001;IPR004541;IPR004160;	mitochondrial translational elongation [GO:0070125]; response to cadmium ion [GO:0046686]	mitochondrion [GO:0005739]	mitochondrion [GO:0005739]; GTP binding [GO:0005525]; GTPase activity [GO:0003924]; translation elongation factor activity [GO:0003746]; mitochondrial translational elongation [GO:0070125]; response to cadmium ion [GO:0046686]	GTP binding [GO:0005525]; GTPase activity [GO:0003924]; translation elongation factor activity [GO:0003746]	GO:0003746; GO:0003924; GO:0005525; GO:0005739; GO:0046686; GO:0070125
A0A2R6VYI4	0.39793	4.03715	0.356768	0.961183	A0A2R6VYI4_MARPO	S-adenosylmethionine synthase (EC 2.5.1.6)	MARPO_0657s0001	Marchantia polymorpha (Common liverwort) (Marchantia aquatica)	393	IPR022631;IPR022630;IPR022629;IPR022628;IPR002133;IPR022636;	one-carbon metabolic process [GO:0006730]; S-adenosylmethionine biosynthetic process [GO:0006556]	cytosol [GO:0005829]	cytosol [GO:0005829]; ATP binding [GO:0005524]; metal ion binding [GO:0046872]; methionine adenosyltransferase activity [GO:0004478]; one-carbon metabolic process [GO:0006730]; S-adenosylmethionine biosynthetic process [GO:0006556]	ATP binding [GO:0005524]; metal ion binding [GO:0046872]; methionine adenosyltransferase activity [GO:0004478]	GO:0004478; GO:0005524; GO:0005829; GO:0006556; GO:0006730; GO:0046872
A0A2R6X4C1	0.683748	1.299	0.360242	0.963825	A0A2R6X4C1_MARPO	Metallo-beta-lactamase domain-containing protein	MARPO_0037s0113	Marchantia polymorpha (Common liverwort) (Marchantia aquatica)	895	IPR001279;IPR044822;IPR036866;IPR011108;IPR042173;	auxin transport [GO:0060918]; chloroplast organization [GO:0009658]; response to light stimulus [GO:0009416]	chloroplast [GO:0009507]	chloroplast [GO:0009507]; 5'-3' exonuclease activity [GO:0008409]; endonuclease activity [GO:0004519]; mRNA binding [GO:0003729]; auxin transport [GO:0060918]; chloroplast organization [GO:0009658]; response to light stimulus [GO:0009416]	5'-3' exonuclease activity [GO:0008409]; endonuclease activity [GO:0004519]; mRNA binding [GO:0003729]	GO:0003729; GO:0004519; GO:0008409; GO:0009416; GO:0009507; GO:0009658; GO:0060918
A0A2R6WX01	0.68377	1.43534	0.360242	0.963825	A0A2R6WX01_MARPO	PX domain-containing protein	MARPO_0051s0019	Marchantia polymorpha (Common liverwort) (Marchantia aquatica)	410	IPR027267;IPR010504;IPR001683;IPR036871;IPR015404;	Golgi to vacuole transport [GO:0006896]; positive gravitropism [GO:0009958]; protein targeting to vacuole [GO:0006623]; root development [GO:0048364]	endosome [GO:0005768]; multivesicular body [GO:0005771]; retromer complex [GO:0030904]	endosome [GO:0005768]; multivesicular body [GO:0005771]; retromer complex [GO:0030904]; phosphatidylinositol binding [GO:0035091]; protein domain specific binding [GO:0019904]; Golgi to vacuole transport [GO:0006896]; positive gravitropism [GO:0009958]; protein targeting to vacuole [GO:0006623]; root development [GO:0048364]	phosphatidylinositol binding [GO:0035091]; protein domain specific binding [GO:0019904]	GO:0005768; GO:0005771; GO:0006623; GO:0006896; GO:0009958; GO:0019904; GO:0030904; GO:0035091; GO:0048364
A0A2R6XNS8	0.683782	2.33725	0.360242	0.963825	A0A2R6XNS8_MARPO	30S ribosomal protein S9, chloroplastic	MARPO_0007s0166	Marchantia polymorpha (Common liverwort) (Marchantia aquatica)	225	IPR020568;IPR014721;IPR000754;IPR023035;IPR020574;	translation [GO:0006412]	mitochondrial small ribosomal subunit [GO:0005763]; plastid small ribosomal subunit [GO:0000312]	mitochondrial small ribosomal subunit [GO:0005763]; plastid small ribosomal subunit [GO:0000312]; mRNA binding [GO:0003729]; RNA binding [GO:0003723]; structural constituent of ribosome [GO:0003735]; translation [GO:0006412]	mRNA binding [GO:0003729]; RNA binding [GO:0003723]; structural constituent of ribosome [GO:0003735]	GO:0000312; GO:0003723; GO:0003729; GO:0003735; GO:0005763; GO:0006412
A0A2R6XFI8	1.06696	0.933585	0.361461	0.964958	A0A2R6XFI8_MARPO	RRM domain-containing protein	MARPO_0017s0003	Marchantia polymorpha (Common liverwort) (Marchantia aquatica)	510	IPR012677;IPR035979;IPR000504;	regulation of translation [GO:0006417]		mRNA binding [GO:0003729]; regulation of translation [GO:0006417]	mRNA binding [GO:0003729]	GO:0003729; GO:0006417
A0A2R6XCW3	-0.612597	3.20348	0.363501	0.968272	A0A2R6XCW3_MARPO	Glutathione peroxidase	MARPO_0023s0153	Marchantia polymorpha (Common liverwort) (Marchantia aquatica)	276	IPR000889;IPR029759;IPR029760;IPR036249;	response to oxidative stress [GO:0006979]		glutathione peroxidase activity [GO:0004602]; peroxidase activity [GO:0004601]; response to oxidative stress [GO:0006979]	glutathione peroxidase activity [GO:0004602]; peroxidase activity [GO:0004601]	GO:0004601; GO:0004602; GO:0006979
A0A2R6XQG4	1.06696	0.911517	0.366907	0.975201	A0A2R6XQG4_MARPO	Coatomer subunit zeta	MARPO_0005s0013	Marchantia polymorpha (Common liverwort) (Marchantia aquatica)	178	IPR022775;IPR039652;IPR011012;	intra-Golgi vesicle-mediated transport [GO:0006891]; intracellular protein transport [GO:0006886]; retrograde vesicle-mediated transport, Golgi to endoplasmic reticulum [GO:0006890]	COPI vesicle coat [GO:0030126]; Golgi membrane [GO:0000139]	COPI vesicle coat [GO:0030126]; Golgi membrane [GO:0000139]; intra-Golgi vesicle-mediated transport [GO:0006891]; intracellular protein transport [GO:0006886]; retrograde vesicle-mediated transport, Golgi to endoplasmic reticulum [GO:0006890]		GO:0000139; GO:0006886; GO:0006890; GO:0006891; GO:0030126
A0A2R6WXJ5	0.554265	2.02475	0.369226	0.979217	A0A2R6WXJ5_MARPO	Plasma membrane ATPase (EC 7.1.2.1)	MARPO_0050s0043	Marchantia polymorpha (Common liverwort) (Marchantia aquatica)	952	IPR004014;IPR023299;IPR018303;IPR023298;IPR008250;IPR036412;IPR023214;IPR006534;IPR001757;IPR044492;	proton export across plasma membrane [GO:0120029]; proton transmembrane transport [GO:1902600]; regulation of intracellular pH [GO:0051453]	plasma membrane [GO:0005886]	plasma membrane [GO:0005886]; ATP binding [GO:0005524]; ATP hydrolysis activity [GO:0016887]; P-type proton-exporting transporter activity [GO:0008553]; proton export across plasma membrane [GO:0120029]; proton transmembrane transport [GO:1902600]; regulation of intracellular pH [GO:0051453]	ATP binding [GO:0005524]; ATP hydrolysis activity [GO:0016887]; P-type proton-exporting transporter activity [GO:0008553]	GO:0005524; GO:0005886; GO:0008553; GO:0016887; GO:0051453; GO:0120029; GO:1902600
A0A2R6WE56	0.418215	3.08173	0.373272	0.984344	A0A2R6WE56_MARPO	Delta-1-pyrroline-5-carboxylate synthase [Includes: Glutamate 5-kinase (GK) (EC 2.7.2.11) (Gamma-glutamyl kinase); Gamma-glutamyl phosphate reductase (GPR) (EC 1.2.1.41) (Glutamate-5-semialdehyde dehydrogenase) (Glutamyl-gamma-semialdehyde dehydrogenase)]	MARPO_0102s0016	Marchantia polymorpha (Common liverwort) (Marchantia aquatica)	731	IPR036393;IPR016161;IPR016163;IPR016162;IPR015590;IPR001048;IPR020593;IPR001057;IPR005715;IPR019797;IPR000965;IPR005766;	L-proline biosynthetic process [GO:0055129]; phosphorylation [GO:0016310]	cytoplasm [GO:0005737]	cytoplasm [GO:0005737]; ATP binding [GO:0005524]; glutamate 5-kinase activity [GO:0004349]; glutamate-5-semialdehyde dehydrogenase activity [GO:0004350]; L-proline biosynthetic process [GO:0055129]; phosphorylation [GO:0016310]	ATP binding [GO:0005524]; glutamate 5-kinase activity [GO:0004349]; glutamate-5-semialdehyde dehydrogenase activity [GO:0004350]	GO:0004349; GO:0004350; GO:0005524; GO:0005737; GO:0016310; GO:0055129
A0A2R6XV09	0.802539	1.93386	0.378633	0.984344	A0A2R6XV09_MARPO	MPN domain-containing protein	MARPO_0001s0009	Marchantia polymorpha (Common liverwort) (Marchantia aquatica)	313	IPR000555;IPR037518;IPR033858;IPR024969;	proteasome-mediated ubiquitin-dependent protein catabolic process [GO:0043161]	proteasome complex [GO:0000502]; proteasome regulatory particle [GO:0005838]	proteasome complex [GO:0000502]; proteasome regulatory particle [GO:0005838]; metallopeptidase activity [GO:0008237]; proteasome-mediated ubiquitin-dependent protein catabolic process [GO:0043161]	metallopeptidase activity [GO:0008237]	GO:0000502; GO:0005838; GO:0008237; GO:0043161
A0A2R6X1V8	0.802539	1.93386	0.378633	0.984344	A0A2R6X1V8_MARPO	Putative septum site-determining protein MinD	MARPO_0042s0122	Marchantia polymorpha (Common liverwort) (Marchantia aquatica)	246	IPR002586;IPR010223;IPR025501;IPR027417;	chloroplast fission [GO:0010020]; negative regulation of cell division [GO:0051782]	chloroplast [GO:0009507]; cytoplasmic side of plasma membrane [GO:0009898]; cytosol [GO:0005829]	chloroplast [GO:0009507]; cytoplasmic side of plasma membrane [GO:0009898]; cytosol [GO:0005829]; ATP binding [GO:0005524]; ATP hydrolysis activity [GO:0016887]; calcium-dependent ATPase activity [GO:0030899]; protein homodimerization activity [GO:0042803]; chloroplast fission [GO:0010020]; negative regulation of cell division [GO:0051782]	ATP binding [GO:0005524]; ATP hydrolysis activity [GO:0016887]; calcium-dependent ATPase activity [GO:0030899]; protein homodimerization activity [GO:0042803]	GO:0005524; GO:0005829; GO:0009507; GO:0009898; GO:0010020; GO:0016887; GO:0030899; GO:0042803; GO:0051782
A0A2R6XI00	0.80255	1.07333	0.378633	0.984344	A0A2R6XI00_MARPO	Cytochrome P450	MARPO_0014s0215	Marchantia polymorpha (Common liverwort) (Marchantia aquatica)	471	IPR001128;IPR017972;IPR002401;IPR036396;	brassinosteroid biosynthetic process [GO:0016132]; brassinosteroid homeostasis [GO:0010268]; sterol metabolic process [GO:0016125]		heme binding [GO:0020037]; iron ion binding [GO:0005506]; monooxygenase activity [GO:0004497]; oxidoreductase activity, acting on paired donors, with incorporation or reduction of molecular oxygen [GO:0016705]; brassinosteroid biosynthetic process [GO:0016132]; brassinosteroid homeostasis [GO:0010268]; sterol metabolic process [GO:0016125]	heme binding [GO:0020037]; iron ion binding [GO:0005506]; monooxygenase activity [GO:0004497]; oxidoreductase activity, acting on paired donors, with incorporation or reduction of molecular oxygen [GO:0016705]	GO:0004497; GO:0005506; GO:0010268; GO:0016125; GO:0016132; GO:0016705; GO:0020037
A0A2R6WMB3	0.802555	2.16945	0.378633	0.984344	A0A2R6WMB3_MARPO	Clathrin light chain	MARPO_0075s0069	Marchantia polymorpha (Common liverwort) (Marchantia aquatica)	388	IPR000996;	clathrin-dependent endocytosis [GO:0072583]; intracellular protein transport [GO:0006886]	clathrin coat of coated pit [GO:0030132]; clathrin coat of trans-Golgi network vesicle [GO:0030130]; clathrin vesicle coat [GO:0030125]; plasma membrane [GO:0005886]	clathrin coat of coated pit [GO:0030132]; clathrin coat of trans-Golgi network vesicle [GO:0030130]; clathrin vesicle coat [GO:0030125]; plasma membrane [GO:0005886]; clathrin heavy chain binding [GO:0032050]; structural molecule activity [GO:0005198]; clathrin-dependent endocytosis [GO:0072583]; intracellular protein transport [GO:0006886]	clathrin heavy chain binding [GO:0032050]; structural molecule activity [GO:0005198]	GO:0005198; GO:0005886; GO:0006886; GO:0030125; GO:0030130; GO:0030132; GO:0032050; GO:0072583
A0A2R6W4A0	0.802555	2.16945	0.378633	0.984344	A0A2R6W4A0_MARPO	ATP phosphoribosyltransferase (EC 2.4.2.17)	MARPO_0157s0018	Marchantia polymorpha (Common liverwort) (Marchantia aquatica)	413	IPR013820;IPR018198;IPR001348;IPR013115;IPR011322;IPR015867;	histidine biosynthetic process [GO:0000105]	cytoplasm [GO:0005737]	cytoplasm [GO:0005737]; ATP phosphoribosyltransferase activity [GO:0003879]; magnesium ion binding [GO:0000287]; histidine biosynthetic process [GO:0000105]	ATP phosphoribosyltransferase activity [GO:0003879]; magnesium ion binding [GO:0000287]	GO:0000105; GO:0000287; GO:0003879; GO:0005737
A0A2R6X0T8	-0.382142	4.28253	0.372287	0.984344	A0A2R6X0T8_MARPO	Ribosomal protein S13/S15 N-terminal domain-containing protein	MARPO_0044s0132	Marchantia polymorpha (Common liverwort) (Marchantia aquatica)	151	IPR012606;IPR000589;IPR023029;IPR009068;	translation [GO:0006412]	cytosolic small ribosomal subunit [GO:0022627]; nucleolus [GO:0005730]	cytosolic small ribosomal subunit [GO:0022627]; nucleolus [GO:0005730]; small ribosomal subunit rRNA binding [GO:0070181]; structural constituent of ribosome [GO:0003735]; translation [GO:0006412]	small ribosomal subunit rRNA binding [GO:0070181]; structural constituent of ribosome [GO:0003735]	GO:0003735; GO:0005730; GO:0006412; GO:0022627; GO:0070181
A0A2R6WWL9	0.802556	1.01208	0.378633	0.984344	A0A2R6WWL9_MARPO	CCT-theta	MARPO_0052s0054	Marchantia polymorpha (Common liverwort) (Marchantia aquatica)	541	IPR012721;IPR017998;IPR002194;IPR002423;IPR027409;IPR027413;IPR027410;	positive regulation of transport [GO:0051050]; protein folding [GO:0006457]	chaperonin-containing T-complex [GO:0005832]	chaperonin-containing T-complex [GO:0005832]; ATP binding [GO:0005524]; ATP hydrolysis activity [GO:0016887]; ATP-dependent protein folding chaperone [GO:0140662]; unfolded protein binding [GO:0051082]; positive regulation of transport [GO:0051050]; protein folding [GO:0006457]	ATP binding [GO:0005524]; ATP hydrolysis activity [GO:0016887]; ATP-dependent protein folding chaperone [GO:0140662]; unfolded protein binding [GO:0051082]	GO:0005524; GO:0005832; GO:0006457; GO:0016887; GO:0051050; GO:0051082; GO:0140662
A0A2R6VX48	0.311293	2.95013	0.378652	0.984344	A0A2R6VX48_MARPO	Uncharacterized protein	MARPO_YA0041	Marchantia polymorpha (Common liverwort) (Marchantia aquatica)	217	IPR027417;IPR005225;IPR001806;	vesicle-mediated transport [GO:0016192]	endosome [GO:0005768]	endosome [GO:0005768]; GTP binding [GO:0005525]; GTPase activity [GO:0003924]; vesicle-mediated transport [GO:0016192]	GTP binding [GO:0005525]; GTPase activity [GO:0003924]	GO:0003924; GO:0005525; GO:0005768; GO:0016192
A0A2R6XUR7	-0.562499	3.61237	0.379281	0.984344	A0A2R6XUR7_MARPO	Beta-adaptin-like protein	MARPO_0002s0295	Marchantia polymorpha (Common liverwort) (Marchantia aquatica)	916	IPR026739;IPR016342;IPR011989;IPR016024;IPR015151;IPR002553;IPR008152;IPR013041;IPR013037;IPR009028;IPR012295;	intracellular protein transport [GO:0006886]; vesicle-mediated transport [GO:0016192]	clathrin adaptor complex [GO:0030131]	clathrin adaptor complex [GO:0030131]; clathrin binding [GO:0030276]; intracellular protein transport [GO:0006886]; vesicle-mediated transport [GO:0016192]	clathrin binding [GO:0030276]	GO:0006886; GO:0016192; GO:0030131; GO:0030276
A0A2R6XGV7	0.209947	0.853878	0.381748	0.987639	A0A2R6XGV7_MARPO	Uncharacterized protein	MARPO_0015s0120	Marchantia polymorpha (Common liverwort) (Marchantia aquatica)	649	IPR043129;IPR018181;IPR029048;IPR029047;IPR013126;	chaperone cofactor-dependent protein refolding [GO:0051085]; protein refolding [GO:0042026]	cytoplasm [GO:0005737]	cytoplasm [GO:0005737]; ATP binding [GO:0005524]; ATP hydrolysis activity [GO:0016887]; ATP-dependent protein folding chaperone [GO:0140662]; heat shock protein binding [GO:0031072]; protein folding chaperone [GO:0044183]; chaperone cofactor-dependent protein refolding [GO:0051085]; protein refolding [GO:0042026]	ATP binding [GO:0005524]; ATP hydrolysis activity [GO:0016887]; ATP-dependent protein folding chaperone [GO:0140662]; heat shock protein binding [GO:0031072]; protein folding chaperone [GO:0044183]	GO:0005524; GO:0005737; GO:0016887; GO:0031072; GO:0042026; GO:0044183; GO:0051085; GO:0140662
A0A0M5MR62	1.19396	0.837068	0.386254	0.987639	A0A0M5MR62_MARPO	DM2 domain-containing protein	MARPO_0013s0162	Marchantia polymorpha (Common liverwort) (Marchantia aquatica)	117	IPR019835;IPR036885;IPR003121;		nucleus [GO:0005634]	nucleus [GO:0005634]		GO:0005634
A0A2R6WJF1	1.19396	0.837068	0.386254	0.987639	A0A2R6WJF1_MARPO	VWFA domain-containing protein	MARPO_0084s0054	Marchantia polymorpha (Common liverwort) (Marchantia aquatica)	420	IPR027040;IPR003903;IPR002035;IPR036465;	DNA damage response [GO:0006974]; leaf senescence [GO:0010150]; post-embryonic root development [GO:0048528]; proteasome assembly [GO:0043248]; proteasome-mediated ubiquitin-dependent protein catabolic process [GO:0043161]; regulation of seed germination [GO:0010029]; response to abscisic acid [GO:0009737]; response to auxin [GO:0009733]; response to cytokinin [GO:0009735]; response to heat [GO:0…	cytosol [GO:0005829]; nucleus [GO:0005634]; proteasome regulatory particle, base subcomplex [GO:0008540]	cytosol [GO:0005829]; nucleus [GO:0005634]; proteasome regulatory particle, base subcomplex [GO:0008540]; peptide receptor activity [GO:0001653]; polyubiquitin modification-dependent protein binding [GO:0031593]; DNA damage response [GO:0006974]; leaf senescence [GO:0010150]; post-embryonic root development [GO:0048528]; proteasome assembly [GO:0043248]; proteasome-mediated ubiquitin-dependent pr…	peptide receptor activity [GO:0001653]; polyubiquitin modification-dependent protein binding [GO:0031593]	GO:0001653; GO:0005634; GO:0005829; GO:0006974; GO:0008540; GO:0009408; GO:0009651; GO:0009733; GO:0009735; GO:0009737; GO:0009744; GO:0010029; GO:0010150; GO:0031593; GO:0043161; GO:0043248; GO:0048528; GO:0048767; GO:0051788
A0A0P0YPT5	1.19396	0.837068	0.386254	0.987639	A0A0P0YPT5_MARPO	RAB GTPase	MpRAB5 MARPO_0036s0134	Marchantia polymorpha (Common liverwort) (Marchantia aquatica)	201	IPR027417;IPR005225;IPR001806;	vesicle-mediated transport [GO:0016192]	endosome [GO:0005768]	endosome [GO:0005768]; GTP binding [GO:0005525]; GTPase activity [GO:0003924]; vesicle-mediated transport [GO:0016192]	GTP binding [GO:0005525]; GTPase activity [GO:0003924]	GO:0003924; GO:0005525; GO:0005768; GO:0016192
A0A2R6WFW3	1.19396	0.837068	0.386254	0.987639	A0A2R6WFW3_MARPO	DEAD-box RNA helicase	MARPO_0095s0002	Marchantia polymorpha (Common liverwort) (Marchantia aquatica)	579	IPR011545;IPR014001;IPR001650;IPR027417;IPR014014;			ATP binding [GO:0005524]; hydrolase activity [GO:0016787]; mRNA binding [GO:0003729]; RNA helicase activity [GO:0003724]	ATP binding [GO:0005524]; hydrolase activity [GO:0016787]; mRNA binding [GO:0003729]; RNA helicase activity [GO:0003724]	GO:0003724; GO:0003729; GO:0005524; GO:0016787
A0A2R6XL47	1.19396	0.837067	0.386255	0.987639	A0A2R6XL47_MARPO	Serine/threonine-protein phosphatase (EC 3.1.3.16)	MARPO_0010s0200	Marchantia polymorpha (Common liverwort) (Marchantia aquatica)	303	IPR004843;IPR029052;IPR047129;IPR006186;		cytoplasm [GO:0005737]	cytoplasm [GO:0005737]; metal ion binding [GO:0046872]; myosin phosphatase activity [GO:0017018]; protein serine/threonine phosphatase activity [GO:0004722]	metal ion binding [GO:0046872]; myosin phosphatase activity [GO:0017018]; protein serine/threonine phosphatase activity [GO:0004722]	GO:0004722; GO:0005737; GO:0017018; GO:0046872
A0A2R6WWU9	1.19396	0.837067	0.386255	0.987639	A0A2R6WWU9_MARPO	Uridine 5'-monophosphate synthase (EC 2.4.2.10) (EC 4.1.1.23)	MARPO_0052s0107	Marchantia polymorpha (Common liverwort) (Marchantia aquatica)	478	IPR013785;IPR014732;IPR018089;IPR001754;IPR023031;IPR004467;IPR000836;IPR029057;IPR011060;	'de novo' pyrimidine nucleobase biosynthetic process [GO:0006207]; 'de novo' UMP biosynthetic process [GO:0044205]; pyrimidine nucleobase biosynthetic process [GO:0019856]; UMP biosynthetic process [GO:0006222]		orotate phosphoribosyltransferase activity [GO:0004588]; orotidine-5'-phosphate decarboxylase activity [GO:0004590]; 'de novo' pyrimidine nucleobase biosynthetic process [GO:0006207]; 'de novo' UMP biosynthetic process [GO:0044205]; pyrimidine nucleobase biosynthetic process [GO:0019856]; UMP biosynthetic process [GO:0006222]	orotate phosphoribosyltransferase activity [GO:0004588]; orotidine-5'-phosphate decarboxylase activity [GO:0004590]	GO:0004588; GO:0004590; GO:0006207; GO:0006222; GO:0019856; GO:0044205
A0A2R6X408	0.44778	1.52547	0.388903	0.992317	A0A2R6X408_MARPO	CCR4-NOT transcription complex subunit 1-like	MARPO_0037s0011	Marchantia polymorpha (Common liverwort) (Marchantia aquatica)	2498	IPR007196;IPR032191;IPR024557;IPR032194;IPR032193;IPR038535;IPR040398;	nuclear-transcribed mRNA catabolic process, deadenylation-dependent decay [GO:0000288]	CCR4-NOT core complex [GO:0030015]; nucleus [GO:0005634]; P-body [GO:0000932]	CCR4-NOT core complex [GO:0030015]; nucleus [GO:0005634]; P-body [GO:0000932]; molecular adaptor activity [GO:0060090]; nuclear-transcribed mRNA catabolic process, deadenylation-dependent decay [GO:0000288]	molecular adaptor activity [GO:0060090]	GO:0000288; GO:0000932; GO:0005634; GO:0030015; GO:0060090
A0A2R6WNZ4	1.19397	0.815753	0.39209	0.99351	A0A2R6WNZ4_MARPO	FAD/NAD(P)-binding domain-containing protein	MARPO_0070s0041	Marchantia polymorpha (Common liverwort) (Marchantia aquatica)	362	IPR036188;IPR023753;		cytoplasm [GO:0005737]	cytoplasm [GO:0005737]; electron-transferring-flavoprotein dehydrogenase activity [GO:0004174]; flavin adenine dinucleotide binding [GO:0050660]	electron-transferring-flavoprotein dehydrogenase activity [GO:0004174]; flavin adenine dinucleotide binding [GO:0050660]	GO:0004174; GO:0005737; GO:0050660
A0A2R6WK93	0.390235	2.60335	0.393714	0.99351	A0A2R6WK93_MARPO	Peptidyl-prolyl cis-trans isomerase (PPIase) (EC 5.2.1.8)	MARPO_0082s0072	Marchantia polymorpha (Common liverwort) (Marchantia aquatica)	175	IPR029000;IPR024936;IPR020892;IPR002130;	protein folding [GO:0006457]; protein peptidyl-prolyl isomerization [GO:0000413]	cytoplasm [GO:0005737]	cytoplasm [GO:0005737]; cyclosporin A binding [GO:0016018]; peptidyl-prolyl cis-trans isomerase activity [GO:0003755]; protein folding [GO:0006457]; protein peptidyl-prolyl isomerization [GO:0000413]	cyclosporin A binding [GO:0016018]; peptidyl-prolyl cis-trans isomerase activity [GO:0003755]	GO:0000413; GO:0003755; GO:0005737; GO:0006457; GO:0016018
A0A2R6XCZ3	-0.412896	0.542028	0.642477	0.99351	A0A2R6XCZ3_MARPO	Uncharacterized protein	MARPO_0022s0084	Marchantia polymorpha (Common liverwort) (Marchantia aquatica)	89	IPR010530;		membrane [GO:0016020]	membrane [GO:0016020]		GO:0016020
A0A2R6XGW3	-0.0914244	0.00351986	0.954106	0.99351	A0A2R6XGW3_MARPO	Uncharacterized protein	MARPO_0015s0144	Marchantia polymorpha (Common liverwort) (Marchantia aquatica)	86
A0A2R6XWP1	1.19397	0.79453	0.398041	0.99351	A0A2R6XWP1_MARPO	Protoporphyrinogen oxidase (EC 1.3.3.4)	MARPO_0001s0469	Marchantia polymorpha (Common liverwort) (Marchantia aquatica)	562	IPR002937;IPR036188;IPR004572;	protoporphyrinogen IX biosynthetic process [GO:0006782]	chloroplast [GO:0009507]	chloroplast [GO:0009507]; oxygen-dependent protoporphyrinogen oxidase activity [GO:0004729]; protoporphyrinogen IX biosynthetic process [GO:0006782]	oxygen-dependent protoporphyrinogen oxidase activity [GO:0004729]	GO:0004729; GO:0006782; GO:0009507
A0A2R6XGL5	-0.119314	0.0317235	0.870565	0.99351	A0A2R6XGL5_MARPO	RRM domain-containing protein	MARPO_0015s0045	Marchantia polymorpha (Common liverwort) (Marchantia aquatica)	295	IPR025715;IPR012677;IPR035979;IPR000504;	mRNA export from nucleus [GO:0006406]	nucleus [GO:0005634]	nucleus [GO:0005634]; mRNA binding [GO:0003729]; mRNA export from nucleus [GO:0006406]	mRNA binding [GO:0003729]	GO:0003729; GO:0005634; GO:0006406
A0A2R6XWL6	-0.111731	0.0158847	0.915051	0.99351	A0A2R6XWL6_MARPO	NOT2/NOT3/NOT5 C-terminal domain-containing protein	MARPO_0001s0449	Marchantia polymorpha (Common liverwort) (Marchantia aquatica)	723	IPR038635;IPR040168;IPR007282;	nuclear-transcribed mRNA poly(A) tail shortening [GO:0000289]; regulation of DNA-templated transcription [GO:0006355]	CCR4-NOT core complex [GO:0030015]; P-body [GO:0000932]	CCR4-NOT core complex [GO:0030015]; P-body [GO:0000932]; nuclear-transcribed mRNA poly(A) tail shortening [GO:0000289]; regulation of DNA-templated transcription [GO:0006355]		GO:0000289; GO:0000932; GO:0006355; GO:0030015
A0A2R6XH11	1.19397	0.794529	0.398041	0.99351	A0A2R6XH11_MARPO	Mitogen-activated protein kinase (EC 2.7.11.24)	MARPO_0015s0179	Marchantia polymorpha (Common liverwort) (Marchantia aquatica)	376	IPR011009;IPR003527;IPR000719;IPR017441;IPR008271;	intracellular signal transduction [GO:0035556]; protein phosphorylation [GO:0006468]	cytoplasm [GO:0005737]; nucleus [GO:0005634]	cytoplasm [GO:0005737]; nucleus [GO:0005634]; ATP binding [GO:0005524]; MAP kinase activity [GO:0004707]; protein serine kinase activity [GO:0106310]; protein serine/threonine kinase activity [GO:0004674]; intracellular signal transduction [GO:0035556]; protein phosphorylation [GO:0006468]	ATP binding [GO:0005524]; MAP kinase activity [GO:0004707]; protein serine kinase activity [GO:0106310]; protein serine/threonine kinase activity [GO:0004674]	GO:0004674; GO:0004707; GO:0005524; GO:0005634; GO:0005737; GO:0006468; GO:0035556; GO:0106310
A0A2R6XRV3	1.19397	0.794529	0.398041	0.99351	A0A2R6XRV3_MARPO	Protein disulfide-isomerase (EC 5.3.4.1)	MARPO_0004s0107	Marchantia polymorpha (Common liverwort) (Marchantia aquatica)	528	IPR005788;IPR005792;IPR036249;IPR017937;IPR013766;	protein folding [GO:0006457]; response to endoplasmic reticulum stress [GO:0034976]	endoplasmic reticulum [GO:0005783]; endoplasmic reticulum lumen [GO:0005788]	endoplasmic reticulum [GO:0005783]; endoplasmic reticulum lumen [GO:0005788]; protein disulfide isomerase activity [GO:0003756]; protein folding [GO:0006457]; response to endoplasmic reticulum stress [GO:0034976]	protein disulfide isomerase activity [GO:0003756]	GO:0003756; GO:0005783; GO:0005788; GO:0006457; GO:0034976
A0A2R6XUS9	-0.36375	0.150528	0.707873	0.99351	A0A2R6XUS9_MARPO	Uncharacterized protein	MARPO_0002s0320	Marchantia polymorpha (Common liverwort) (Marchantia aquatica)	1221	IPR008969;IPR013783;		endoplasmic reticulum membrane [GO:0005789]	endoplasmic reticulum membrane [GO:0005789]		GO:0005789
A0A2R6W931	0.31389	2.15049	0.400721	0.99351	A0A2R6W931_MARPO	3,4-dihydroxy-2-butanone kinase	MARPO_0125s0006	Marchantia polymorpha (Common liverwort) (Marchantia aquatica)	592	IPR012734;IPR004006;IPR004007;IPR036117;	glycerol catabolic process [GO:0019563]; phosphorylation [GO:0016310]	cytosol [GO:0005829]	cytosol [GO:0005829]; ATP binding [GO:0005524]; glycerone kinase activity [GO:0004371]; glycerol catabolic process [GO:0019563]; phosphorylation [GO:0016310]	ATP binding [GO:0005524]; glycerone kinase activity [GO:0004371]	GO:0004371; GO:0005524; GO:0005829; GO:0016310; GO:0019563
A0A2R6XQT2	0.49514	3.67324	0.401524	0.99351	A0A2R6XQT2_MARPO	RmlD-like substrate binding domain-containing protein	MARPO_0005s0120	Marchantia polymorpha (Common liverwort) (Marchantia aquatica)	298	IPR005913;IPR036291;IPR029903;	dTDP-rhamnose biosynthetic process [GO:0019305]; S-adenosylmethionine biosynthetic process [GO:0006556]; UDP-rhamnose biosynthetic process [GO:0010253]	methionine adenosyltransferase complex [GO:0048269]	methionine adenosyltransferase complex [GO:0048269]; dTDP-4-dehydrorhamnose 3,5-epimerase activity [GO:0008830]; dTDP-4-dehydrorhamnose reductase activity [GO:0008831]; methionine adenosyltransferase regulator activity [GO:0048270]; dTDP-rhamnose biosynthetic process [GO:0019305]; S-adenosylmethionine biosynthetic process [GO:0006556]; UDP-rhamnose biosynthetic process [GO:0010253]	dTDP-4-dehydrorhamnose 3,5-epimerase activity [GO:0008830]; dTDP-4-dehydrorhamnose reductase activity [GO:0008831]; methionine adenosyltransferase regulator activity [GO:0048270]	GO:0006556; GO:0008830; GO:0008831; GO:0010253; GO:0019305; GO:0048269; GO:0048270
A0A2R6XDA7	0.267015	3.25029	0.404854	0.99351	A0A2R6XDA7_MARPO	Elongation factor 1-alpha	MARPO_0022s0170	Marchantia polymorpha (Common liverwort) (Marchantia aquatica)	447	IPR004161;IPR031157;IPR027417;IPR000795;IPR009000;IPR009001;IPR004539;IPR004160;	translation [GO:0006412]; translational elongation [GO:0006414]		GTP binding [GO:0005525]; GTPase activity [GO:0003924]; translation elongation factor activity [GO:0003746]; translation [GO:0006412]; translational elongation [GO:0006414]	GTP binding [GO:0005525]; GTPase activity [GO:0003924]; translation elongation factor activity [GO:0003746]	GO:0003746; GO:0003924; GO:0005525; GO:0006412; GO:0006414
A0A2R6W8M4	0.582887	0.792557	0.405284	0.99351	A0A2R6W8M4_MARPO	Uncharacterized protein	MARPO_0128s0020	Marchantia polymorpha (Common liverwort) (Marchantia aquatica)	872	IPR001830;IPR036412;IPR006379;IPR023214;IPR003337;	trehalose biosynthetic process [GO:0005992]; trehalose metabolism in response to stress [GO:0070413]		alpha,alpha-trehalose-phosphate synthase (UDP-forming) activity [GO:0003825]; trehalose biosynthetic process [GO:0005992]; trehalose metabolism in response to stress [GO:0070413]	alpha,alpha-trehalose-phosphate synthase (UDP-forming) activity [GO:0003825]	GO:0003825; GO:0005992; GO:0070413
A0A2R6XLQ0	0.582899	1.40455	0.405284	0.99351	A0A2R6XLQ0_MARPO	T-complex protein 1 subunit gamma	MARPO_0009s0121	Marchantia polymorpha (Common liverwort) (Marchantia aquatica)	556	IPR012719;IPR017998;IPR002194;IPR002423;IPR027409;IPR027413;IPR027410;	protein folding [GO:0006457]	chaperonin-containing T-complex [GO:0005832]	chaperonin-containing T-complex [GO:0005832]; ATP binding [GO:0005524]; ATP hydrolysis activity [GO:0016887]; ATP-dependent protein folding chaperone [GO:0140662]; unfolded protein binding [GO:0051082]; protein folding [GO:0006457]	ATP binding [GO:0005524]; ATP hydrolysis activity [GO:0016887]; ATP-dependent protein folding chaperone [GO:0140662]; unfolded protein binding [GO:0051082]	GO:0005524; GO:0005832; GO:0006457; GO:0016887; GO:0051082; GO:0140662
A0A2R6W978	0.582904	2.77594	0.405284	0.99351	A0A2R6W978_MARPO	J domain-containing protein	MARPO_0125s0036	Marchantia polymorpha (Common liverwort) (Marchantia aquatica)	297	IPR021788;	cell death [GO:0008219]; chloroplast organization [GO:0009658]; de-etiolation [GO:0009704]; positive regulation of protein import into chloroplast stroma [GO:1904216]	chloroplast inner membrane [GO:0009706]; chloroplast membrane [GO:0031969]; chloroplast stroma [GO:0009570]; chloroplast thylakoid [GO:0009534]; mitochondrion [GO:0005739]; plastid thylakoid membrane [GO:0055035]	chloroplast inner membrane [GO:0009706]; chloroplast membrane [GO:0031969]; chloroplast stroma [GO:0009570]; chloroplast thylakoid [GO:0009534]; mitochondrion [GO:0005739]; plastid thylakoid membrane [GO:0055035]; protein folding chaperone [GO:0044183]; cell death [GO:0008219]; chloroplast organization [GO:0009658]; de-etiolation [GO:0009704]; positive regulation of protein import into chloroplas…	protein folding chaperone [GO:0044183]	GO:0005739; GO:0008219; GO:0009534; GO:0009570; GO:0009658; GO:0009704; GO:0009706; GO:0031969; GO:0044183; GO:0055035; GO:1904216
A0A2R6XIB8	-0.111714	0.0245661	0.915051	0.99351	A0A2R6XIB8_MARPO	Ribonucloprotein	MARPO_0013s0057	Marchantia polymorpha (Common liverwort) (Marchantia aquatica)	158	IPR002415;IPR029064;IPR004038;IPR018492;IPR004037;	ribosome biogenesis [GO:0042254]	nucleolus [GO:0005730]; ribonucleoprotein complex [GO:1990904]	nucleolus [GO:0005730]; ribonucleoprotein complex [GO:1990904]; RNA binding [GO:0003723]; ribosome biogenesis [GO:0042254]	RNA binding [GO:0003723]	GO:0003723; GO:0005730; GO:0042254; GO:1990904
A0A2R6W247	0.582914	2.35953	0.405284	0.99351	A0A2R6W247_MARPO	30S ribosomal protein S9, chloroplastic	MARPO_0179s0010	Marchantia polymorpha (Common liverwort) (Marchantia aquatica)	144	IPR020568;IPR014721;IPR000754;IPR020574;	maturation of SSU-rRNA from tricistronic rRNA transcript (SSU-rRNA, 5.8S rRNA, LSU-rRNA) [GO:0000462]; translation [GO:0006412]	cytosolic small ribosomal subunit [GO:0022627]	cytosolic small ribosomal subunit [GO:0022627]; RNA binding [GO:0003723]; structural constituent of ribosome [GO:0003735]; maturation of SSU-rRNA from tricistronic rRNA transcript (SSU-rRNA, 5.8S rRNA, LSU-rRNA) [GO:0000462]; translation [GO:0006412]	RNA binding [GO:0003723]; structural constituent of ribosome [GO:0003735]	GO:0000462; GO:0003723; GO:0003735; GO:0006412; GO:0022627
A0A2R6WQQ1	-0.111721	0.0108095	0.919683	0.99351	A0A2R6WQQ1_MARPO	Uncharacterized protein	MARPO_0065s0010	Marchantia polymorpha (Common liverwort) (Marchantia aquatica)	156
A0A2R6WBN0	-0.114914	0.0104056	0.921192	0.99351	A0A2R6WBN0_MARPO	NAD(P)-binding domain-containing protein	MARPO_0114s0058	Marchantia polymorpha (Common liverwort) (Marchantia aquatica)	290	IPR016040;IPR036291;	ubiquinone-6 biosynthetic process [GO:1901006]	mitochondrion [GO:0005739]	mitochondrion [GO:0005739]; protein-containing complex binding [GO:0044877]; ubiquinone-6 biosynthetic process [GO:1901006]	protein-containing complex binding [GO:0044877]	GO:0005739; GO:0044877; GO:1901006
A0A2R6WPA7	1.01223	0.758961	0.408344	0.99351	A0A2R6WPA7_MARPO	Nuclear pore protein	MARPO_0069s0022	Marchantia polymorpha (Common liverwort) (Marchantia aquatica)	861	IPR007231;	poly(A)+ mRNA export from nucleus [GO:0016973]; protein import into nucleus [GO:0006606]	membrane [GO:0016020]; nuclear pore [GO:0005643]	membrane [GO:0016020]; nuclear pore [GO:0005643]; structural constituent of nuclear pore [GO:0017056]; poly(A)+ mRNA export from nucleus [GO:0016973]; protein import into nucleus [GO:0006606]	structural constituent of nuclear pore [GO:0017056]	GO:0005643; GO:0006606; GO:0016020; GO:0016973; GO:0017056
A0A2R6WTU1	0.411943	1.25363	0.41315	0.99351	A0A2R6WTU1_MARPO	PsbP C-terminal domain-containing protein	MARPO_0058s0006	Marchantia polymorpha (Common liverwort) (Marchantia aquatica)	271	IPR016123;IPR002683;	photosynthesis [GO:0015979]	extrinsic component of membrane [GO:0019898]; photosystem II oxygen evolving complex [GO:0009654]	extrinsic component of membrane [GO:0019898]; photosystem II oxygen evolving complex [GO:0009654]; calcium ion binding [GO:0005509]; photosynthesis [GO:0015979]	calcium ion binding [GO:0005509]	GO:0005509; GO:0009654; GO:0015979; GO:0019898
A0A2R6XNS2	-0.887198	0.332601	0.579558	0.99351	A0A2R6XNS2_MARPO	Vacuolar protein sorting-associated protein	MARPO_0007s0150	Marchantia polymorpha (Common liverwort) (Marchantia aquatica)	254	IPR016689;IPR040608;IPR036388;IPR036390;	protein transport to vacuole involved in ubiquitin-dependent protein catabolic process via the multivesicular body sorting pathway [GO:0043328]	ESCRT II complex [GO:0000814]	ESCRT II complex [GO:0000814]; protein transport to vacuole involved in ubiquitin-dependent protein catabolic process via the multivesicular body sorting pathway [GO:0043328]		GO:0000814; GO:0043328
A0A1L7B569	0.411984	2.96681	0.41315	0.99351	A0A1L7B569_MARPO	Plastid ribosomal protein large subunit	MARPO_0001s0232	Marchantia polymorpha (Common liverwort) (Marchantia aquatica)	303	IPR002136;IPR023574;IPR013005;	translation [GO:0006412]	plastid ribosome [GO:0009547]; ribonucleoprotein complex [GO:1990904]	plastid ribosome [GO:0009547]; ribonucleoprotein complex [GO:1990904]; mRNA binding [GO:0003729]; poly(U) RNA binding [GO:0008266]; structural constituent of ribosome [GO:0003735]; translation [GO:0006412]	mRNA binding [GO:0003729]; poly(U) RNA binding [GO:0008266]; structural constituent of ribosome [GO:0003735]	GO:0003729; GO:0003735; GO:0006412; GO:0008266; GO:0009547; GO:1990904
A0A2R6WYG0	-0.116915	0.0111687	0.918365	0.99351	A0A2R6WYG0_MARPO	Peroxidase (EC 1.11.1.7)	MARPO_0048s0002	Marchantia polymorpha (Common liverwort) (Marchantia aquatica)	348	IPR002016;IPR010255;IPR000823;IPR019794;IPR019793;IPR033905;	hydrogen peroxide catabolic process [GO:0042744]; response to oxidative stress [GO:0006979]	extracellular region [GO:0005576]	extracellular region [GO:0005576]; heme binding [GO:0020037]; lactoperoxidase activity [GO:0140825]; metal ion binding [GO:0046872]; hydrogen peroxide catabolic process [GO:0042744]; response to oxidative stress [GO:0006979]	heme binding [GO:0020037]; lactoperoxidase activity [GO:0140825]; metal ion binding [GO:0046872]	GO:0005576; GO:0006979; GO:0020037; GO:0042744; GO:0046872; GO:0140825
A0A2R6WCD1	-0.216153	1.48945	0.550556	0.99351	A0A2R6WCD1_MARPO	Uncharacterized protein	MARPO_0110s0006	Marchantia polymorpha (Common liverwort) (Marchantia aquatica)	710	IPR043129;IPR012725;IPR018181;IPR029048;IPR029047;IPR013126;	chaperone cofactor-dependent protein refolding [GO:0051085]; protein refolding [GO:0042026]	chloroplast [GO:0009507]; cytoplasm [GO:0005737]	chloroplast [GO:0009507]; cytoplasm [GO:0005737]; ATP binding [GO:0005524]; ATP hydrolysis activity [GO:0016887]; ATP-dependent protein folding chaperone [GO:0140662]; heat shock protein binding [GO:0031072]; protein folding chaperone [GO:0044183]; unfolded protein binding [GO:0051082]; chaperone cofactor-dependent protein refolding [GO:0051085]; protein refolding [GO:0042026]	ATP binding [GO:0005524]; ATP hydrolysis activity [GO:0016887]; ATP-dependent protein folding chaperone [GO:0140662]; heat shock protein binding [GO:0031072]; protein folding chaperone [GO:0044183]; unfolded protein binding [GO:0051082]	GO:0005524; GO:0005737; GO:0009507; GO:0016887; GO:0031072; GO:0042026; GO:0044183; GO:0051082; GO:0051085; GO:0140662
A0A2R6W2S9	0.175459	0.724644	0.4187	0.99351	A0A2R6W2S9_MARPO	DJ-1/PfpI domain-containing protein	MARPO_0171s0003	Marchantia polymorpha (Common liverwort) (Marchantia aquatica)	229	IPR029062;IPR002818;	methylglyoxal catabolic process to D-lactate via S-lactoyl-glutathione [GO:0019243]	cytoplasm [GO:0005737]	cytoplasm [GO:0005737]; glyoxalase III activity [GO:0019172]; methylglyoxal catabolic process to D-lactate via S-lactoyl-glutathione [GO:0019243]	glyoxalase III activity [GO:0019172]	GO:0005737; GO:0019172; GO:0019243
A0A2R6WVI3	0.802511	0.718585	0.420573	0.99351	A0A2R6WVI3_MARPO	Complex 1 LYR protein domain-containing protein	MARPO_0055s0110	Marchantia polymorpha (Common liverwort) (Marchantia aquatica)	137	IPR008011;IPR045299;IPR016488;	response to oxidative stress [GO:0006979]	mitochondrial respiratory chain complex I [GO:0005747]	mitochondrial respiratory chain complex I [GO:0005747]; response to oxidative stress [GO:0006979]		GO:0005747; GO:0006979
A0A2R6WTS7	-0.111731	0.0158847	0.915051	0.99351	A0A2R6WTS7_MARPO	Membrane-associated 30 kDa protein, chloroplastic	MARPO_0058s0048	Marchantia polymorpha (Common liverwort) (Marchantia aquatica)	364	IPR007157;
A0A2R6XQA6	0.819323	0.714632	0.421803	0.99351	A0A2R6XQA6_MARPO	DEAD-box RNA helicase	MARPO_0006s0271	Marchantia polymorpha (Common liverwort) (Marchantia aquatica)	554	IPR011545;IPR014001;IPR001650;IPR027417;IPR000629;IPR014014;		cytoplasm [GO:0005737]; nucleus [GO:0005634]; ribonucleoprotein complex [GO:1990904]	cytoplasm [GO:0005737]; nucleus [GO:0005634]; ribonucleoprotein complex [GO:1990904]; ATP binding [GO:0005524]; hydrolase activity [GO:0016787]; RNA binding [GO:0003723]; RNA helicase activity [GO:0003724]	ATP binding [GO:0005524]; hydrolase activity [GO:0016787]; RNA binding [GO:0003723]; RNA helicase activity [GO:0003724]	GO:0003723; GO:0003724; GO:0005524; GO:0005634; GO:0005737; GO:0016787; GO:1990904
A0A2R6XR71	0.206246	1.30966	0.42187	0.99351	A0A2R6XR71_MARPO	Elongation factor Tu	MARPO_0005s0220	Marchantia polymorpha (Common liverwort) (Marchantia aquatica)	488	IPR041709;IPR004161;IPR033720;IPR031157;IPR027417;IPR005225;IPR000795;IPR009000;IPR009001;IPR004541;IPR004160;	chloroplast organization [GO:0009658]; leaf development [GO:0048366]; mitochondrial translational elongation [GO:0070125]	chloroplast [GO:0009507]; mitochondrion [GO:0005739]	chloroplast [GO:0009507]; mitochondrion [GO:0005739]; GTP binding [GO:0005525]; GTPase activity [GO:0003924]; mRNA binding [GO:0003729]; translation elongation factor activity [GO:0003746]; chloroplast organization [GO:0009658]; leaf development [GO:0048366]; mitochondrial translational elongation [GO:0070125]	GTP binding [GO:0005525]; GTPase activity [GO:0003924]; mRNA binding [GO:0003729]; translation elongation factor activity [GO:0003746]	GO:0003729; GO:0003746; GO:0003924; GO:0005525; GO:0005739; GO:0009507; GO:0009658; GO:0048366; GO:0070125
A0A2R6WYE3	-0.11491	0.0142649	0.907794	0.99351	A0A2R6WYE3_MARPO	6-phosphogluconate dehydrogenase, decarboxylating (EC 1.1.1.44)	MARPO_0048s0006	Marchantia polymorpha (Common liverwort) (Marchantia aquatica)	490	IPR008927;IPR013328;IPR006114;IPR006113;IPR006115;IPR036291;IPR006183;	D-gluconate catabolic process [GO:0046177]; pentose-phosphate shunt, oxidative branch [GO:0009051]	cytosol [GO:0005829]	cytosol [GO:0005829]; NADP binding [GO:0050661]; phosphogluconate dehydrogenase (decarboxylating) activity [GO:0004616]; D-gluconate catabolic process [GO:0046177]; pentose-phosphate shunt, oxidative branch [GO:0009051]	NADP binding [GO:0050661]; phosphogluconate dehydrogenase (decarboxylating) activity [GO:0004616]	GO:0004616; GO:0005829; GO:0009051; GO:0046177; GO:0050661
A0A2R6XM05	0.58287	0.708978	0.423571	0.99351	A0A2R6XM05_MARPO	formate--tetrahydrofolate ligase (EC 6.3.4.3)	MARPO_0009s0223	Marchantia polymorpha (Common liverwort) (Marchantia aquatica)	634	IPR000559;IPR020628;IPR027417;	tetrahydrofolate interconversion [GO:0035999]		ATP binding [GO:0005524]; formate-tetrahydrofolate ligase activity [GO:0004329]; tetrahydrofolate interconversion [GO:0035999]	ATP binding [GO:0005524]; formate-tetrahydrofolate ligase activity [GO:0004329]	GO:0004329; GO:0005524; GO:0035999
A0A2R6W3A6	-0.306198	0.295472	0.604652	0.99351	A0A2R6W3A6_MARPO	Eukaryotic translation initiation factor 3 subunit C (eIF3c) (Eukaryotic translation initiation factor 3 subunit 8) (eIF3 p110)	MARPO_0167s0015	Marchantia polymorpha (Common liverwort) (Marchantia aquatica)	981	IPR027516;IPR008905;IPR000717;IPR036390;	formation of cytoplasmic translation initiation complex [GO:0001732]; translational initiation [GO:0006413]	eukaryotic 43S preinitiation complex [GO:0016282]; eukaryotic 48S preinitiation complex [GO:0033290]; eukaryotic translation initiation factor 3 complex [GO:0005852]	eukaryotic 43S preinitiation complex [GO:0016282]; eukaryotic 48S preinitiation complex [GO:0033290]; eukaryotic translation initiation factor 3 complex [GO:0005852]; RNA binding [GO:0003723]; translation initiation factor activity [GO:0003743]; translation initiation factor binding [GO:0031369]; formation of cytoplasmic translation initiation complex [GO:0001732]; translational initiation [GO:00…	RNA binding [GO:0003723]; translation initiation factor activity [GO:0003743]; translation initiation factor binding [GO:0031369]	GO:0001732; GO:0003723; GO:0003743; GO:0005852; GO:0006413; GO:0016282; GO:0031369; GO:0033290
A0A2R6XCJ3	0.495159	0.694066	0.429121	0.99351	A0A2R6XCJ3_MARPO	Ig-like domain-containing protein	MARPO_0023s0068	Marchantia polymorpha (Common liverwort) (Marchantia aquatica)	1885	IPR007110;IPR001611;IPR003591;IPR032675;
A0A2R6WZ28	0.802561	0.685881	0.430926	0.99351	A0A2R6WZ28_MARPO	PDZ domain-containing protein	MARPO_0047s0084	Marchantia polymorpha (Common liverwort) (Marchantia aquatica)	468	IPR001478;IPR041489;IPR036034;IPR008915;IPR009003;IPR001940;	proteolysis [GO:0006508]		serine-type endopeptidase activity [GO:0004252]; proteolysis [GO:0006508]	serine-type endopeptidase activity [GO:0004252]	GO:0004252; GO:0006508
A0A2R6XQ34	0.445573	1.03857	0.431553	0.99351	A0A2R6XQ34_MARPO	MI domain-containing protein	MARPO_0006s0227	Marchantia polymorpha (Common liverwort) (Marchantia aquatica)	711	IPR016024;IPR003891;IPR039778;	negative regulation of DNA-templated transcription [GO:0045892]; regulation of translation [GO:0006417]	cytoplasm [GO:0005737]	cytoplasm [GO:0005737]; negative regulation of DNA-templated transcription [GO:0045892]; regulation of translation [GO:0006417]		GO:0005737; GO:0006417; GO:0045892
A0A2R6XSC0	-0.487726	0.336175	0.621524	0.99351	A0A2R6XSC0_MARPO	Uncharacterized protein	MARPO_0004s0241	Marchantia polymorpha (Common liverwort) (Marchantia aquatica)	462			membrane [GO:0016020]	membrane [GO:0016020]		GO:0016020
[truncated: 699 more rows]

## Sheet: ctrl_vs_Exo70II
ID	LogFC	F.statistic	p.value	adjp	Entry Name	Protein names	Gene Names	Organism	Length	InterPro	Gene Ontology (biological process)	Gene Ontology (cellular component)	Gene Ontology (GO)	Gene Ontology (molecular function)	Gene Ontology IDs
Exo70II	8.35014	498.797	2.27469e-08	2.9116e-05
[truncated: 1,279 more rows]

## Sheet: ctrl_vs_Exo70III
ID	LogFC	F.statistic	p.value	adjp	Entry Name	Protein names	Gene Names	Organism	Length	InterPro	Gene Ontology (biological process)	Gene Ontology (cellular component)	Gene Ontology (GO)	Gene Ontology (molecular function)	Gene Ontology IDs
[truncated: 1,328 more rows]

[truncated: 6 more sheets: ctrl_vs_SEC6, ctrl_vs_Exo84, Exo70I_vs_Exo70II, uniprot_info, Venn, venn more string]
