# Supplementary material for: Electrostatic changes enabled the diversification of an exocyst subunit via protein complex escape
Source: Nat Plants. 2025 Oct 31;11(11):2350–67. doi: 10.1038/s41477-025-02135-1 (PMC12626893; doi:10.1038/s41477-025-02135-1)
Supplement: Supplementary file 5 — Supplementary Dataset 2 [file 41477_2025_2135_MOESM5_ESM.zip]

Archive with 10 entries (10 files):
- MpExo70I_interactors.txt
- __MACOSX/._MpExo70I_interactors.txt
- MpExo70II_interactors.txt
- __MACOSX/._MpExo70II_interactors.txt
- MpExo70III_interactors.txt
- __MACOSX/._MpExo70III_interactors.txt
- MpExo84_interactors.txt
- __MACOSX/._MpExo84_interactors.txt
- SEC6_interactors.txt
- __MACOSX/._SEC6_interactors.txt
