# Supplementary material for: Electrostatic changes enabled the diversification of an exocyst subunit via protein complex escape
Source: Nat Plants. 2025 Oct 31;11(11):2350–67. doi: 10.1038/s41477-025-02135-1 (PMC12626893; doi:10.1038/s41477-025-02135-1)
Supplement: Supplementary file 6 — Supplementary Dataset 3 [file 41477_2025_2135_MOESM6_ESM.xlsx]

## Sheet: Sample_table
														libname	treatment
Number of PSMs per SpectrumFile 20230511_E1_RSLC10_DeLaConcepcion_Dagdas_GMI_ID1162_onbead_5perc_EV_GFP_01														GFP_01	ctrl
Number of PSMs per SpectrumFile 20230511_E1_RSLC10_DeLaConcepcion_Dagdas_GMI_ID1162_onbead_5perc_EV_GFP_02														GFP_02	ctrl
Number of PSMs per SpectrumFile 20230511_E1_RSLC10_DeLaConcepcion_Dagdas_GMI_ID1162_onbead_5perc_EV_GFP_03														GFP_03	ctrl
Number of PSMs per SpectrumFile 20230511_E1_RSLC10_DeLaConcepcion_Dagdas_GMI_ID1162_onbead_5perc_MpExo70I_GFP_04														Exo70I_04	Exo70I
Number of PSMs per SpectrumFile 20230511_E1_RSLC10_DeLaConcepcion_Dagdas_GMI_ID1162_onbead_5perc_MpExo70I_GFP_05														Exo70I_05	Exo70I
Number of PSMs per SpectrumFile 20230511_E1_RSLC10_DeLaConcepcion_Dagdas_GMI_ID1162_onbead_5perc_MpExo70I_GFP_06														Exo70I_06	Exo70I
Number of PSMs per SpectrumFile 20230511_E1_RSLC10_DeLaConcepcion_Dagdas_GMI_ID1162_onbead_5perc_MpExo70II_GFP_07														Exo70II_07	Exo70II
Number of PSMs per SpectrumFile 20230511_E1_RSLC10_DeLaConcepcion_Dagdas_GMI_ID1162_onbead_5perc_MpExo70II_GFP_08														Exo70II_08	Exo70II
Number of PSMs per SpectrumFile 20230511_E1_RSLC10_DeLaConcepcion_Dagdas_GMI_ID1162_onbead_5perc_MpExo70II_GFP_09														Exo70II_09	Exo70II
Number of PSMs per SpectrumFile 20230511_E1_RSLC10_DeLaConcepcion_Dagdas_GMI_ID1161_onbead_5perc_MpExo70II_Chimera_GFP_13														Exo70IIch_13	Exo70IIX
Number of PSMs per SpectrumFile 20230511_E1_RSLC10_DeLaConcepcion_Dagdas_GMI_ID1161_onbead_5perc_MpExo70II_Chimera_GFP_14														Exo70IIch_14	Exo70IIX
Number of PSMs per SpectrumFile 20230511_E1_RSLC10_DeLaConcepcion_Dagdas_GMI_ID1161_onbead_5perc_MpExo70II_Chimera_GFP_15														Exo70IIch_15	Exo70IIX
Number of PSMs per SpectrumFile 20230525_E1_RSLC10_DeLaConcepcion_Dagdas_GMI_ID1162_onbead_5perc_MpExo70I_Chimera_GFP_10														Exo70ICh_10	Exo70IX
Number of PSMs per SpectrumFile 20230525_E1_RSLC10_DeLaConcepcion_Dagdas_GMI_ID1162_onbead_5perc_MpExo70I_Chimera_GFP_11														Exo70ICh_11	Exo70IX
Number of PSMs per SpectrumFile 20230525_E1_RSLC10_DeLaConcepcion_Dagdas_GMI_ID1162_onbead_5perc_MpExo70I_Chimera_GFP_12														Exo70ICh_12	Exo70IX
after filtering out contaminants 1347 proteins detected throughout the dataset
baits renamed in count table with ID name for better distinction
one cont_P42212 left : GFP
uniprot retrieval for 1343 hits
test function of Ipinquiry4, minimum dispertion =3
green = LFC>0 and p.value< 0.05
grey = LFC>1 0.05<and pvalue<0.1

## Sheet: count_table
Accession	GFP_01	GFP_02	GFP_03	Exo70I_04	Exo70I_05	Exo70I_06	Exo70II_07	Exo70II_08	Exo70II_09	Exo70IIch_13	Exo70IIch_14	Exo70IIch_15	Exo70ICh_10	Exo70ICh_11	Exo70ICh_12
Exo70II chimera	4	8	10	17	40	37	965	1020	1155	192	164	186	8	6	8
Exo70I chimera	3	3	3	71	104	103	528	529	561	50	38	33	1709	1765	2037
A0A2R6X6R7	0	0	0	1	1	0	1	1	2	2	1	1	1	1	2
A0A2R6WA75	1	0	1	70	108	109	5	3	4	167	123	137	4	1	4
A0A2R6WKJ1	0	0	0	0	0	1	0	0	0	3	2	3	0	0	0
I7KMR8	4	4	9	7	7	9	5	6	4	6	6	5	4	4	4
A0A2R6WP52	6	4	6	60	105	95	11	12	13	165	116	128	11	10	11
000000b_GFP	21	22	25	4	6	6	25	31	34	7	7	7	27	29	28
A0A2R6WI90	11	9	29	2	5	4	0	0	0	0	0	0	3	0	0
A0A2R6W801	5	5	4	11	26	13	5	4	3	63	52	80	6	4	9
A0A2R6W883	2	2	3	2	3	3	3	3	0	0	0	0	3	0	1
A0A2R6X307	0	0	1	0	0	1	3	2	3	2	1	1	1	0	0
A0A2R6X4L8	3	3	3	77	117	109	10	9	12	184	139	151	7	6	7
A0A2R6WIJ6	0	1	4	1	1	6	0	1	0	0	1	0	0	0	0
A0A2R6WTS2	4	3	3	2	2	2	4	1	2	0	0	1	2	2	2
A0A2R6XHM5	6	7	8	19	28	20	13	5	8	63	60	87	9	6	10
A0A2R6W1C6	1	1	2	1	4	5	0	1	1	10	18	17	2	1	2
A0A2R6X4K2	0	0	9	3	2	12	4	3	0	4	2	1	6	1	0
A0A2R6XHR0	0	0	1	0	1	2	3	2	3	4	1	1	0	0	0
A0A2R6WBH1	2	2	3	16	27	16	6	6	7	104	106	158	9	6	9
A0A2R6WPB2	0	0	0	3	2	10	2	2	2	22	9	21	4	1	7
A0A2R6XJB8	1	1	8	3	5	8	5	5	2	2	2	1	6	0	0
A0A2R6WZ89	0	0	8	4	1	5	1	2	0	1	1	0	2	0	0
A0A2R6WIL9	0	0	0	1	0	1	0	0	0	3	2	5	1	0	1
A0A2R6WE39	0	0	6	5	3	6	4	4	0	3	3	3	3	1	1
A0A2R6XTG3	0	0	1	1	0	3	0	0	0	2	2	6	0	0	0
A0A0H5BKK5	0	0	2	1	1	2	3	2	1	2	1	0	2	0	0
cont_P42212	27	37	40	4	6	5	16	18	23	7	7	7	17	17	20
A0A2R6XKC4	0	0	0	1	2	2	2	2	0	2	0	0	2	0	0
A0A2R6WFW1	3	1	1	3	3	4	2	3	3	2	3	3	0	0	1
A0A2R6WEP5	0	0	3	3	1	5	2	2	0	0	2	0	2	1	0
A0A2R6WGF3	0	0	0	1	0	1	1	2	4	3	0	0	1	1	1
A0A2R6W6T1	0	0	0	1	1	2	0	0	0	16	12	28	1	1	4
A0A2R6WYY2	0	0	6	1	1	4	2	2	0	1	3	0	2	0	0
A0A2R6WF54	1	1	1	8	12	21	0	2	5	100	51	54	5	2	5
A0A2R6XWB4	0	0	0	0	0	0	155	153	177	28	2	0	0	0	0
A0A2R6XHJ6	1	0	6	4	4	4	3	5	0	2	5	1	4	0	0
A0A2R6XIB8	1	1	0	1	2	2	0	1	1	4	3	6	1	1	1
A0A0G3FGV9	53	27	27	5	12	14	11	13	8	9	3	2	5	2	4
A0A2R6WE03	0	0	5	2	0	4	2	2	1	3	2	0	3	1	1
A0A2R6W7I6	1	2	4	2	1	4	1	2	1	1	1	1	2	1	0
A0A2R6WSN5	0	0	0	0	0	1	1	1	1	5	0	0	0	0	0
A0A2R6XIS3	0	0	1	0	1	1	3	2	2	4	2	2	0	0	0
A0A2R6WCD1	10	12	21	12	13	19	51	47	55	14	9	9	42	43	47
A0A2R6WJW5	0	0	0	0	0	0	9	9	6	0	0	0	0	0	0
A0A2R6WDP5	0	0	1	1	0	1	1	1	0	9	3	5	4	3	2
A0A2R6W300	1	3	2	10	19	19	7	5	9	91	45	45	11	11	11
A0A2R6XGL5	1	1	3	2	2	4	2	2	2	4	3	3	1	1	0
A0A2R6WC58	4	4	7	5	7	10	5	5	6	13	5	4	5	4	3
A0A2R6XP80	1	1	3	1	2	5	4	3	3	5	1	1	1	1	1
A0A2R6XK11	0	0	4	2	2	4	2	2	0	1	2	1	2	0	0
A0A2R6WJT0	0	0	17	5	3	22	3	6	0	1	2	0	11	1	1
A0A2R6XLK4	2	2	10	7	6	11	6	5	3	4	5	1	5	1	0
A0A2R6X0D0	1	1	15	8	5	16	6	7	2	2	3	1	12	1	0
A0A2R6X9R2	0	0	4	2	1	5	1	1	0	1	1	0	2	1	0
A0A2R6XJM1	1	3	5	4	5	5	5	4	3	6	5	5	3	1	1
A0A2R6WJF4	0	0	0	0	2	3	2	3	3	0	0	0	1	0	0
A0A2R6XKY1	1	0	6	4	2	5	3	2	0	0	2	0	0	0	0
A0A2R6W0P6	3	3	2	5	4	4	5	4	3	2	2	3	3	1	2
A0A2R6XBE3	0	0	1	2	1	5	0	0	0	7	4	2	1	0	0
A0A2R6XIL1	0	0	8	6	3	6	2	3	0	3	2	0	6	0	0
A0A2R6WYA8	0	0	2	1	1	3	0	0	0	0	0	0	1	0	0
A0A2R6X735	0	0	8	6	1	9	2	2	0	0	0	0	3	0	0
A0A2R6XHT7	1	1	4	3	3	3	4	2	3	0	1	1	1	0	0
A0A2R6W4U3	0	0	3	0	0	3	0	1	0	2	1	1	1	0	0
A0A2R6WCF3	19	21	38	20	23	37	69	66	73	23	19	19	60	58	65
A0A2R6X119	0	0	5	3	2	5	3	4	0	1	2	0	3	1	0
A0A2R6WQA5	1	2	9	3	3	9	4	5	1	1	2	1	5	2	0
A0A2R6XCI0	6	10	7	6	13	10	11	14	19	2	2	1	1	0	1
A0A2R6XP42	0	0	0	0	0	0	0	0	0	0	5	4	4	3	3
A0A2R6WKP9	1	1	1	1	3	3	2	4	4	5	1	3	4	0	1
A0A2R6XNM2	5	1	21	7	9	19	11	11	0	6	5	3	7	1	1
A0A2R6XEN1	0	0	0	1	0	1	1	0	1	4	1	2	0	0	0
A0A2R6WLF9	0	0	3	2	0	3	1	1	0	0	1	0	2	0	0
A0A2R6WPQ7	2	3	3	2	2	2	5	6	4	2	2	1	2	1	2
A0A2R6X4R4	1	0	9	2	2	8	6	5	0	1	0	1	5	0	0
A0A2R6WZD0	0	0	1	0	1	2	1	2	2	4	0	1	0	0	0
A0A2R6X7W2	0	0	0	0	0	0	0	0	0	3	2	8	0	0	0
A0A2R6WUR1	0	0	1	1	1	1	1	1	1	3	2	1	0	0	0
A0A2R6WJE1	1	1	5	5	7	7	3	3	2	24	15	14	2	3	10
A0A2R6XUN4	2	8	1	7	3	2	8	1	1	0	0	0	0	0	8
A0A2R6X6T4	6	6	6	6	9	8	7	11	10	7	3	6	8	7	8
A0A2R6X395	0	0	7	2	1	8	1	2	0	0	0	0	2	0	0
A0A2R6XW89	1	3	1	16	19	22	9	7	8	65	40	44	20	19	20
A0A2R6XL47	1	1	4	2	1	4	6	4	5	3	1	1	1	0	1
A0A2R6XWM6	0	0	7	5	1	6	2	3	0	1	1	0	4	0	0
A0A2R6WLN2	2	0	8	5	5	9	5	5	3	10	8	3	5	2	3
A0A2R6X7R5	0	0	6	1	1	4	0	0	0	0	0	0	1	0	0
A0A2R6W1X9	2	2	2	1	2	3	3	3	2	1	0	0	1	0	1
A0A2R6XSM2	1	0	1	1	1	1	0	0	0	4	1	1	1	1	0
A0A2R6X0W3	2	1	3	1	2	3	1	4	2	3	3	2	1	1	1
A0A2R6W3A6	39	47	16	45	48	30	58	49	59	18	15	10	19	11	49
A0A2R6W6S3	1	1	7	3	2	7	3	5	0	2	2	1	5	2	2
A0A2R6WYC6	0	0	0	0	0	0	3	5	7	1	0	0	0	0	0
A0A2R6WEZ6	0	0	8	4	2	7	5	5	3	7	1	1	1	0	0
A0A2R6XGP8	9	10	4	5	14	9	10	12	9	8	0	2	0	0	0
A0A2R6X7L4	2	0	3	1	5	4	7	7	7	1	0	1	1	0	0
A0A2R6X8L0	1	4	2	3	4	6	10	10	16	21	8	11	5	0	4
A0A2R6XUN6	0	0	10	4	2	8	2	5	0	1	1	0	3	1	0
A0A2R6WRI0	0	0	7	2	1	6	2	3	0	4	3	3	2	0	0
A0A2R6XAV3	1	2	2	5	6	5	3	3	5	19	11	14	4	1	4
A0A2R6W8T0	2	3	3	2	3	3	3	2	2	2	2	2	3	2	3
A0A2R6VYQ9	0	2	2	2	2	3	1	2	0	3	2	2	2	1	1
A0A2R6WJP5	3	1	4	0	3	3	3	3	4	3	2	0	2	0	2
A0A2R6WKM8	54	67	22	72	82	50	91	88	110	29	23	17	17	6	73
A0A2R6XNV6	16	18	10	17	17	14	26	27	30	11	8	7	6	3	23
A0A2R6W5Q6	1	0	11	2	2	8	1	2	0	1	1	1	3	2	1
A0A2R6W7K7	22	19	30	20	29	35	29	28	33	37	28	26	20	19	26
A0A2R6WVD2	3	4	4	4	6	8	7	7	7	7	5	6	4	4	3
A0A2R6WXT4	1	0	0	1	2	0	1	3	3	1	0	0	2	0	2
A0A2R6WLF3	0	0	3	2	0	4	0	0	0	0	0	0	1	0	0
A0A2R6XWT8	2	0	7	4	6	5	4	3	2	3	3	1	3	1	1
A0A2R6WFW7	0	0	1	1	1	2	2	3	3	9	1	2	2	1	1
A0A2R6WWL4	0	0	0	0	0	0	1	0	2	2	0	0	0	0	0
A0A2R6XPS0	0	0	3	1	1	2	1	2	0	1	1	1	3	0	0
A0A2R6XS58	1	0	1	1	2	3	1	2	2	1	0	0	0	0	1
A0A2R6WS52	1	1	3	1	3	3	2	2	1	4	1	2	3	1	1
A0A2R6W020	0	0	0	1	3	1	2	0	2	5	2	0	0	0	0
A0A2R6WFJ2	14	19	9	20	17	14	27	20	31	9	8	6	7	3	19
A0A2R6XNP9	0	0	12	4	1	10	2	2	0	1	1	0	5	2	2
A0A2R6WCU8	23	28	12	21	23	18	28	30	35	16	7	6	12	6	26
A0A2R6WK76	0	1	6	4	3	4	3	3	0	0	2	1	5	0	0
A0A2R6WYW5	0	0	5	3	0	5	0	0	0	0	0	0	3	0	0
A7VM24	4	4	5	4	4	6	6	4	4	4	3	3	2	1	0
A0A2R6XN87	3	3	19	6	7	15	5	7	0	5	6	2	5	0	1
A0A2R6X5K6	0	0	3	2	1	2	1	1	0	0	0	0	3	0	0
A0A2R6WBN0	0	0	0	0	0	0	0	0	0	9	1	3	0	0	0
A0A2R6XIA7	1	2	1	7	13	20	6	3	6	61	33	33	2	0	2
A0A2R6WJH1	1	0	4	0	0	2	0	0	0	0	0	0	2	0	0
A0A2R6X1G2	1	1	10	5	4	10	6	8	1	2	1	0	5	1	1
A0A2R6WT97	9	11	2	12	13	10	17	17	19	3	3	1	3	2	11
A0A2R6W2N0	1	1	3	2	1	4	3	4	4	6	4	6	2	1	2
A0A2R6WIJ7	2	1	4	3	4	3	3	2	5	3	2	4	1	0	0
A0A2R6WHM8	2	4	4	3	4	4	6	7	5	4	4	4	5	5	5
A0A2R6WP62	0	0	6	6	5	8	3	2	3	12	6	2	3	1	2
A0A2R6WJF0	12	10	6	13	17	11	20	17	21	8	6	5	3	3	9
A0A2R6WGY4	1	1	14	4	5	14	5	4	0	1	2	0	4	1	1
A0A2R6WBY5	9	9	5	9	12	10	16	16	16	8	3	2	4	2	14
A0A2R6VXT6	0	0	4	2	0	2	1	2	0	1	0	0	0	0	0
A0A2R6W2Q6	3	1	2	1	2	1	2	2	6	5	1	5	3	5	1
A0A2R6XJY7	49	58	90	55	74	84	146	154	170	98	68	73	144	158	174
A0A2R6XWK9	0	0	1	1	2	3	1	1	1	3	0	0	0	0	0
A0A2R6WAJ1	0	0	5	3	1	5	2	3	0	0	0	0	1	0	1
A0A2R6XQJ8	3	4	8	4	3	7	4	6	4	5	2	2	3	3	3
A0A2R6XU69	5	5	11	16	13	21	11	6	7	4	3	2	7	2	7
A0A2R6XQG3	0	0	4	1	0	4	0	1	0	0	0	0	3	0	0
A0A2R6XQP2	0	0	0	0	0	0	0	0	0	0	0	0	6	4	8
A0A2R6WCL9	17	21	9	18	20	15	23	23	26	14	8	8	10	5	19
A0A2R6XLU0	7	3	6	8	11	6	12	9	13	12	3	5	4	2	2
A0A2R6XHC1	1	2	20	14	10	20	7	10	1	10	8	3	11	1	0
A0A2R6W7F7	0	0	1	1	0	1	1	0	0	0	0	0	4	1	0
A0A2R6WKA3	0	0	6	5	4	5	1	3	0	2	2	1	6	1	0
A0A2R6WSY3	0	0	3	1	1	2	1	1	1	1	0	0	2	1	1
A0A2R6X4B0	0	0	5	2	2	5	0	0	0	0	1	0	3	1	0
A0A2R6X7V0	2	1	17	6	4	16	3	6	1	3	5	2	10	3	2
A0A2R6XKL6	0	0	6	2	0	5	0	0	0	0	0	0	2	0	0
A0A2R6XHE1	1	1	0	1	5	3	4	4	5	3	1	2	0	0	0
A0A2R6XWC3	2	1	10	5	9	10	9	8	5	7	5	5	10	1	0
A0A2R6XPG2	2	2	2	5	10	10	3	4	3	21	9	6	3	2	2
A0A2R6WYY4	0	0	1	1	2	2	2	2	3	6	0	2	1	0	1
A0A2R6WL95	2	1	0	1	4	2	14	17	21	2	0	0	1	1	2
A0A2R6WGF7	1	0	1	2	1	2	8	9	11	6	1	4	1	1	3
A0A2R6WMX4	4	8	2	9	9	5	9	9	13	2	1	1	1	1	6
A0A2R6XP93	9	12	7	11	13	10	16	15	20	9	5	4	4	2	13
A0A2R6XE42	1	0	2	1	2	3	2	2	2	1	0	1	4	3	2
A0A2R6XGV7	39	46	75	48	60	68	129	133	147	86	59	59	112	116	123
A0A2R6VX33	1	0	7	1	6	4	4	3	2	9	4	6	5	1	1
A0A2R6WD07	0	0	5	1	1	6	2	2	0	7	2	2	1	0	0
A0A2R6X9B2	0	0	2	1	0	0	0	0	0	5	1	0	0	0	0
A0A2R6XAS5	2	1	5	4	3	5	4	4	4	4	3	1	3	3	1
A0A2R6XID3	1	1	2	3	6	4	4	2	5	6	3	2	1	0	1
A0A2R6WH95	0	0	4	3	0	3	0	1	0	0	0	0	4	0	1
A0A2R6WFJ7	1	0	2	1	1	2	1	0	0	7	1	1	2	0	0
A0A2R6W8M4	4	4	6	6	11	13	15	14	19	17	3	4	3	1	2
A0A2R6WG56	0	0	4	1	1	3	0	0	0	0	1	0	1	0	0
A0A2R6W416	0	1	2	2	3	3	1	1	1	2	0	0	0	0	3
A0A2R6W691	0	0	13	4	1	8	2	2	1	3	1	1	3	0	0
A0A2R6WKE2	0	0	3	1	1	3	1	2	0	1	2	0	1	0	0
A0A2R6WL47	2	0	7	2	4	5	4	4	2	4	1	1	2	1	0
A0A2R6XPL0	0	0	0	0	0	0	2	3	5	2	0	1	3	2	1
A0A2R6XRF7	5	5	5	5	10	10	7	6	9	18	14	16	7	6	7
A0A2R6W3J6	0	0	8	2	0	6	2	3	0	0	0	0	5	0	0
A0A2R6WU26	0	0	18	8	6	12	7	7	0	4	3	0	8	0	2
A0A2R6X0P0	4	4	4	5	4	5	1	3	1	5	4	5	3	4	2
A0A2R6WIQ3	0	0	7	1	1	8	0	1	0	0	0	0	4	0	0
A0A2R6X8W4	4	3	4	3	6	5	8	7	9	9	2	3	3	3	4
A0A2R6WUE0	2	3	9	2	3	9	5	4	3	1	0	2	3	2	1
A0A2R6X835	1	0	3	1	2	2	0	0	0	2	1	1	0	0	0
A0A2R6WBC2	0	0	5	2	2	4	1	2	0	0	1	0	1	0	0
A0A2R6WHX6	0	0	3	1	0	2	0	1	0	0	0	0	0	0	0
A0A2R6XSZ9	0	0	8	4	5	9	5	6	1	3	4	1	3	0	0
A0A2R6W1T2	1	2	9	7	6	10	6	6	3	3	2	1	5	1	1
A0A2R6XVG6	0	2	22	9	5	18	7	7	1	7	7	4	11	1	2
A0A2R6X5B0	5	6	7	9	10	10	7	6	10	21	11	11	9	6	10
A0A2R6XGF6	0	0	3	2	2	5	1	1	0	1	1	0	1	0	0
A0A2R6XH36	0	0	0	0	0	0	0	1	0	16	0	2	0	0	0
A0A2R6XED3	4	4	15	8	8	15	7	7	1	7	7	4	9	4	4
A0A2R6WXM0	1	1	3	1	1	5	2	1	1	0	1	1	2	1	1
A0A2R6X825	10	9	0	13	10	7	12	7	10	0	0	0	0	0	11
A0A2R6WG96	2	2	11	7	6	9	7	8	2	6	4	2	6	2	3
A0A2R6X9K6	0	0	1	3	1	3	0	0	0	4	2	6	1	0	0
A0A2R6WF67	1	0	2	2	2	2	1	2	1	2	2	2	2	0	2
A0A2R6XGZ3	5	5	5	3	5	5	4	4	4	7	6	7	5	2	3
A0A2R6W372	0	0	6	1	0	4	0	0	0	0	0	0	1	0	0
A0A2R6W1D7	6	5	12	5	8	12	8	10	7	9	8	7	10	4	5
A0A0M4UHS2	0	0	9	3	2	7	2	1	0	0	2	0	4	0	0
A0A2R6X560	3	2	2	0	2	3	3	3	4	6	4	3	3	1	1
A0A2R6X437	0	1	11	8	7	10	7	8	0	3	3	1	9	2	2
A0A2R6W3Y1	0	0	9	3	3	11	2	3	0	7	5	0	5	0	1
A0A142J866	1	1	1	1	3	1	3	3	2	0	0	0	4	1	2
A0A2R6W617	7	8	2	10	14	10	16	14	18	4	3	1	3	2	13
A0A2R6X4Z9	0	0	0	0	0	0	1	0	1	4	0	1	3	0	0
A0A2R6WFK4	1	1	3	1	4	5	3	4	3	1	1	1	0	0	0
A0A2R6XEJ0	0	0	11	5	3	11	3	3	0	1	0	0	4	0	0
A0A2R6X6U1	1	0	1	0	0	2	0	0	0	0	0	0	1	0	0
A0A2R6WH88	2	0	3	3	1	5	3	4	4	0	0	0	4	1	1
A0A2R6W2F7	0	0	8	3	1	7	2	3	0	1	3	0	3	1	0
A0A2R6XL92	0	0	9	3	3	8	0	2	0	0	1	0	2	0	0
A0A2R6WDP8	3	1	7	4	3	7	3	2	3	4	3	1	3	2	2
A0A2R6XU21	0	0	7	3	0	5	0	0	0	0	0	0	1	0	0
A0A2R6W0K5	12	7	22	16	14	22	13	14	8	13	14	11	16	7	6
A0A2R6XSI6	13	20	2	41	29	28	27	25	36	4	2	1	4	2	32
A0A2R6WR46	0	0	8	1	0	1	1	1	0	0	0	0	1	0	0
A0A2R6WL15	0	0	0	0	0	0	0	0	0	10	3	5	1	1	0
A0A2R6VXF9	11	8	16	12	19	25	23	22	24	11	4	5	9	9	10
I7IIM0	1	0	3	2	2	4	3	4	2	1	1	2	1	0	0
A0A2R6W820	8	8	9	7	11	9	13	7	10	1	5	6	4	5	5
A0A1L7B540	0	0	4	4	3	6	4	4	1	6	2	1	5	0	0
A0A2R6WWU9	1	0	10	4	4	8	5	4	2	2	3	2	7	2	3
A0A2R6WRY4	9	10	34	19	22	36	20	17	13	13	11	8	13	6	10
A0A2R6W586	8	13	5	12	15	8	18	18	20	5	3	1	3	2	15
A0A2R6X3J4	0	0	0	1	1	4	2	1	1	6	1	1	2	0	2
A0A2R6WRK1	0	1	6	6	4	8	2	5	0	5	2	0	7	1	1
A0A2R6X9R6	0	0	7	4	1	8	3	2	0	1	1	0	5	2	0
A0A2R6WF03	0	0	4	1	0	4	0	0	0	1	0	0	2	0	0
A0A2R6WFM5	2	0	3	3	4	4	4	4	5	5	0	0	2	1	2
A0A2R6XEP1	1	0	14	6	5	12	6	6	2	3	2	2	4	0	0
A0A2R6W1D6	1	3	4	2	4	4	6	6	6	6	0	0	12	11	13
A0A2R6W720	0	0	10	3	5	7	4	5	0	0	4	0	5	1	1
A0A2R6X7P7	0	0	8	7	4	8	1	3	0	0	1	0	6	0	0
A0A2R6WNZ5	2	2	5	2	1	5	5	4	3	3	1	1	1	0	0
A0A140CZM6	4	2	6	5	5	9	8	8	5	3	0	0	3	2	1
A0A2R6X921	1	1	1	1	1	1	1	1	3	2	1	1	1	1	1
A0A2R6WFN1	0	0	15	10	6	15	8	9	2	7	5	2	8	2	1
A0A2R6XC48	9	5	47	26	19	48	24	28	7	12	14	3	23	10	7
A0A2R6XFU2	0	0	10	4	4	14	2	2	0	2	1	0	6	0	0
A0A2R6XEL9	0	0	6	3	0	6	0	0	0	0	0	0	2	0	0
A0A2R6W026	2	3	10	5	7	9	7	7	2	2	6	2	5	0	0
A0A2R6XV46	1	1	0	0	1	1	2	2	2	1	0	0	2	0	2
A0A2R6X2S4	0	0	7	4	1	6	1	2	0	0	0	0	4	0	0
A0A2R6W3Z5	0	0	5	2	2	5	1	2	0	1	1	0	3	1	1
A0A2R6XIS2	2	3	4	0	4	4	5	3	5	10	2	1	3	2	2
A0A2R6W251	0	0	3	1	2	3	2	2	2	3	0	0	3	0	0
A0A2R6WC77	14	11	49	30	28	47	31	33	13	25	24	15	23	10	9
A0A2R6WXL2	0	0	5	3	1	4	2	2	0	1	0	0	3	0	0
A0A2R6VZU8	3	1	2	2	3	4	4	3	4	3	1	2	1	1	1
A0A2R6WB25	5	6	9	6	7	9	9	8	6	4	4	3	6	4	3
A0A2R6XBG2	3	3	7	3	8	8	8	8	6	5	5	4	3	2	2
A0A2R6WHH0	4	4	4	4	5	5	4	4	4	3	3	3	2	2	2
A0A2R6XH29	5	6	5	4	6	8	5	5	5	8	5	5	4	2	4
A0A2R6XDQ7	0	0	1	0	1	3	0	0	0	1	1	0	0	0	0
A0A2R6X040	0	0	6	1	0	5	1	2	0	0	0	0	3	0	0
A0A2R6WVR7	0	0	0	3	3	3	3	2	2	3	0	0	0	0	1
A0A2R6XD03	1	2	1	2	4	4	20	21	23	1	0	0	4	1	5
A0A2R6WB00	2	0	2	1	6	6	3	5	2	4	2	3	4	0	1
A0A2R6WLC6	6	5	5	2	7	9	9	8	8	5	4	4	4	2	4
A0A2R6XWQ3	0	0	4	5	6	15	0	0	0	5	5	3	1	0	2
A0A2R6W2S9	35	30	28	28	43	42	40	35	41	46	31	34	24	19	28
A0A2R6XGK1	3	2	3	3	5	4	6	6	7	4	3	3	2	1	2
A0A2R6X2S2	1	1	4	2	1	3	3	2	1	1	0	1	2	0	0
A0A2R6W2J9	1	1	17	9	5	11	5	4	0	4	6	1	10	0	1
A0A2R6XRL7	0	0	12	4	3	11	2	2	0	5	2	0	6	0	0
A0A2R6XLB4	4	2	4	3	5	5	6	7	3	4	4	3	8	4	3
I7KJM2	4	2	17	14	9	21	12	11	3	6	7	3	8	5	4
A0A2R6WTU1	7	5	20	8	14	18	11	14	3	5	8	4	13	6	4
A0A2R6WDY8	0	0	0	0	0	0	4	5	10	0	0	0	0	0	1
A0A1L7B568	0	0	0	1	1	5	1	0	2	5	0	0	1	0	1
A0A2R6WLJ7	0	0	4	1	0	5	0	1	0	0	0	0	1	0	0
A0A2R6W929	0	0	13	3	1	11	1	1	0	0	0	0	7	0	0
A0A2R6WN59	3	1	21	12	11	20	11	12	1	11	7	2	15	1	1
A0A2R6W3I3	0	1	0	0	2	2	1	2	1	7	0	2	1	0	0
A0A2R6WE98	0	0	3	3	5	4	4	5	6	3	0	0	3	0	0
A0A2R6WUN2	10	7	20	12	13	19	14	16	11	11	11	11	12	6	5
A0A2R6X9P3	1	3	1	5	5	10	4	3	4	26	15	26	7	5	7
A0A2R6WRM8	2	2	1	1	2	2	1	1	1	7	2	2	1	1	2
A0A2R6XH11	1	1	5	3	3	4	3	3	2	3	2	1	4	2	2
A0A2R6XHM3	0	0	5	2	2	5	4	3	1	3	5	6	5	0	1
A0A2R6XMW9	1	1	9	7	3	8	3	6	1	3	5	2	7	0	0
A0A0M3VH83	0	0	1	1	1	1	1	1	1	4	0	0	0	0	0
A0A2R6XBS6	0	0	3	1	2	3	2	2	0	2	3	0	1	1	1
A0A2R6W7Q7	0	0	9	7	5	9	3	4	0	0	0	0	4	0	0
A0A2R6XA94	0	1	0	2	2	4	0	0	0	4	2	2	0	0	1
A0A2R6X5W7	3	2	3	4	4	3	3	2	1	3	5	3	2	0	1
A0A2R6XJX8	3	2	3	3	3	3	2	2	2	12	5	5	3	3	3
A0A2R6XIU4	0	0	3	1	0	4	0	0	0	0	0	0	0	0	0
A0A2R6W9G7	0	0	2	1	1	5	1	1	0	0	1	0	1	0	1
A0A2R6WY45	1	1	6	3	4	6	4	5	0	0	1	0	6	1	1
A0A2R6WZ31	0	0	9	5	3	8	1	2	1	1	2	0	9	0	0
A0A2R6WA14	1	1	2	3	2	3	2	2	2	2	1	2	3	0	2
A0A2R6WEN9	0	0	0	1	1	1	2	0	4	2	0	1	0	1	2
A0A2R6XD07	0	0	0	0	0	1	0	0	0	2	2	0	1	0	0
A0A2R6WU37	65	58	81	65	98	83	83	83	88	68	54	57	50	39	58
A0A2R6WEK8	0	0	10	5	5	12	3	5	2	5	3	2	4	2	0
A0A2R6XUM5	0	0	7	1	3	7	3	4	0	2	2	0	4	0	1
A0A2R6W3R4	0	0	7	5	2	6	2	2	0	0	0	0	5	0	0
A0A2R6XIY0	1	1	11	6	4	11	5	7	0	3	3	2	5	1	0
A0A2R6X949	0	0	3	0	0	4	0	0	0	0	0	0	5	1	1
A0A2R6WKG0	0	0	0	0	0	1	0	0	0	6	12	2	0	0	0
A0A2R6X2S3	0	0	2	1	3	3	2	0	2	3	0	2	1	1	1
A0A2R6WZQ2	2	3	1	3	8	9	6	5	8	14	9	11	6	3	5
A0A2R6WYG0	1	1	8	4	5	16	4	5	0	11	4	3	8	4	4
A0A2R6X9M6	0	0	0	0	0	0	0	0	0	6	2	3	0	0	0
A0A2R6X551	0	0	8	4	3	9	1	2	0	1	3	0	4	0	0
A0A2R6W5F0	1	1	3	1	2	3	2	2	2	3	1	1	2	2	1
A0A2R6WXD3	0	0	1	1	1	1	1	1	3	4	0	0	0	0	0
A0A2R6XEX8	0	0	5	1	0	4	0	0	0	0	0	0	3	0	0
A0A2R6XHI4	1	4	24	13	13	21	14	14	7	20	12	6	13	4	3
A0A2R6WCZ6	0	2	1	0	1	3	10	9	11	3	3	3	4	2	2
A0A2R6WI00	0	0	0	0	2	1	1	0	0	10	2	1	2	0	0
A0A2R6WU98	0	0	13	5	4	11	2	2	0	0	3	0	8	0	0
A0A2R6XQU2	1	0	3	1	1	4	0	1	1	3	1	1	5	1	0
A0A2R6WBM3	21	17	43	31	38	45	38	36	27	39	25	23	28	14	13
A0A2R6XGJ7	4	3	21	9	6	22	9	11	6	9	8	5	11	2	1
A0A2R6WVI3	1	1	1	1	4	3	3	2	5	4	2	3	3	1	2
I7JD52	1	1	5	2	2	5	2	2	1	1	1	1	1	1	1
A0A2R6XGR8	12	12	11	6	22	18	23	19	26	15	5	6	4	3	3
A0A2R6XJY3	0	0	6	1	0	3	0	0	0	0	0	0	0	0	0
A0A2R6XRP6	0	0	4	1	0	3	0	0	0	0	0	0	2	0	0
A0A2R6XI34	15	12	40	28	22	37	25	25	15	29	20	15	25	14	13
A0A2R6X6E2	0	0	3	1	0	2	0	0	0	0	0	0	1	0	0
A0A2R6X7M4	0	1	3	3	1	3	2	1	0	0	1	0	1	1	0
A0A2R6X8Y9	0	0	1	1	1	3	2	2	3	4	2	1	5	2	3
A0A2R6WLS5	0	1	0	1	1	0	0	0	0	8	1	1	0	0	0
A0A2R6XJF5	18	17	26	14	23	32	25	25	23	17	16	15	15	10	10
A0A2R6X1B2	0	0	5	1	1	4	0	0	0	1	0	0	1	0	0
A0A2R6WDK3	0	1	4	2	3	5	2	3	3	1	2	0	2	0	0
A0A2R6X2L7	2	2	4	3	3	5	3	3	3	2	2	2	4	1	3
A0A2R6X8N7	0	0	5	4	2	6	2	4	4	2	3	1	3	1	1
A0A2R6WQ24	0	0	1	0	0	1	3	3	7	0	0	0	6	4	5
A0A2R6WBL7	15	12	33	20	22	32	23	23	19	25	16	17	15	8	9
A0A2R6XHR7	5	5	19	14	13	16	12	14	2	6	12	2	8	5	2
A0A2R6XS56	0	0	4	1	1	3	1	2	0	2	1	0	3	1	1
A0A2R6XQG4	0	0	1	0	0	2	0	1	0	4	0	0	3	1	2
A0A2R6WX84	0	0	11	4	4	12	3	5	0	7	4	1	2	1	0
A0A2R6XQK8	0	0	6	3	2	5	0	1	0	0	0	0	1	0	0
A0A2R6WDP2	8	7	9	9	9	10	14	12	15	8	4	8	12	8	8
A0A2R6XG03	15	14	12	5	7	7	7	5	6	7	5	6	8	8	5
A0A2R6WDD0	0	1	0	2	1	2	1	1	1	7	2	1	0	0	0
A0A2R6WRN4	0	0	2	2	0	3	0	0	0	0	0	0	3	1	0
A0A2R6W5T7	0	0	4	1	2	3	2	2	0	0	0	0	2	1	0
A0A140CZM7	1	0	1	1	3	6	6	6	5	1	0	0	2	1	1
A0A2R6W5V2	1	1	3	2	2	5	2	3	1	2	2	1	3	1	1
A0A2R6XTX1	17	13	11	14	21	25	18	21	18	41	22	26	14	18	19
A0A2R6X3T2	0	0	4	2	1	3	0	1	0	1	0	0	2	0	0
A0A2R6XWP2	0	0	4	2	1	5	1	2	0	0	2	0	1	0	0
A0A2R6W3H2	1	1	3	2	1	4	7	6	6	1	1	1	2	1	2
A0A2R6X0T1	0	0	8	1	0	9	0	1	0	0	0	0	2	0	0
A0A2R6WHZ5	0	1	3	3	1	4	3	3	3	1	1	1	1	0	0
A0A2R6W6V3	0	0	0	1	0	0	0	0	0	2	1	5	0	0	0
A0A2R6W892	0	0	18	6	2	14	1	2	0	0	2	1	3	0	0
A0A2R6XG63	11	8	13	11	18	16	19	17	16	14	11	8	7	4	6
A0A2R6WL19	10	5	28	11	15	21	15	17	12	14	13	9	18	7	6
A0A2R6WUK1	0	0	3	3	7	3	2	2	2	1	0	0	2	1	2
A0A2R6XUV8	1	0	32	15	10	37	8	6	4	11	8	7	12	1	3
A0A2R6XJV5	2	1	2	1	1	3	1	1	1	4	1	1	1	1	1
A0A1B4Z1I0	5	7	4	4	6	2	1	0	5	0	0	0	7	6	4
A0A2R6VYI4	10	8	25	18	22	25	20	19	13	25	15	12	12	8	11
A0A2R6XH28	0	0	3	1	0	3	0	0	0	0	0	0	0	0	0
A0A2R6WFX9	0	0	0	0	3	2	0	0	3	0	0	0	0	0	0
A0A2R6W6W4	0	0	0	1	1	1	1	1	2	0	0	0	1	0	0
A0A2R6WTN3	9	9	10	6	7	7	8	9	7	6	7	6	8	8	7
A0A2R6W1R5	5	4	32	21	13	28	11	10	4	5	7	3	14	3	2
A0A2R6XC01	1	0	5	2	4	6	2	1	2	0	1	0	3	0	1
A0A2R6XEV8	3	1	12	7	6	9	6	6	3	6	7	3	7	1	1
A0A2R6XPH0	5	4	16	13	9	15	8	12	4	8	7	3	11	3	2
A0A2R6WPT2	16	16	41	21	23	43	24	28	17	24	19	16	26	13	10
A0A2R6X146	6	6	0	11	4	5	10	3	7	1	1	0	1	1	17
A0A2R6WU87	0	1	4	3	3	4	3	3	3	3	1	2	3	2	1
A0A2R6X389	1	3	1	3	5	4	4	4	5	5	3	2	2	1	1
A0A2R6WGZ0	0	3	0	0	0	0	0	0	0	2	1	1	1	3	2
A0A2R6W694	5	4	15	12	12	14	12	12	5	8	9	5	9	2	4
A0A2R6WLR0	0	0	0	0	0	0	0	0	0	2	0	0	4	0	4
E5RRZ8	7	11	17	16	16	18	12	15	12	13	3	2	13	3	5
A0A2R6X9S3	1	1	7	5	6	8	5	5	1	6	6	3	4	2	2
A0A2R6WIH1	16	9	4	12	18	11	11	11	15	29	18	18	14	10	10
A0A2R6X4P4	1	0	7	4	1	7	1	0	0	7	3	3	2	1	0
I7JWJ2	0	0	1	1	0	3	0	2	0	0	0	0	0	0	0
A0A2R6XHC5	3	3	10	5	7	10	6	8	4	5	6	4	5	3	4
A0A2R6WK34	1	0	8	4	3	8	2	3	1	4	3	2	3	0	1
A0A2R6X8V2	7	3	6	7	15	16	15	16	21	20	10	10	6	4	5
A0A2R6W4A0	2	1	8	3	5	7	5	3	6	0	2	1	5	1	1
A0A2R6XEI7	2	4	6	2	2	5	5	5	5	8	3	3	6	2	4
A0A2R6XBC4	3	3	3	1	7	5	4	5	6	4	2	2	3	1	3
A3QSS2	9	7	18	13	13	15	12	12	8	10	11	6	9	8	7
A0A2R6XG36	1	1	0	4	5	2	6	2	13	3	0	0	0	0	0
A0A2R6WK81	8	6	7	8	11	10	10	9	9	13	8	8	6	2	5
A0A2R6XEV9	2	1	4	4	3	3	3	3	3	3	1	2	5	3	3
A0A2R6WKV6	0	0	2	1	0	3	1	1	0	3	1	1	1	1	1
A0A2R6X629	1	0	9	7	5	7	7	6	0	1	3	0	5	1	1
A0A2R6XN48	104	91	73	98	137	166	135	166	137	282	144	163	123	117	148
A0A2R6WPZ7	1	1	2	1	7	7	6	5	7	4	1	0	2	1	2
A0A2R6XAK9	4	3	5	6	6	5	6	6	6	5	3	3	4	3	3
A0A2R6X7S3	1	2	2	3	5	3	1	1	4	5	1	1	2	1	7
A0A2R6W4G1	0	2	0	3	3	5	2	1	3	15	2	4	4	2	7
A0A2R6XHE7	1	0	3	2	1	5	2	2	0	3	2	0	0	0	0
A0A2R6X6H9	4	3	4	3	3	5	3	1	0	2	1	0	3	1	2
A0A2R6W522	0	0	14	6	8	15	7	5	0	6	7	0	9	1	0
A0A2R6WPF3	3	4	17	7	7	13	11	11	9	11	7	6	12	6	4
A0A2R6WWZ3	7	15	7	7	6	10	8	9	10	31	23	23	20	20	23
A0A2R6WCY7	1	2	4	3	2	4	3	3	3	1	3	1	2	0	1
A0A2R6X782	0	1	4	2	2	4	6	7	7	2	1	0	7	3	2
A0A2R6W6L9	5	5	3	2	4	5	4	6	6	7	0	2	0	0	4
A0A2R6XBJ8	4	6	7	6	6	7	4	4	6	3	2	2	4	1	1
A0A2R6XCJ8	1	1	8	5	1	5	0	2	0	7	5	4	4	2	3
A0A2R6W4N0	0	0	3	2	1	4	3	3	1	1	0	0	1	0	0
A0A2R6XEQ1	0	0	3	1	0	1	0	0	0	1	0	0	2	0	0
A0A2R6XA68	3	3	4	4	4	8	3	4	5	1	2	2	6	2	2
A0A2R6XUZ9	2	5	0	5	2	0	4	3	4	0	0	0	0	0	7
A0A2R6XM56	0	0	0	0	0	1	0	0	0	8	0	1	1	0	1
A0A2R6WMY1	0	0	5	3	2	4	2	1	0	1	3	0	3	1	2
A0A2R6WRT8	0	0	2	2	0	3	1	1	0	5	3	1	2	0	0
A0A2R6XJ26	0	0	2	1	1	3	2	3	2	3	2	2	4	2	1
A0A2R6XQU9	6	4	18	11	11	20	15	16	11	17	11	12	13	7	6
A0A2R6XPB3	6	5	8	2	11	12	11	9	10	16	10	9	6	6	7
A0A2R6WYW6	4	3	6	5	6	7	4	6	4	5	4	4	5	4	4
A0A2R6WDT6	7	5	7	9	15	15	15	14	17	15	5	6	6	2	3
A0A2R6XD36	58	49	40	46	78	84	60	70	52	154	74	89	47	48	51
A0A2R6XUJ1	0	0	3	1	0	1	0	0	0	0	0	0	0	0	0
A0A2R6XG94	0	1	16	7	5	15	5	7	0	2	5	1	6	2	1
A0A2R6XT00	0	0	3	0	1	2	0	1	0	0	0	0	1	0	1
A0A2R6XGV2	15	12	39	20	21	35	21	23	10	26	21	16	28	13	12
A0A2R6WDI6	2	2	7	3	4	5	2	3	2	3	4	2	4	1	1
A0A2R6WUZ1	0	0	0	0	0	0	3	3	3	1	0	0	1	0	0
A0A2R6W1G8	0	0	10	5	2	7	3	3	0	0	1	0	4	0	0
A0A2R6WET0	1	1	1	3	1	3	1	1	2	1	0	0	1	0	0
A0A2R6WJ83	0	0	15	4	1	15	2	4	0	5	4	0	7	0	0
A0A2R6XL22	0	1	0	0	0	1	0	0	1	2	0	0	3	3	2
A0A2R6X663	0	0	10	3	0	8	1	4	2	3	0	0	2	0	0
A0A2R6XNC8	4	3	3	5	5	5	5	5	4	6	6	6	5	2	4
A0A2R6X8E9	3	3	2	1	3	3	4	5	4	4	3	3	2	1	3
A0A2R6XIC1	2	4	29	22	18	30	18	19	7	20	21	10	21	9	4
A0A2R6XSQ1	0	0	4	1	0	3	1	2	0	1	1	0	3	0	0
A0A2R6W2K1	21	14	21	14	25	26	25	27	27	24	17	18	8	8	9
A0A2R6WYF5	0	0	22	9	5	18	7	6	0	7	4	1	12	0	0
A0A2R6X245	6	5	9	6	10	10	11	9	9	14	6	4	8	3	6
A0A2R6WKF8	4	2	29	15	17	32	17	16	6	20	18	5	22	5	6
A0A2R6XQC9	2	2	3	1	3	3	3	3	3	3	1	0	2	0	1
A0A2R6WUN8	5	6	5	8	7	8	9	11	11	6	4	6	6	3	5
A0A2R6XMQ0	2	1	5	2	3	4	5	5	2	0	1	1	2	1	0
A0A2R6XR64	0	0	8	2	2	7	2	2	1	4	4	2	5	0	0
A0A2R6WM91	5	3	5	4	5	6	6	5	5	3	5	5	5	3	3
A0A2R6XR48	0	0	3	0	1	2	0	1	0	5	0	0	2	0	0
A0A2R6W291	5	5	6	5	6	7	6	5	4	7	5	5	3	5	4
A0A2R6XLX5	1	1	2	1	2	5	3	3	2	7	5	4	3	3	3
A0A2R6X1B1	1	2	10	6	4	8	6	7	3	4	5	2	6	2	3
A0A2R6XR16	0	0	9	3	1	10	1	1	0	4	3	2	4	0	0
A0A2R6WK15	6	6	9	6	11	8	9	10	11	7	5	7	7	4	5
A0A2R6XCV1	36	30	28	33	44	51	35	43	41	100	50	50	41	37	49
A0A2R6X7Q8	4	3	7	6	4	6	6	5	5	5	4	4	1	0	2
A0A2R6XU77	0	0	0	0	0	0	0	0	0	2	0	0	2	1	2
A0A2R6WEH8	7	8	7	8	7	8	7	7	10	5	7	7	5	4	8
A0A2R6XGS7	3	2	7	3	3	7	3	4	3	5	2	1	3	1	1
A0A0H5BJB6	1	0	1	1	1	2	1	1	1	0	0	0	2	2	2
A0A2R6WLT1	1	0	0	0	3	2	2	1	3	16	2	2	1	0	0
A0A2R6VX24	3	4	3	5	5	4	4	3	0	5	0	0	2	2	3
A0A2R6WRW5	1	0	2	2	1	3	2	2	3	1	1	2	2	0	3
A0A2R6W7H6	0	0	7	3	2	9	1	3	0	3	3	1	8	1	1
A0A2R6X1S3	7	6	14	8	10	14	13	13	13	6	5	3	8	4	5
A0A2R6WBG6	7	9	12	12	11	18	11	10	9	12	11	13	10	6	9
A0A2R6WKR9	2	0	3	1	5	4	4	5	5	8	4	3	3	1	1
A0A2R6XWU3	31	25	37	34	35	39	32	34	38	33	30	22	30	14	25
A0A2R6XQX0	10	10	46	22	24	43	23	27	15	31	21	17	23	11	11
A0A2R6W154	0	0	14	7	4	15	7	8	0	3	3	0	9	0	0
A0A2R6X8P5	8	9	8	7	8	9	10	9	7	5	5	6	8	6	6
A0A2R6X981	10	6	21	13	10	20	13	14	8	11	13	8	15	8	8
A0A2R6WZQ0	1	2	2	4	3	4	4	3	5	8	3	4	6	2	5
A0A2R6WE67	1	1	3	1	3	4	1	3	2	1	1	2	0	0	0
A0A2R6XGW8	7	2	13	10	11	15	11	12	6	13	11	7	10	5	5
A0A2R6XW74	1	3	5	1	2	5	0	2	1	1	2	2	2	2	1
A0A2R6XEZ4	0	0	5	3	1	5	1	2	0	0	0	0	2	0	0
A0A2R6XSA8	2	1	6	3	4	7	5	3	2	5	3	1	7	1	2
A0A2R6XAG1	11	10	17	15	20	22	19	21	19	24	15	15	8	8	7
A0A2R6XMW6	2	2	5	3	2	3	3	3	4	6	4	2	4	1	2
A0A2R6WYS3	7	12	8	12	19	18	21	19	21	21	7	4	8	6	6
A0A2R6X578	2	1	7	3	4	6	4	5	5	5	4	2	4	3	4
A0A2R6XLW0	1	2	2	0	2	2	2	2	3	4	2	2	1	1	1
A0A2R6XSC0	0	2	2	2	1	2	0	0	0	1	1	2	0	0	0
A0A2R6W7I5	0	0	10	4	2	9	5	6	0	6	4	1	8	1	1
A0A2R6X2P2	2	3	3	0	1	1	1	0	0	0	0	0	1	1	0
A0A2R6XN05	0	0	1	1	0	3	1	1	0	1	0	0	0	0	0
A0A2R6W4C6	0	0	12	8	7	13	5	5	1	5	6	3	7	4	2
A0A2R6XLQ9	19	13	0	32	25	22	28	24	31	16	3	2	3	1	26
A0A2R6XP10	9	7	12	9	14	14	14	13	12	16	10	9	12	5	5
A0A2R6W6G6	0	0	12	4	2	12	6	5	0	5	5	0	3	0	0
Q8VXE0	7	11	6	9	11	13	10	8	11	10	5	5	4	3	7
A0A2R6WYM0	3	2	3	4	6	5	5	4	3	7	3	1	2	4	5
A0A2R6WPU6	5	6	9	5	7	10	9	9	10	11	8	6	5	4	4
A0A2R6X7T8	8	7	18	17	14	20	18	17	11	16	16	13	14	9	8
A0A2R6WZ67	0	0	0	0	2	0	1	2	6	6	1	1	1	0	2
A0A2R6W488	0	0	0	2	1	1	0	0	3	4	0	0	0	0	0
A0A2R6WC40	58	33	52	38	74	78	67	69	64	93	58	57	47	34	49
A0A2R6WFS8	0	0	16	8	4	16	5	6	0	6	3	1	5	0	0
A0A2R6X2D4	11	7	21	13	13	19	17	15	14	17	14	15	11	9	8
A0A2R6WIN4	39	30	29	38	61	64	50	60	57	86	51	55	34	33	38
A0A2R6W1Q6	3	2	10	5	8	10	7	8	7	5	6	1	6	2	2
A0A2R6X1W7	0	0	0	2	0	6	0	0	0	2	0	0	0	0	0
A0A2R6XQJ4	0	0	3	0	1	2	1	3	1	1	0	0	3	1	2
A0A2R6XWP1	1	0	4	2	3	5	1	2	0	2	2	0	4	1	0
A0A2R6VYE9	0	0	7	2	0	6	0	0	0	0	0	0	0	0	0
A0A2R6X081	3	2	5	1	2	4	2	2	3	3	2	1	3	1	2
A0A2R6XKJ1	1	1	3	2	3	3	2	2	2	2	2	1	2	0	0
A0A2R6WP69	6	3	30	14	15	23	16	16	8	15	12	4	23	6	5
A0A2R6W735	0	0	23	9	2	19	5	6	1	11	6	2	11	2	1
A0A2R6W9C5	6	7	13	7	6	11	5	8	4	2	5	4	11	8	7
A0A2R6X5K4	0	0	8	2	3	7	3	4	0	0	1	0	3	1	0
A0A2R6XT96	2	1	4	2	4	4	3	4	3	4	1	0	3	0	0
A0A2R6X010	4	3	14	13	12	15	9	11	7	9	9	6	11	3	3
A0A2R6XJW0	12	13	10	7	17	16	13	15	15	22	16	17	7	10	9
A0A2R6WXG6	1	4	3	2	1	3	4	4	3	4	1	2	4	1	3
A0A2R6WR01	0	0	7	1	0	6	1	2	0	1	1	0	2	0	0
A0A2R6WYX5	9	7	20	10	14	19	11	11	5	13	13	8	13	6	6
A0A2R6X527	4	6	8	10	12	12	10	9	13	24	13	12	10	5	10
A0A2R6WW82	27	24	52	44	42	52	43	44	38	37	31	28	34	25	26
A0A2R6X5T3	2	4	10	7	7	10	8	8	6	11	10	9	9	3	3
A0A1B4XVI7	19	16	30	21	31	36	30	28	32	37	24	23	20	18	26
A0A2R6XRV3	0	0	7	3	2	8	1	3	1	1	1	0	4	0	0
A0A2R6XLV7	4	2	19	10	8	13	6	8	4	11	6	4	11	4	7
A0A2R6X8P8	10	6	13	9	10	14	12	14	16	17	12	13	8	5	6
A0A2R6XR71	31	30	32	29	36	41	46	45	50	55	27	31	16	15	23
A0A2R6WCS2	4	3	11	3	7	11	5	7	6	10	4	4	5	4	5
A0A2R6X407	3	4	4	3	4	4	4	4	4	4	4	4	2	1	2
A0A2R6XCW2	0	1	1	0	2	3	5	4	6	2	1	0	1	0	0
A0A077KFI9	1	2	5	2	3	4	9	3	5	4	1	1	4	2	1
A0A2R6W259	1	1	0	1	1	3	0	0	0	2	0	0	2	0	1
A0A2R6XM46	0	0	0	2	1	1	1	2	3	1	0	0	0	0	2
A0A2R6XSX3	1	1	5	2	4	6	5	4	2	18	6	5	3	1	0
A0A2R6WVR1	0	0	3	0	1	3	0	1	0	0	0	0	2	0	0
A0A2R6X5M9	2	0	15	8	7	14	6	7	0	3	6	2	8	2	2
A0A2R6W7Q3	4	4	5	3	6	7	6	8	8	6	4	4	4	5	4
A0A2R6XT27	3	4	7	3	4	8	4	5	3	4	3	3	2	3	1
A0A2R6W132	2	3	6	5	6	6	7	4	10	17	7	10	7	6	8
A0A2R6XLN3	0	0	3	3	3	4	2	3	0	1	2	0	3	0	0
A0A2R6XRC7	1	0	4	2	2	4	2	3	2	8	5	8	2	2	1
A0A2R6W3M5	1	0	3	2	3	3	3	3	3	2	1	0	2	1	2
A0A2R6XW33	3	3	4	4	3	4	2	2	2	3	4	4	3	1	3
A0A2R6XA79	0	0	6	2	1	7	1	2	0	1	3	0	4	0	0
A0A2R6XUW1	1	1	7	3	4	6	4	4	1	2	2	1	4	2	0
A0A2R6XM69	1	1	1	1	2	5	2	2	1	4	1	1	3	2	4
A0A2R6XK38	0	0	3	1	0	1	0	1	0	0	0	0	1	0	0
A0A2R6WSG7	0	1	0	1	1	2	5	3	6	5	1	0	2	0	4
A0A2R6WP34	3	5	2	1	5	5	3	5	4	15	6	4	5	4	6
A0A2R6XLA2	1	2	10	8	6	13	7	8	2	8	7	4	5	3	2
A0A2R6WR60	4	8	15	14	12	16	14	14	5	7	8	3	14	8	5
A0A2R6XVB4	1	0	10	8	9	12	9	8	2	7	7	4	10	3	3
A0A2R6XEQ0	0	0	3	1	1	3	1	2	1	1	1	1	1	1	1
A0A2R6X967	10	8	32	14	18	28	19	20	13	23	13	14	14	9	12
A0A2R6W6L4	1	1	1	2	2	2	3	2	2	3	1	2	2	1	3
A0A2R6XSR6	16	12	13	12	23	21	25	26	25	29	8	14	13	8	9
A0A2R6X5E0	2	1	2	3	2	3	2	2	2	3	2	2	3	2	2
A0A2R6XVS5	7	6	20	10	11	18	14	13	11	10	9	8	13	10	8
A0A2R6X4U2	2	1	13	6	6	11	7	6	1	6	5	0	8	5	4
A0A2R6XR17	0	0	0	1	1	1	0	0	0	6	2	1	0	0	0
A0A2R6WPA7	0	0	0	2	2	3	1	4	8	8	0	0	2	0	2
A0A2R6WPU2	1	0	1	1	2	2	2	2	2	4	2	3	2	1	2
A0A2R6XFC3	8	11	14	9	10	14	10	11	8	12	9	7	7	6	4
A0A2R6X2Z6	11	10	24	15	20	23	20	24	22	24	15	16	14	11	11
A0A2R6WFR3	0	0	3	1	0	2	1	1	0	0	0	0	1	0	0
A0A2R6XE66	5	6	7	6	7	8	6	7	6	6	5	4	7	5	2
A0A2R6XCJ4	1	1	11	5	8	11	10	11	9	7	3	1	6	2	3
A0A2R6X9E5	4	4	1	2	6	6	3	4	4	4	1	5	0	1	2
A0A2R6W8F2	12	9	35	20	19	40	21	26	17	21	17	16	15	11	9
A0A2R6XP88	2	2	6	3	4	10	3	3	2	5	8	4	3	1	1
A0A2R6X3I0	10	11	13	9	14	17	17	16	20	15	9	6	12	7	11
A0A2R6WD43	0	0	5	0	2	6	4	2	1	4	3	2	3	2	1
A0A2R6WRI4	14	16	19	17	19	19	21	21	23	19	6	5	16	5	4
A0A2R6X1J4	0	0	0	0	0	0	2	1	3	0	0	0	15	12	19
A0A2R6WJS4	0	0	7	2	0	11	0	1	0	5	4	1	3	0	0
A0A2R6WKH4	4	3	17	9	6	17	8	10	4	11	8	5	8	3	5
A0A2R6WIF4	1	1	1	0	2	2	0	0	0	5	4	2	1	1	1
A0A2R6XQP6	0	0	2	2	3	2	2	3	2	4	0	1	2	1	1
Q8VXD7	47	45	55	50	56	59	58	57	62	49	42	44	39	28	42
A0A2R6WXZ2	4	5	6	5	11	7	6	7	8	17	10	10	2	3	4
A0A2R6XUI5	0	0	0	0	0	0	0	0	0	3	1	0	0	0	0
A0A2R6WST5	13	7	11	9	19	14	12	14	13	12	6	6	8	4	11
A0A2R6WEQ8	1	0	2	0	1	3	2	2	1	4	1	1	1	0	0
A0A2R6WLD2	12	16	11	8	16	16	19	20	22	30	19	21	15	15	15
A0A2R6XPY7	2	2	8	2	4	8	4	5	2	6	3	4	6	2	2
A0A2R6X5D1	11	11	12	11	15	14	17	17	14	20	14	16	14	11	11
A0A2R6WNG7	11	6	13	13	15	19	14	12	13	16	11	5	17	4	8
A0A2R6XBU0	0	0	5	2	0	4	0	0	0	0	0	0	0	0	0
A0A2R6X7L7	3	4	4	2	1	6	3	1	3	7	3	2	3	3	3
A0A2R6XNK4	2	1	10	6	6	9	6	6	4	5	7	4	6	2	3
A0A2R6XC81	1	1	6	3	3	5	4	4	2	6	2	2	4	1	1
A0A2R6XF53	6	8	7	7	9	8	8	8	9	5	5	7	3	4	4
A0A2R6XW69	0	0	3	1	0	4	0	0	0	0	0	0	1	0	0
A0A2R6WTZ0	1	2	2	1	2	3	1	1	1	1	1	1	1	0	0
A0A2R6W4P2	0	1	6	0	1	6	0	0	0	0	3	2	1	2	0
A0A2R6WPI9	0	0	0	2	0	2	3	1	7	10	1	0	1	0	0
A0A2R6X8D5	0	0	0	1	3	1	5	6	8	6	0	2	1	3	1
A0A2R6X0F8	3	4	4	4	4	5	3	3	3	4	4	4	4	4	4
A0A2R6XW86	2	1	11	8	5	8	5	5	0	1	1	0	5	0	0
A0A2R6WH11	0	0	2	1	2	2	0	0	0	5	1	1	0	0	0
A0A2R6X4P2	6	6	8	3	6	6	7	7	7	9	7	6	5	5	5
A0A2R6WNQ7	3	2	3	3	4	3	3	3	3	3	5	4	3	1	1
A0A2R6X6C4	1	1	4	3	4	5	5	6	6	7	2	3	4	2	3
A0A2R6WDW0	7	7	10	6	9	13	7	10	7	7	5	5	6	6	6
A0A2R6WIA1	0	0	3	1	1	1	1	1	0	0	0	0	0	0	0
A0A2R6WT56	7	5	11	7	9	14	8	9	7	20	10	9	7	6	5
A0A2R6XHX8	2	4	2	4	4	4	4	5	4	7	3	4	4	2	2
A0A2R6XB87	4	3	7	3	4	7	5	4	3	3	3	2	2	2	2
A0A2R6X4L6	4	5	21	8	10	22	8	9	3	19	9	8	14	5	5
A0A2R6XKI0	1	2	0	8	1	1	4	3	8	0	0	0	0	0	8
A0A2R6W323	8	6	9	7	9	10	7	12	10	7	7	7	9	6	5
A0A2R6XKA9	1	1	1	2	6	11	6	4	12	22	1	1	2	0	0
A0A2R6W9X8	14	15	15	12	17	16	16	16	13	24	16	17	16	9	13
A0A2R6WML2	1	1	8	6	7	10	8	8	4	7	5	2	9	3	5
A0A2R6XAJ6	1	0	0	1	0	1	10	12	15	3	0	1	3	1	4
A0A2R6W6R1	0	0	9	6	3	10	4	3	1	4	2	1	3	0	0
A0A2R6WH05	1	0	0	1	2	2	3	4	3	5	2	1	2	1	2
A0A2R6WWQ4	1	0	3	1	2	2	1	2	0	2	1	1	1	0	0
A0A2R6X957	3	4	4	3	3	5	5	4	5	6	8	4	5	4	3
A0A2R6WK49	0	0	5	1	0	3	1	1	0	0	1	0	2	0	0
A0A2R6WE25	1	1	2	3	4	4	1	2	2	2	0	1	3	1	0
A0A2R6XWG4	0	0	0	0	0	0	1	3	3	5	0	0	1	0	2
A0A2R6W2M3	5	4	9	8	10	11	9	10	10	10	5	4	8	5	5
A0A2R6XTA5	1	1	4	2	2	5	3	4	3	3	1	1	3	1	2
A0A2R6XWF8	0	0	6	2	0	5	0	0	0	0	0	0	3	0	0
A0A2R6WS67	0	0	0	1	2	0	4	3	5	0	0	0	1	1	0
A0A2R6WVD4	4	3	6	6	5	14	3	10	9	3	1	3	3	1	1
A0A2R6WCA1	0	0	1	1	1	2	3	2	3	2	0	0	6	0	2
A0A2R6WWC9	13	12	32	15	20	31	19	21	13	19	14	13	19	11	11
A0A2R6WV79	4	4	5	3	4	8	6	7	5	9	7	2	4	3	3
A0A2R6W7Y9	1	1	4	2	2	4	3	3	1	2	1	1	3	2	2
A0A2R6XM05	2	3	21	11	11	21	11	12	6	22	10	8	12	1	5
A0A2R6XVA9	3	3	17	11	10	17	9	11	3	6	7	6	11	5	5
A0A2R6XSZ8	5	7	5	9	12	10	9	11	18	12	5	5	4	5	8
A0A2R6W270	3	4	9	9	6	10	8	9	5	10	8	7	8	5	4
A0A2R6W0V2	3	3	6	3	4	6	3	4	5	5	2	2	5	1	2
A0A2R6VZR1	5	9	5	7	9	6	13	8	17	15	2	1	11	5	11
A0A2R6WAQ0	0	0	0	0	0	1	1	1	1	1	0	0	2	0	1
A0A2R6XUL6	1	2	0	5	3	2	3	0	0	1	0	0	0	1	4
A0A2R6W5J7	1	0	11	6	5	13	5	9	0	5	5	4	5	1	0
A0A2R6XMV7	8	7	7	9	8	10	8	9	10	11	8	8	7	3	5
A0A2R6WQI7	0	0	3	2	2	5	2	0	0	0	0	0	2	0	0
A0A2R6WBH8	6	3	14	8	9	17	6	8	5	8	5	6	10	4	4
A0A2R6W978	1	1	3	1	4	2	1	1	1	1	0	0	5	3	2
A0A2R6X174	3	6	9	6	5	8	4	6	3	4	5	5	4	1	1
A0A2R6XHX5	1	1	1	2	1	1	1	1	3	3	1	1	1	0	2
A0A2R6W4Q1	3	3	3	3	4	4	4	3	4	4	3	3	3	2	3
A0A2R6XSD9	5	5	19	11	9	16	11	12	8	9	7	5	12	6	5
A0A2R6WV77	18	11	32	18	25	32	31	28	31	28	17	16	25	20	19
A0A2R6W5G5	0	0	8	3	2	7	4	4	1	3	1	0	4	0	0
I4DSV6	14	12	27	14	15	27	15	19	13	15	15	10	15	10	9
A0A2R6W5D1	0	0	0	0	0	1	0	0	0	2	0	1	4	1	1
I7KJM4	3	3	4	0	3	5	6	5	3	2	4	3	6	5	4
A0A2R6X9X0	0	1	3	2	4	5	5	3	4	7	2	3	3	1	1
A0A2R6WJF1	1	1	1	0	1	4	2	1	0	2	0	0	2	0	0
A0A2R6XK74	0	0	1	0	0	1	1	0	2	0	0	0	0	0	0
A0A2R6W6X3	0	0	11	4	4	9	3	3	1	1	2	0	4	0	0
A0A2R6WQJ8	5	7	13	5	6	10	6	7	5	9	8	8	6	7	6
A0A2R6X6Y3	0	0	3	0	1	2	1	2	0	2	1	1	2	1	0
A0A2R6X3J6	0	0	14	2	1	15	2	1	0	4	0	0	4	1	1
A0A2R6WHD8	0	0	8	1	0	7	2	5	1	1	1	1	5	1	0
A0A2R6W178	0	0	0	0	0	0	0	0	0	10	1	1	0	0	0
A0A2R6XQ77	0	0	3	3	1	6	0	0	0	0	1	0	7	0	0
A0A2R6WFL7	3	6	2	7	5	3	8	5	8	2	1	1	1	3	7
A0A2R6XH57	4	3	5	3	3	6	7	8	6	8	7	6	4	6	3
A0A2R6XQH4	0	0	1	1	0	1	0	0	2	4	2	1	4	2	1
A0A2R6X2U2	4	3	12	10	9	11	5	7	4	9	6	4	5	1	2
A0A2R6WR71	8	6	7	7	11	8	9	11	14	13	8	7	9	3	8
A0A2R6X1A9	4	6	2	5	8	7	13	15	17	12	1	5	4	2	4
A0A2R6X1M0	0	0	15	6	3	15	5	4	1	3	3	2	5	2	0
A0A2R6WSA1	5	3	6	2	4	6	5	6	5	2	2	3	3	1	1
A0A2R6W0E4	1	0	12	5	8	11	8	9	3	8	5	0	6	5	1
A0A2R6XWK2	3	2	12	7	11	12	11	10	8	10	7	7	7	4	3
A0A2R6XLL5	8	8	34	21	21	36	19	23	12	19	17	8	20	9	9
A0A2R6WR80	2	4	2	3	1	2	2	2	3	2	1	1	2	0	2
A0A2R6X2G8	2	2	9	4	3	10	5	5	4	6	4	3	5	3	3
A0A2R6WPB9	0	0	11	3	1	10	0	1	0	3	0	0	3	1	1
A0A2R6X7S5	0	1	0	1	0	1	0	0	0	3	1	2	1	0	1
A0A2R6XC30	3	2	6	5	4	6	5	6	6	4	3	2	5	4	3
A0A2R6XNP5	6	5	7	6	4	7	5	5	4	6	3	3	3	7	6
A0A2R6XPD5	3	4	6	4	5	6	4	3	2	5	5	4	5	4	4
A0A2R6X7X8	0	0	6	3	4	6	6	2	1	5	3	1	7	1	4
A0A2R6XKE8	0	0	0	0	0	1	0	0	2	0	0	0	1	0	1
A0A2R6X694	1	0	15	4	4	12	4	5	3	9	4	3	6	0	0
A0A2R6W128	5	3	9	5	7	9	7	8	7	11	8	6	7	4	5
A0A2R6XV11	3	3	3	3	4	2	0	0	0	3	3	4	3	4	2
A0A2R6WQW7	4	0	26	10	12	25	21	18	7	26	11	7	17	4	2
A0A2R6WTQ2	18	18	30	20	27	31	24	25	24	27	23	18	20	15	16
A0A2R6VY27	1	1	1	1	1	3	0	1	1	11	4	3	4	1	2
A0A2R6WV70	2	3	1	3	2	2	3	2	4	4	1	0	5	3	5
A0A2R6WWR9	0	0	5	2	1	5	1	1	1	2	1	1	2	0	0
A0A2R6W442	1	1	2	2	1	3	1	1	1	1	1	0	1	1	1
A0A2R6W496	4	2	11	7	9	12	10	9	6	8	8	2	10	2	3
A0A2R6XN30	0	0	5	4	3	7	1	2	0	1	1	1	8	2	1
A0A2R6W9Z7	0	0	0	1	1	1	3	2	3	4	2	1	0	0	1
A0A2R6W749	4	6	4	4	6	7	5	5	5	1	3	6	4	3	4
A0A2R6XMI1	7	6	2	8	13	10	10	11	17	11	3	5	8	8	7
A0A2R6X660	2	1	5	3	4	8	5	3	5	7	4	2	3	1	2
A0A2R6W7V0	0	0	13	3	4	13	4	4	1	4	2	1	5	1	1
A0A2R6XIP9	1	0	23	9	9	24	8	13	9	9	5	1	14	4	5
A0A2R6X1V8	1	3	1	4	5	2	3	4	6	2	1	1	1	1	2
A0A2R6XCW3	3	3	7	5	4	8	6	7	3	3	4	1	5	4	3
A0A2R6WJM1	3	1	3	2	3	3	3	3	3	3	3	2	3	0	1
A0A2R6WWN6	3	1	14	6	5	10	5	6	4	5	6	3	6	3	3
A0A2R6XGU4	0	0	6	3	2	6	3	4	3	3	2	1	4	0	0
A0A2R6WBZ4	1	0	0	10	2	13	4	1	4	6	9	12	2	0	6
A0A2R6XHX0	2	1	4	0	2	5	3	3	2	3	2	2	3	2	2
A0A2R6W4L9	12	8	20	21	21	25	16	15	19	31	24	20	17	5	4
A0A2R6WAI0	0	1	1	2	1	2	2	2	2	2	1	1	2	1	2
A0A2R6WBN3	38	26	44	37	45	48	43	42	44	53	33	37	29	21	27
A0A2R6WKH0	47	36	145	94	97	146	89	86	56	101	95	55	100	46	50
A0A2R6XSU0	1	2	1	2	1	1	5	5	6	4	0	0	3	3	2
A0A2R6W931	8	8	23	10	14	19	14	15	15	15	15	15	14	6	6
A0A2R6W627	5	5	20	11	8	19	8	8	4	10	9	7	13	6	6
A0A2R6W6A5	3	2	2	3	3	3	7	6	7	8	4	5	3	3	2
A0A2R6XIB0	1	2	2	2	1	3	0	2	1	1	2	0	2	1	1
A0A2R6WTG6	4	6	2	5	4	4	6	5	5	7	2	1	2	2	7
A0A2R6W763	8	10	15	9	11	13	14	11	12	11	7	6	10	8	8
A0A1L7B5G7	0	0	5	3	1	4	2	1	0	0	0	0	2	0	0
A0A2R6XPX6	1	0	7	6	4	7	3	3	3	5	5	3	6	1	2
A0A2R6W9Q0	3	5	5	2	5	5	5	5	5	6	4	5	4	3	3
A0A2R6XGK5	0	0	5	2	1	5	1	3	2	0	0	0	0	0	0
A0A2R6XN38	3	3	5	5	8	6	7	3	5	5	2	1	5	2	9
A0A2R6XIZ6	2	1	2	0	2	3	1	2	2	1	1	2	3	2	2
A0A2R6X1M2	1	0	3	0	4	2	4	3	4	3	1	3	3	1	2
A0A2R6X1Y7	7	10	15	7	12	13	13	13	12	11	8	7	8	6	8
A0A2R6X8C7	2	2	4	4	3	5	4	3	3	1	1	1	4	2	1
A0A2R6X904	0	1	1	2	3	2	0	0	1	3	4	3	3	1	2
A0A2R6XQ34	7	6	11	9	11	16	7	10	13	19	10	8	8	3	4
A0A2R6XGM8	7	3	7	4	7	7	6	6	6	2	5	6	3	2	1
A0A2R6XW58	44	50	52	46	58	42	45	41	43	32	30	25	49	35	46
A0A2R6X168	12	14	12	7	17	16	17	14	14	25	14	18	11	9	11
A0A2R6WKE8	9	6	12	7	10	10	7	8	8	12	6	9	9	7	8
A0A2R6WVL1	0	0	0	0	1	3	3	3	3	3	0	0	0	0	0
A0A1B4Z1K0	1	3	3	3	3	3	6	3	7	3	3	2	3	2	3
A0A2R6WUG1	3	5	2	3	12	9	11	14	13	16	6	6	4	3	4
A0A2R6W5G6	1	1	8	4	4	10	3	2	0	7	2	0	7	1	1
A0A2R6W4L8	5	7	13	9	17	19	14	10	15	16	10	10	25	17	19
A0A2R6X8E1	7	8	29	20	17	30	19	19	7	17	16	10	22	10	10
A0A2R6WP60	0	1	8	4	1	6	3	3	2	1	0	0	3	4	1
A0A2R6X305	8	8	8	10	8	9	11	8	11	11	7	8	8	5	4
A0A2R6WDR3	0	0	3	1	1	5	1	1	0	0	1	0	2	0	0
A0A2R6XB84	0	0	0	2	0	0	0	0	0	6	2	0	2	0	1
A0A2R6XW24	2	1	8	7	5	10	7	10	6	5	3	3	8	1	1
A0A2R6WWD4	1	1	2	1	1	3	1	2	1	1	2	1	0	1	0
A0A2R6WET8	6	8	9	6	11	9	14	11	14	11	3	6	10	7	5
A0A2R6WK09	10	8	20	12	17	21	12	16	13	17	13	12	14	6	9
A0A2R6W6G7	8	6	14	10	11	12	12	12	9	10	9	9	11	8	9
A0A2R6XEF4	3	3	8	4	7	10	7	7	6	9	2	2	2	2	1
A0A2R6WC89	9	12	11	9	14	13	12	11	8	15	15	18	8	9	7
A0A2R6XS10	1	2	11	4	7	11	7	9	4	7	5	2	7	3	5
A0A2R6WYE3	0	1	12	5	4	14	5	7	5	9	6	5	8	2	2
A0A2R6W983	0	0	0	1	0	6	0	0	0	1	2	3	2	0	7
A0A2R6W7I9	1	0	3	1	1	4	0	0	1	1	1	1	1	1	1
A0A2R6X9U5	2	4	3	4	3	3	4	4	4	4	4	4	3	3	3
A0A2R6X7S0	1	1	2	2	5	3	5	6	11	17	1	3	8	2	9
A0A2R6WXW4	12	12	12	10	11	13	11	10	10	13	9	13	11	12	13
A0A2R6WAQ4	2	1	0	1	4	2	2	2	3	3	1	1	3	1	0
A0A2R6WR48	2	4	3	3	3	4	3	3	3	18	6	4	8	6	6
A0A2R6WUD7	0	0	2	2	1	4	1	0	0	1	1	1	3	0	0
A0A2R6X887	1	1	0	0	0	0	5	5	6	3	0	0	0	1	0
A0A2R6XD44	10	6	11	11	11	12	9	10	6	9	6	8	8	7	10
A0A2R6X924	0	1	2	2	2	3	2	3	2	1	2	0	2	1	1
A0A2R6WBY1	0	1	22	15	8	25	8	11	1	11	10	2	15	4	4
A0A2R6XQE8	3	3	4	3	3	5	2	2	2	6	3	3	4	3	3
A0A2R6WLR6	0	2	4	1	3	4	5	4	4	6	4	4	4	5	3
A0A2R6WPM7	11	11	14	7	13	18	14	16	16	25	12	12	13	11	11
A0A2R6XP56	0	0	1	0	0	0	2	2	6	0	0	0	0	0	0
A0A2R6XUT0	11	10	10	7	10	13	11	11	10	10	7	9	9	9	8
A0A2R6WUC3	4	2	4	5	4	4	5	5	5	3	5	5	5	2	2
A0A2R6XUH2	10	8	12	13	11	16	12	14	10	14	9	8	12	6	6
A0A2R6WWL0	1	3	2	1	3	2	4	1	2	1	2	0	3	1	5
A0A2R6XWI5	0	0	0	3	1	0	0	0	0	1	0	0	0	0	0
A0A2R6XHR5	1	4	5	1	3	1	8	7	10	1	0	0	5	6	6
A0A2R6WK00	0	0	0	1	1	0	2	1	1	2	1	0	3	0	0
A0A2R6XC86	0	0	3	2	2	4	4	4	8	4	0	1	7	0	1
A0A2R6XU72	0	0	5	1	0	6	0	0	0	7	1	1	2	0	1
A0A2R6WYF1	0	0	2	1	0	4	2	3	2	6	3	3	3	1	1
A0A2R6WK75	2	4	6	7	7	8	6	4	7	8	5	3	4	1	2
A0A2R6XPN6	5	5	3	2	4	4	5	5	4	4	4	4	5	3	5
A0A2R6XD54	52	39	63	56	87	85	77	76	83	64	52	49	36	29	32
A0A2R6XN19	0	0	0	3	2	0	2	2	6	19	1	2	2	1	3
A0A2R6WMD2	0	0	3	1	3	4	6	5	5	11	1	1	6	1	2
A0A2R6XGM3	0	0	4	1	0	5	2	2	0	1	0	0	4	0	0
A0A2R6WNH0	1	1	3	1	2	2	2	2	2	1	0	1	3	2	2
A0A2R6W939	5	4	7	4	6	9	8	9	5	7	6	5	4	2	5
A0A2R6WNF8	1	1	6	2	3	7	5	6	5	8	1	1	2	1	2
A0A2R6X9N0	3	2	8	5	4	8	3	6	3	10	4	4	3	3	2
A0A2R6XNQ1	1	1	1	2	2	5	4	2	4	13	1	2	6	0	4
A0A2R6XMV8	3	2	8	6	6	10	8	7	6	9	8	7	7	7	7
A0A2R6WHI5	0	0	0	1	1	3	4	3	2	4	3	4	4	1	0
A0A2R6XK78	0	0	7	1	0	4	0	0	0	0	0	0	2	0	0
A0A0E4B3I0	7	8	7	3	4	5	4	2	4	3	5	5	4	5	2
A0A2R6XWE5	0	0	3	1	0	1	0	0	0	0	0	0	2	0	0
A0A2R6X5B3	5	4	13	9	8	12	10	10	11	6	7	4	7	3	5
A0A2R6X7P1	1	1	3	1	2	2	2	3	2	3	1	1	2	1	1
A0A2R6WKJ2	8	9	8	7	10	8	9	9	9	10	9	9	9	8	8
A0A2R6WSL2	15	15	37	15	24	38	26	30	24	28	18	22	23	13	13
A0A2R6W7E6	10	10	17	9	11	15	10	10	11	13	10	11	9	7	9
A0A2R6XVV1	7	4	13	10	12	15	10	12	13	12	9	9	7	7	8
A0A2R6VXG4	8	9	6	9	9	6	10	9	9	13	9	14	7	9	8
A0A2R6XQP4	10	16	20	14	23	25	34	36	40	32	14	16	21	18	22
A0A2R6XHL2	5	7	10	7	6	9	6	5	4	4	8	6	5	5	4
A0A2R6WY32	3	4	4	5	5	6	6	5	7	13	4	3	4	3	3
A0A2R6WCZ3	3	4	3	1	3	4	2	2	2	4	3	3	2	0	0
A0A2R6X990	3	2	7	6	6	11	6	4	1	9	4	8	5	3	3
A0A2R6WVA7	5	5	8	4	6	9	6	7	6	12	8	6	8	6	6
A0A2R6XEY4	6	7	11	8	11	13	11	12	14	32	10	12	11	5	7
A0A2R6XVV7	1	0	3	2	1	4	4	2	2	4	1	1	3	1	1
E5RS00	10	8	9	9	12	12	12	10	11	24	12	11	14	7	11
A0A2R6WGG5	12	9	17	11	15	16	13	13	12	16	16	14	10	9	8
A0A2R6XP27	1	1	2	0	2	2	4	2	3	4	1	1	2	1	1
A0A2R6WN29	0	0	4	2	4	5	4	3	2	7	3	2	7	3	3
A0A2R6W7L7	1	0	0	3	2	1	2	2	4	7	1	1	1	0	3
A0A2R6X4C2	5	4	16	9	11	18	13	13	6	9	10	5	10	3	4
A0A2R6WWW7	2	2	0	2	5	5	3	5	9	9	2	1	2	0	3
A0A2R6XPI4	3	3	3	3	3	2	3	3	3	3	3	3	1	3	2
A0A2R6X6P4	9	10	10	6	10	11	10	12	14	8	9	10	9	9	6
A0A2R6XJB4	1	2	3	2	3	5	4	2	2	7	5	5	3	1	2
A0A2R6WMR0	1	0	4	2	1	5	2	2	1	7	2	2	6	4	3
A0A2R6XRU8	0	0	1	1	1	2	1	0	0	1	0	0	2	0	0
A0A2R6XST6	4	4	6	5	5	6	4	5	5	5	5	4	6	2	3
A0A2R6WRU6	3	4	4	2	4	4	3	3	2	3	3	4	2	3	4
A0A2R6W447	6	5	8	9	9	10	7	9	9	7	6	7	12	9	5
A0A2R6XJZ8	2	1	1	3	4	3	4	4	8	12	2	1	3	0	2
A0A2R6XTY4	3	4	3	3	4	4	2	2	2	2	3	2	3	1	3
A0A2R6WX01	4	3	4	4	3	5	8	6	7	7	4	3	5	4	5
A0A2R6W7E0	1	2	3	2	2	3	2	3	1	3	2	2	2	1	2
A0A2R6XI95	9	12	18	11	13	17	21	24	23	19	14	11	22	18	22
A0A2R6WV15	2	1	10	5	8	9	7	7	7	10	2	2	6	2	3
A0A2R6X5Y3	8	11	13	13	13	16	11	10	11	9	12	8	10	6	8
A0A2R6W401	4	4	13	6	7	11	7	7	4	4	5	4	12	6	5
A0A2R6XHT8	10	8	10	11	13	15	12	10	9	11	7	9	10	6	13
A0A2R6XCX1	0	0	5	2	1	4	1	1	1	3	2	1	1	1	1
A0A2R6WZT9	0	2	6	3	2	8	2	2	2	6	3	0	4	1	1
A0A2R6WW23	3	0	8	4	5	8	6	4	2	13	4	5	5	2	4
A0A2R6XDN5	1	0	0	4	11	11	7	5	12	27	1	2	0	0	2
A0A2R6XQJ1	2	4	4	4	4	5	4	4	5	5	3	3	4	1	4
A0A2R6WZU1	0	0	6	1	1	5	3	2	3	7	0	0	5	0	0
A0A2R6W4S8	4	3	4	5	7	9	7	6	6	9	5	5	7	2	8
A0A2R6W3I6	3	2	6	4	5	7	6	6	2	3	4	4	4	4	2
A0A2R6XWR1	3	3	3	2	5	3	2	3	3	4	4	3	4	3	4
A0A2R6X9I7	0	0	5	0	0	5	1	1	0	1	0	0	3	0	0
A0A2R6XRT6	3	2	3	3	5	5	5	4	4	4	3	3	4	3	5
A0A068PBN8	5	4	6	5	7	9	10	5	7	6	4	3	7	4	6
A0A2R6XVA3	4	3	5	5	5	5	4	5	5	6	3	3	4	1	2
A0A2R6XVM2	11	7	14	4	12	13	9	10	8	10	10	11	11	8	8
A0A2R6W4C8	5	2	7	5	9	10	7	8	11	11	3	3	4	2	5
A0A2R6XVY6	2	3	2	1	3	3	1	1	4	5	1	3	4	1	3
A0A2R6WI86	6	3	10	8	8	11	10	9	5	6	7	6	11	4	2
A0A2R6XTS5	25	26	0	37	22	12	33	26	29	0	0	0	0	0	31
A0A2R6WEW0	3	3	8	6	3	14	3	4	6	12	2	2	8	2	4
A0A2R6XEV7	3	4	3	3	4	4	5	5	6	5	2	2	2	2	5
A0A2R6W384	0	0	0	1	0	0	1	0	2	5	0	0	1	0	2
A0A2R6W1D2	2	3	3	2	3	3	3	3	3	3	2	2	4	2	2
A0A2R6VXG8	4	4	4	5	5	3	4	2	2	2	3	1	3	1	2
A0A2R6WGD8	6	6	10	6	7	10	9	7	5	5	5	6	9	10	10
A0A2R6W9A6	3	3	4	3	4	3	5	5	6	3	2	3	4	3	3
I7IIL7	0	1	2	1	1	2	1	1	0	0	1	0	2	1	1
A0A2R6WSU8	26	30	29	27	37	29	36	33	40	54	36	40	30	25	24
A0A2R6XBX8	8	3	1	5	5	6	5	7	5	5	2	2	6	3	3
A0A2R6WKT2	1	1	5	2	3	4	3	4	2	4	1	1	2	2	1
A0A2R6W4F2	6	4	10	8	7	12	7	7	5	12	7	7	9	7	6
A0A2R6W934	0	0	3	1	1	4	1	0	0	2	1	1	2	1	0
A0A2R6WCB9	0	1	0	1	1	2	1	2	2	3	1	1	0	0	1
A0A2R6W5A7	3	4	18	12	6	18	8	6	5	6	4	4	9	3	5
A0A2R6VXB0	12	10	15	9	12	14	18	17	18	12	11	10	12	7	8
A0A2R6X2L3	1	2	1	5	7	5	5	4	4	8	1	1	3	2	5
A0A2R6W4H3	1	1	5	2	4	6	7	7	7	5	3	3	4	1	1
A0A2R6W247	2	3	7	3	6	5	9	7	7	8	5	4	6	4	5
A0A2R6XIG8	0	0	3	4	5	3	2	1	2	1	0	1	2	1	4
A0A2R6WZG3	3	4	8	7	8	10	11	9	10	9	3	4	7	6	5
A0A2R6X1G8	5	5	7	4	7	7	5	6	5	10	5	5	5	4	3
A0A2R6WJL5	4	4	3	5	11	8	7	8	12	15	6	9	7	4	7
A0A2R6WZK8	4	3	2	4	3	5	4	5	3	1	3	3	2	3	1
A0A2R6WD54	0	0	1	1	1	2	1	0	2	3	2	1	3	0	1
A0A2R6WU06	1	1	3	3	3	5	5	3	2	4	3	1	4	0	1
A0A0A7H9F7	23	23	29	19	39	41	49	51	56	66	30	29	35	22	27
A0A2R6XBC6	0	1	0	2	1	2	0	3	3	4	1	0	3	1	1
A0A2R6XIC8	1	0	7	2	1	5	1	1	0	0	1	1	3	2	1
A0A2R6WWL9	1	2	13	2	6	13	6	5	3	10	4	2	4	0	1
A0A2R6WE80	0	0	3	1	2	3	1	2	2	2	0	0	0	0	0
A0A2R6XIR5	4	4	4	2	4	4	4	4	4	4	4	4	4	2	3
A0A2R6XRD0	4	4	5	3	5	5	4	4	4	1	1	1	5	3	3
A0A2R6WR75	4	1	9	6	9	8	11	8	7	10	6	4	7	4	4
A0A2R6WPY0	0	0	0	1	1	1	1	1	1	3	2	1	1	0	2
A0A2R6WE60	1	2	5	1	2	6	3	3	1	4	5	3	4	2	3
A0A2R6X3Q4	8	3	14	4	12	13	11	12	10	10	5	8	10	5	4
A0A2R6WUZ2	0	0	0	0	1	0	0	1	2	6	2	2	1	1	1
A0A2R6XED8	4	5	6	4	5	6	5	6	8	11	6	6	3	3	4
A0A2R6X748	6	7	7	4	8	7	9	9	11	8	5	7	5	4	3
A0A2R6W3X2	0	1	2	1	2	2	4	2	3	0	0	0	6	1	3
A0A2R6WCX0	2	5	1	4	5	1	8	4	8	7	1	0	2	1	5
A0A2R6XCX8	0	0	4	1	0	2	0	0	0	0	0	0	2	0	0
A0A2R6W310	1	2	0	0	1	1	2	1	1	4	1	1	1	1	1
A0A060PFW1	0	1	0	1	1	1	3	3	3	1	1	1	2	2	2
A0A2R6WJQ5	10	11	11	10	13	14	19	13	15	9	8	10	13	12	11
A0A2R6XSS8	0	1	14	6	4	12	8	9	6	5	4	0	9	3	4
A0A2R6XVB6	5	8	7	5	8	8	8	7	8	11	6	6	6	4	3
A0A2R6W0K6	0	0	6	1	0	3	0	0	0	0	0	0	2	0	0
A0A2R6WNZ4	1	2	2	1	1	3	2	0	2	1	1	1	2	0	2
A0A2R6XU95	1	0	1	2	4	6	1	2	1	0	0	1	3	0	0
A0A2R6X404	0	0	0	0	1	0	0	0	1	7	3	4	5	3	5
A0A2R6WNI8	4	5	12	8	8	15	7	11	5	13	7	3	8	2	9
A0A2R6XHC9	0	0	2	2	1	1	1	0	0	1	0	0	2	2	2
A0A2R6XLQ0	4	2	10	7	6	12	10	8	6	10	4	3	6	2	3
A0A2R6X9B1	2	1	5	6	5	6	4	3	4	6	3	3	3	2	3
A0A2R6XV21	1	1	2	3	6	4	5	2	5	4	4	2	2	1	4
A0A2R6W599	1	1	2	1	2	2	2	2	5	3	1	1	1	1	1
A0A2R6WX28	6	5	7	7	7	9	8	9	9	7	5	6	8	3	5
A0A2R6XUI6	21	13	35	22	28	44	36	42	36	33	26	23	33	17	17
A0A2R6WG39	4	1	5	3	5	5	5	3	5	5	4	4	5	2	1
A0A2R6WQS8	1	1	0	0	1	2	0	1	1	7	0	1	0	0	1
A0A1L7B549	5	4	17	15	11	16	13	10	10	13	11	7	13	6	6
A0A2R6XNS8	2	3	3	2	4	8	7	7	6	12	2	2	3	4	4
A0A2R6X3M8	0	0	0	0	2	4	3	4	3	8	1	0	0	1	0
A0A2R6XGT7	1	1	3	3	3	8	3	5	7	4	2	3	7	1	2
A0A2R6WPY6	3	4	2	1	3	3	2	2	2	3	2	2	3	2	2
A0A2R6XGA5	1	2	7	3	2	6	1	2	1	10	5	4	7	3	3
A0A2R6XE55	4	4	3	2	6	3	3	2	6	1	1	1	3	3	1
A0A2R6WBY6	1	1	1	1	1	3	2	3	3	1	1	1	1	0	0
A0A2R6WMB3	2	2	5	5	7	7	3	4	4	7	6	5	3	1	1
A0A2R6WDJ2	5	4	10	4	8	11	10	9	8	5	3	5	9	4	2
A0A2R6XN71	3	3	4	5	6	5	4	4	5	5	5	4	4	4	4
A0A2R6XP69	1	1	1	2	2	2	3	3	3	3	3	2	1	1	1
A0A2R6WXB2	2	1	7	4	3	6	4	4	4	8	3	3	8	2	1
A0A2R6XT63	1	1	6	5	4	6	2	4	2	1	2	1	2	2	1
A0A2R6WEY4	1	1	2	0	2	2	2	2	2	4	2	1	2	2	1
A0A2R6WXX5	3	1	8	7	4	11	8	7	3	11	7	3	8	4	5
A0A2R6XP66	1	4	2	2	2	1	3	3	3	6	4	3	4	2	4
A0A2R6WCT5	0	0	2	2	0	2	1	1	1	1	0	0	4	0	0
A0A2R6XRY8	0	0	10	5	4	10	17	17	24	10	4	0	10	9	8
A0A2R6XJY1	7	6	8	8	8	10	7	9	7	7	6	6	9	4	4
A0A2R6WUX0	1	3	1	2	0	1	2	1	2	0	0	0	0	0	0
A0A2R6X894	1	1	6	1	1	5	4	2	3	2	2	1	4	1	4
A0A2R6XUH9	6	7	8	9	11	9	10	12	12	10	12	10	11	3	8
A0A2R6XR78	9	8	10	17	16	14	18	20	23	24	12	14	12	8	11
A0A2R6WM37	18	19	45	22	38	45	34	33	35	52	30	25	30	21	21
A0A2R6W3I2	3	3	4	3	4	4	3	4	4	2	2	4	3	3	3
A0A2R6X9R8	3	2	7	4	9	7	5	4	4	6	4	3	5	2	6
A0A2R6WH69	1	1	2	5	4	5	2	1	8	9	2	2	5	0	0
A0A2R6W915	3	4	13	11	10	12	8	9	7	10	8	9	7	4	5
A0A2R6W5K7	8	7	12	10	10	14	9	11	11	9	10	9	9	4	5
A0A2R6W4U7	0	0	1	2	0	0	0	0	0	0	0	0	1	0	2
A0A2R6X1Y5	2	3	3	3	2	3	0	1	3	3	3	2	2	2	1
A0A2R6XCU3	1	1	2	4	2	4	2	2	1	1	1	1	1	1	1
A0A2R6WEX9	0	0	2	1	0	3	0	0	0	1	0	0	4	1	0
A0A2R6WM73	0	0	0	0	1	0	1	2	2	1	0	0	1	1	0
A0A2R6X7W1	13	21	32	26	27	35	36	34	34	28	22	17	34	24	31
A0A2R6X636	7	11	18	10	16	22	18	20	18	25	12	10	16	7	7
A0A1L7B5F1	2	3	8	1	1	8	3	3	2	7	8	6	6	2	4
A0A2R6WN62	4	2	3	2	3	3	3	2	2	4	3	3	4	3	4
A0A2R6WMJ8	2	5	3	0	3	2	0	0	1	4	5	6	2	3	2
A0A2R6WV96	4	5	6	5	5	5	5	6	5	5	5	5	5	3	4
A0A2R6X2W8	4	2	3	2	5	4	5	5	5	5	5	5	5	2	4
A0A2R6X3D1	5	4	4	9	10	12	8	8	8	22	7	6	4	2	5
A0A2R6W5G8	2	0	9	5	6	7	5	6	3	5	3	0	8	4	3
A0A2R6XI48	2	0	1	2	1	3	2	1	1	5	1	3	3	1	1
A0A2R6WRU7	6	7	8	4	6	7	4	6	5	8	6	9	6	4	5
A0A2R6XS04	3	1	5	4	5	7	6	4	3	4	4	5	7	4	3
A0A2R6X3N5	5	5	5	3	5	5	4	5	5	7	5	4	7	7	6
A0A2R6WTT9	0	0	2	6	10	4	6	5	15	11	3	2	3	1	2
A0A2R6XD12	4	4	8	6	9	6	5	5	4	5	4	5	6	4	7
A0A2R6XL69	2	1	2	2	3	2	2	0	1	2	1	1	2	2	1
A0A2R6WU63	3	3	8	7	6	11	6	7	6	7	7	7	6	2	5
A0A2R6WSP7	3	4	1	4	8	6	3	5	6	5	1	1	1	1	1
A0A2R6XGT8	4	4	5	7	6	7	5	7	6	6	5	5	7	6	7
A0A2R6X6P5	1	1	1	1	2	1	1	2	1	5	2	1	0	0	0
A0A2R6W1P3	5	9	6	5	9	9	12	13	12	19	8	8	8	1	4
A0A2R6WA79	0	0	0	0	0	0	3	3	3	1	0	0	0	0	0
A0A2R6X287	11	8	27	14	20	29	19	23	16	15	12	14	12	8	7
A0A2R6XJF7	16	19	15	19	29	21	28	26	33	59	21	27	28	25	25
A0A2R6X729	3	3	3	3	4	4	3	3	3	7	3	4	3	2	2
A0A2R6WHK8	6	5	4	4	5	5	5	6	6	3	4	4	4	3	3
A0A2R6WJM0	6	4	4	4	6	6	7	8	8	7	4	6	5	4	5
A0A2R6WCK8	2	1	4	1	3	5	2	2	2	5	3	3	4	1	1
A0A2R6XUS9	1	3	3	4	4	3	2	3	3	1	0	1	2	0	4
A0A2R6WVA3	7	7	12	10	9	13	9	10	10	12	8	8	11	8	8
A0A2R6WW60	0	0	0	0	0	0	1	1	3	2	0	0	0	0	2
A0A2R6WWM7	4	6	7	6	6	8	7	6	5	4	6	5	7	6	6
A0A2R6W4J0	3	3	3	3	5	3	4	4	5	3	4	3	3	2	3
A0A2R6W3M3	0	0	0	1	2	1	4	1	3	1	0	0	0	0	2
A0A2R6WZ40	3	3	9	5	9	10	9	9	11	11	3	3	8	3	3
A0A2R6XQV5	2	2	5	4	4	11	5	6	7	11	1	3	4	2	2
A0A2R6WX94	0	0	0	0	0	3	1	1	4	9	0	0	0	0	0
A0A2R6WN17	2	0	1	3	3	3	7	8	13	8	1	1	4	3	4
A0A2R6WX95	1	1	3	2	1	4	2	2	2	5	2	1	4	3	2
A0A2R6W158	21	20	19	21	32	27	28	29	35	36	22	27	24	23	23
A0A2R6X8N1	16	15	20	19	16	24	20	20	24	23	15	14	15	11	14
A0A2R6WQ95	6	8	18	8	14	19	11	11	8	21	12	7	16	9	9
A0A2R6W4R7	11	12	12	13	17	15	17	18	17	16	8	11	7	4	10
A0A2R6XKL1	2	2	2	2	2	2	2	4	5	8	2	2	1	2	4
A0A2R6W7P6	2	2	4	3	4	4	5	4	3	3	4	3	3	2	4
A0A2R6XU76	6	5	8	6	5	8	8	8	7	6	7	8	6	6	7
A0A2R6XG34	2	3	4	5	4	6	4	3	4	5	4	3	6	3	4
A0A2R6W979	1	0	2	2	5	1	6	6	5	7	4	3	0	0	3
A0A2R6XPL9	3	2	2	2	3	4	1	3	4	2	3	3	1	1	2
A0A2R6WDI7	5	5	4	5	10	7	8	8	8	11	6	6	2	3	1
A0A2R6W3Y3	13	15	12	11	20	19	15	19	19	24	10	16	13	11	13
A0A2R6XD79	17	19	15	24	35	32	35	26	46	31	4	8	18	12	16
A0A2R6WMS4	2	2	3	2	4	1	2	2	3	3	4	4	1	1	1
A0A2R6WFR0	2	1	2	3	4	4	1	3	2	6	2	2	0	0	0
A0A2R6XLP9	8	12	10	8	12	15	16	11	20	20	9	12	8	9	9
A0A2R6WWV0	1	2	3	3	4	4	3	3	4	5	1	2	3	0	2
A0A2R6XL09	1	1	5	1	2	5	3	2	2	5	3	1	4	2	2
A0A2R6WKV3	2	1	3	0	2	6	4	2	3	0	0	1	3	2	0
A0A2R6X585	1	4	3	2	3	4	2	2	2	5	2	2	3	0	0
A0A2R6W640	4	8	8	6	13	13	14	11	14	12	5	7	8	3	6
A0A2R6XIA1	5	4	11	10	9	12	9	7	8	18	9	6	11	5	5
A0A2R6WNA0	0	0	0	1	0	3	0	0	0	2	0	0	0	0	0
A0A2R6WVS7	1	1	5	1	1	5	2	4	2	4	1	1	4	1	1
A0A2R6X6Q2	0	0	0	0	1	1	0	0	0	4	0	0	0	0	0
A0A1L7B559	1	1	5	3	2	2	2	3	2	1	1	1	4	1	2
A0A2R6XUW0	2	2	1	1	1	1	1	1	1	4	2	2	2	1	2
A0A2R6VYA7	7	6	8	3	7	10	8	8	8	11	6	7	5	6	7
A0A2R6X0T8	7	8	8	6	7	7	8	9	8	11	9	7	7	7	6
A0A0A7H7B4	34	32	39	27	53	52	62	63	69	78	39	39	45	29	37
A0A2R6XQE2	6	5	7	7	6	8	6	8	9	10	9	9	7	5	6
A0A2R6XG57	7	8	11	9	13	11	13	13	10	16	12	13	8	8	8
A0A2R6W3R8	1	1	2	1	2	2	6	7	4	5	2	3	2	3	2
A0A2R6W8V1	4	2	13	10	10	11	10	10	10	14	10	9	8	3	6
A0A2R6XV06	3	2	7	5	6	7	5	7	4	4	5	6	6	3	2
A0A2R6WVK6	4	4	4	2	5	5	6	4	6	4	4	4	2	1	1
A0A2R6XIB9	3	3	2	4	3	5	4	4	6	4	1	2	5	4	4
A0A0E3DAC6	15	12	22	18	23	23	22	20	21	27	14	15	18	18	20
A0A2R6XRG0	7	6	7	5	8	8	7	8	7	11	9	7	7	6	6
A0A2R6XCP0	2	3	5	3	2	4	2	2	2	3	2	1	4	3	4
A0A2R6XWN0	2	0	2	1	3	3	3	2	2	3	1	2	2	0	0
A0A2R6W449	6	5	8	6	6	7	7	6	5	7	7	7	8	4	4
A0A2R6WEM6	0	0	1	0	0	1	1	0	0	2	1	0	3	0	0
A0A2R6WS74	8	8	22	13	12	22	17	16	13	17	14	9	11	8	7
A0A2R6WZ29	2	2	4	3	3	4	5	3	2	5	3	4	6	5	4
A0A2R6WFI5	2	2	2	2	2	2	2	2	2	4	2	2	2	2	1
A0A2R6WM59	11	12	9	14	13	12	10	14	11	14	14	13	15	17	17
A0A2R6WKB0	0	0	5	2	1	4	1	1	1	1	0	0	0	0	0
A0A2R6X185	1	1	1	1	1	2	2	1	3	1	1	1	0	0	0
A0A2R6X5T0	11	11	11	12	12	15	15	14	17	16	8	9	7	6	8
A0A2R6XPV6	3	4	7	5	6	7	7	6	5	6	6	2	3	3	2
A0A2R6WZD3	9	9	9	7	8	9	8	7	8	11	9	9	6	3	6
A0A2R6XFQ1	3	4	4	5	7	11	12	12	20	17	4	3	6	2	5
A0A2R6XQA2	6	9	8	8	11	10	11	11	12	13	9	12	7	6	6
A0A2R6WL05	0	0	1	2	0	2	0	0	1	2	1	0	3	1	2
A0A1Y1D8E4	0	0	0	4	1	0	7	6	6	7	0	0	1	0	3
A0A2R6XJ98	4	5	6	5	6	6	6	6	6	7	6	5	6	4	4
A0A2R6W777	17	21	21	15	30	29	28	32	32	36	19	20	16	13	14
A0A2R6X1Y4	1	2	3	2	3	4	5	7	4	4	2	2	5	6	5
A0A2R6XEC8	3	3	6	3	3	7	3	5	3	10	5	2	9	6	7
A0A2R6X009	11	13	41	23	37	48	44	45	42	52	32	25	38	26	24
A0A2R6WF00	6	6	12	7	6	11	7	6	8	11	8	7	8	6	5
A0A2R6WAV0	8	7	15	12	15	17	14	16	15	16	12	13	12	9	11
A0A2R6XVI1	7	8	7	8	9	9	7	7	7	10	6	5	7	9	9
A0A2R6WX17	3	4	5	4	5	8	8	8	12	13	6	3	7	1	5
A0A2R6X650	2	2	3	3	2	3	2	2	2	2	2	2	2	1	2
A0A2R6XGJ5	3	3	4	3	4	5	6	5	7	4	3	3	3	2	2
A0A2R6XIQ9	3	5	5	2	4	4	5	2	3	4	4	4	5	4	3
A0A2R6W9W3	8	11	17	7	6	14	11	12	7	16	9	8	9	7	4
A0A2R6XNH4	2	0	1	2	2	5	2	2	4	10	5	0	4	2	3
A0A2R6X0V7	6	8	9	5	9	9	7	8	8	9	7	7	8	4	5
A0A2R6WC69	0	0	0	1	2	1	6	6	7	17	2	2	1	1	1
A0A2R6W5B9	1	1	3	1	3	3	4	4	4	5	1	2	2	1	2
A0A2R6W314	9	9	9	10	12	15	16	15	16	20	10	9	13	8	11
A0A2R6X603	1	0	1	1	1	2	3	3	3	1	0	2	0	1	1
A0A2R6X7P3	0	0	4	3	0	5	0	0	0	1	0	0	1	0	0
A0A2R6WW65	1	4	2	2	3	2	3	1	7	13	3	1	2	1	1
A0A2R6WND7	8	6	6	5	8	8	8	8	7	9	6	6	5	4	5
A0A2R6XH35	3	3	0	1	2	3	5	4	4	3	1	4	4	4	3
A0A2R6XEK7	11	10	15	12	13	17	16	15	15	19	21	21	10	7	7
A0A2R6WQT8	4	7	8	5	8	9	8	8	7	11	6	6	7	5	6
A0A2R6XH12	2	2	3	2	2	2	2	3	2	5	1	2	3	2	2
A0A2R6WT67	2	4	6	5	6	6	7	7	8	8	7	6	8	6	6
A0A2R6W4C0	3	2	6	3	6	9	8	7	6	12	10	7	9	6	5
A0A2R6X5I6	2	2	2	0	1	2	4	3	7	1	1	0	6	3	2
A0A2R6XJ30	5	5	10	8	7	10	16	9	9	7	4	3	6	3	3
A0A2R6WRM6	13	12	16	12	15	13	15	14	10	8	14	13	13	15	13
A0A2R6WIM8	7	6	6	8	6	5	6	7	6	6	6	7	5	4	5
A0A2R6WQP0	0	0	10	3	0	10	0	0	0	0	0	0	2	0	0
A0A2R6XNM5	0	0	1	1	0	3	0	0	0	0	0	0	2	0	0
A0A2R6W005	5	5	2	2	5	3	5	5	5	5	2	5	3	2	2
A0A2R6X7J3	3	4	2	3	6	2	3	3	3	4	3	1	6	3	1
A0A2R6XUV3	11	12	20	16	14	20	14	15	18	18	14	14	14	12	11
A0A2R6WXU0	19	16	26	17	19	22	19	19	20	26	21	19	12	7	7
A0A2R6W4N8	0	0	9	3	2	8	1	2	1	3	1	0	2	0	0
A0A2R6XJM8	4	5	1	1	3	2	1	3	3	8	5	4	4	2	4
A1DZ76	1	0	5	3	4	5	4	5	3	4	4	3	5	3	3
A0A2R6XMA4	0	0	4	1	0	4	1	1	1	0	0	0	2	0	0
A0A2R6XUV0	10	10	16	11	12	17	13	13	11	11	13	12	11	9	9
A0A2R6XVS9	0	0	0	0	0	0	0	0	0	5	2	0	2	0	0
A0A2R6XMG7	0	1	2	1	1	3	1	2	2	6	2	2	1	1	1
A0A2R6WMG3	3	3	6	3	3	5	3	3	2	2	3	2	5	3	4
A0A2R6WYA0	103	121	149	101	149	138	159	142	159	199	122	150	163	188	168
A0A2R6WAA4	8	5	11	6	9	12	10	9	8	14	12	7	11	6	6
A0A2R6WJR0	21	18	19	18	26	24	22	24	25	27	19	21	18	18	19
A0A2R6WAN0	4	2	7	3	5	9	8	6	5	12	6	5	5	4	5
A0A2R6WK93	8	5	18	8	13	20	14	16	20	14	9	6	9	5	4
A0A2R6W824	6	7	11	9	8	11	5	6	7	14	11	8	9	7	5
A0A2R6WBB4	3	5	7	3	7	8	8	6	4	8	4	2	5	5	5
A0A2R6WBK5	3	4	6	5	5	7	6	6	6	9	8	9	6	5	5
A0A2R6W301	2	2	4	1	5	5	4	4	5	7	3	3	1	0	0
A0A2R6XV09	2	2	3	0	2	5	5	3	4	4	2	2	3	2	2
A0A2R6X7C6	0	0	3	1	0	2	1	0	0	0	0	0	0	0	0
A0A2R6XBX4	2	2	2	3	4	3	3	4	6	4	4	2	3	3	5
A0A2R6XFX4	0	0	1	1	3	2	2	2	2	4	1	3	1	0	1
A0A2R6XMN1	6	7	7	4	7	7	7	7	7	7	7	7	6	5	6
A0A2R6WFX2	1	1	3	1	2	4	3	4	1	3	2	3	1	1	1
A0A2R6WVR0	8	6	10	8	12	13	9	9	12	15	10	7	8	5	8
A0A2R6WVJ8	2	1	2	2	3	2	3	2	4	4	0	2	1	0	1
A0A2R6XJ62	1	1	1	3	3	2	3	1	1	2	1	0	1	0	0
A0A2R6W3Y9	0	1	1	0	1	0	3	1	4	16	0	0	0	0	0
A0A2R6XNB6	7	8	10	9	12	12	13	13	10	17	12	12	11	10	10
A0A2R6W070	0	0	0	0	0	3	3	6	6	1	0	0	0	1	0
A0A2R6W8U2	0	0	6	1	0	4	0	0	0	0	0	0	3	0	0
A0A2R6WKS8	1	4	4	2	4	5	4	4	4	4	2	2	2	3	3
A0A2R6WF50	7	10	11	8	10	14	9	8	7	13	8	9	9	8	8
A0A2R6WD32	5	8	10	5	13	10	15	15	15	12	6	8	10	7	12
A0A2R6X420	7	10	16	14	12	17	14	12	12	14	10	11	13	9	9
A0A2R6WDX3	0	1	2	2	2	3	2	2	2	3	3	3	1	0	1
A0A2R6WEX7	0	0	0	0	0	3	1	1	1	0	0	0	1	0	0
A0A2R6XJI9	0	0	0	0	0	1	1	1	0	4	1	0	1	0	0
A0A2R6XND5	0	0	1	2	1	1	1	1	1	2	0	1	2	1	1
E5RRZ9	0	0	10	5	4	12	5	6	0	0	0	0	3	0	0
A0A2R6WHV7	4	3	9	6	8	10	13	11	12	10	8	6	14	9	9
A0A2R6XRE6	8	8	9	8	10	10	9	9	10	13	9	9	6	5	5
A0A2R6XGX2	4	5	8	6	8	10	7	8	6	10	7	6	5	4	4
A0A2R6X8K6	24	29	12	11	23	19	23	15	17	16	10	11	32	32	20
A0A2R6WE41	2	2	2	1	2	3	3	3	3	3	2	3	2	3	2
A0A2R6WSH6	4	6	18	8	9	18	13	11	10	11	12	7	18	7	5
A0A2R6WH54	3	3	5	4	3	4	1	1	2	1	2	1	4	3	4
A0A2R6XG90	5	7	13	6	11	13	13	13	16	29	11	11	13	9	8
A0A2R6XG68	2	2	2	2	2	3	2	1	2	2	2	2	4	1	2
A0A2R6W9E8	6	5	8	7	7	10	10	8	10	10	6	6	8	7	7
A0A2R6XSM0	6	6	7	5	7	7	6	7	5	11	7	8	7	6	8
A0A2R6XSU1	0	0	0	1	3	0	1	0	1	0	1	1	0	0	3
A0A2R6XUU0	6	5	7	7	6	9	7	7	6	5	4	6	6	3	5
A0A2R6WZF5	4	6	5	2	7	4	7	7	9	13	3	6	9	7	7
A0A2R6XQ40	3	4	6	5	4	7	4	5	4	5	4	5	5	2	4
A0A2R6XJY8	17	15	25	14	25	27	20	21	16	25	22	20	17	14	15
A0A2R6WQV7	3	4	2	5	5	9	8	9	10	12	5	5	4	3	12
A0A2R6W6E4	1	3	3	3	4	3	3	4	4	6	4	4	3	1	2
A0A2R6XCY3	1	1	0	2	2	2	2	1	2	0	2	1	0	0	1
A0A2R6XWJ4	4	8	3	6	8	7	10	8	10	8	6	5	1	1	6
A0A2R6XI88	0	0	0	0	0	2	1	1	0	4	0	0	2	0	0
A0A2R6XKD5	1	1	1	6	2	1	5	5	13	1	0	0	0	0	4
A0A2R6XHZ4	2	2	4	2	4	4	5	4	7	8	3	3	3	2	4
A0A2R6XCJ3	2	4	7	6	7	6	12	7	14	9	6	3	10	7	5
A0A2R6W9T2	11	13	22	13	18	19	18	16	14	27	14	14	15	15	14
A0A2R6XME9	1	1	1	2	2	2	2	2	3	3	1	1	1	2	3
A0A2R6WPW0	0	3	2	2	4	3	3	4	5	7	3	2	2	2	4
A0A2R6W360	14	14	19	11	14	20	16	15	11	18	10	12	9	6	8
A0A2R6X1E3	0	1	1	1	2	2	1	1	1	4	2	1	1	0	1
A0A2R6W183	2	2	5	6	5	3	2	2	4	9	6	6	7	3	8
A0A2R6XDG3	2	4	6	7	8	8	10	9	9	11	5	3	4	2	2
A0A2R6XJC0	12	15	15	12	18	20	18	18	16	23	14	18	12	9	11
A0A2R6X8M1	4	3	6	4	8	7	11	11	14	11	7	7	9	8	8
A0A2R6XVP6	7	9	8	8	10	11	14	12	13	13	10	6	10	7	8
A0A1L7B569	6	5	7	6	7	7	7	7	7	10	6	7	7	4	5
A0A2R6WQP2	23	22	22	21	33	29	28	31	33	34	23	27	23	23	24
A0A2R6WV92	1	0	1	1	3	4	2	2	3	5	0	0	0	0	0
A0A2R6XUG7	6	7	9	8	6	10	11	8	11	13	9	8	8	6	4
A0A2R6XUR7	4	6	5	6	7	11	13	13	13	14	6	6	9	5	6
A0A2R6WKV8	0	0	9	3	1	5	1	1	0	0	2	0	2	0	0
A0A2R6W6Y3	0	1	3	1	1	4	1	2	0	1	1	1	3	2	1
A0A2R6W0E3	11	12	12	14	17	18	24	23	27	16	14	14	18	16	19
A0A2R6WMG6	6	5	6	6	7	6	8	8	10	10	5	7	4	5	6
A0A2R6XPW3	6	6	6	10	9	7	10	5	10	14	10	7	9	7	8
A0A2R6XD39	1	0	0	2	3	2	4	3	8	18	1	2	1	0	1
A0A2R6XGA8	0	0	8	4	1	9	3	1	0	4	1	1	0	0	0
A0A2R6XWB3	0	0	0	0	0	1	2	2	3	1	1	1	1	0	0
A0A2R6XIF5	1	1	0	1	3	4	2	2	4	3	0	2	2	0	0
A0A2R6XFU0	2	2	3	2	3	4	4	2	2	8	2	3	5	4	5
A0A2R6XW63	3	6	5	5	4	6	7	4	6	11	4	4	6	5	3
A0A0B7IX74	6	6	5	5	6	5	6	6	6	5	6	4	5	4	5
A0A2R6X879	1	1	0	2	1	2	1	1	2	2	1	1	0	0	4
I4DSV0	12	9	17	12	15	18	19	19	17	14	13	13	18	11	15
A0A2R6W9D9	3	3	3	3	3	3	2	3	2	4	3	3	3	4	3
A0A2R6X7N8	1	0	16	5	4	12	4	6	1	7	6	3	6	0	1
A0A2R6XTX4	11	11	23	14	26	31	34	37	40	48	16	19	23	19	23
A0A2R6X6J2	0	2	0	3	4	1	3	2	6	6	0	0	0	0	4
A0A2R6W4E3	4	7	7	5	5	6	7	9	10	13	5	7	8	3	5
A0A2R6X4E4	9	8	11	5	7	10	10	9	9	8	8	7	10	5	8
A0A2R6XQ64	5	9	7	5	8	6	16	15	15	15	9	7	12	7	8
A0A2R6WXN5	4	3	8	5	8	9	11	12	10	13	9	8	8	7	8
A0A2R6X7V3	11	10	13	11	13	16	13	15	15	16	12	10	10	9	12
A0A2R6WV43	2	2	3	3	3	3	3	3	3	4	3	4	2	2	2
A0A2R6X4C1	0	3	3	2	4	4	3	2	5	5	0	0	2	0	1
A0A2R6WJQ2	9	11	15	11	12	16	15	16	15	17	12	15	16	17	13
A0A2R6WJ27	14	19	18	16	23	20	20	17	21	25	18	19	10	7	9
A0A2R6XI09	3	3	4	7	10	10	10	10	10	11	8	9	7	5	4
A0A2R6W1A3	2	3	4	3	4	7	4	5	2	4	2	3	6	3	2
A0A2R6XBF5	2	2	3	4	6	5	7	7	5	6	5	4	4	1	3
A0A2R6X132	4	6	8	6	7	5	7	7	7	8	7	6	6	5	4
A0A2R6WWR4	4	5	6	5	5	6	6	7	5	6	5	4	5	5	4
A0A2R6XSK6	0	0	2	1	0	3	2	0	0	2	0	0	0	0	1
A0A1L7B546	2	1	4	3	3	5	9	7	12	11	3	4	6	5	4
A0A2R6WSF9	0	0	1	1	0	1	0	1	1	2	0	0	1	0	0
A0A2R6XS51	3	2	3	2	3	4	3	3	3	7	3	4	2	4	3
A0A2R6X860	4	4	8	9	7	9	7	7	7	7	9	6	5	8	5
A0A2R6WDS8	0	0	2	1	2	3	2	1	3	7	2	2	3	1	2
A0A2R6WH53	8	9	8	8	10	11	11	12	13	11	8	10	9	7	7
A0A2R6XRF8	0	1	3	2	2	4	2	3	2	5	3	0	2	1	2
A0A2R6X1L6	3	5	5	5	5	5	4	4	4	5	5	5	5	7	6
A0A2R6W1K8	0	0	0	1	3	0	2	0	1	1	1	1	2	1	0
A0A2R6XA86	4	5	5	4	5	5	5	4	5	6	6	4	5	7	7
A0A2R6X408	5	5	2	6	11	12	13	13	15	23	9	9	7	5	7
A0A2R6XVS0	12	13	17	14	15	18	17	16	16	21	14	15	13	11	12
A0A2R6XCI8	0	0	4	1	1	5	0	1	0	0	0	0	2	0	0
A0A2R6W4A2	2	2	3	3	3	3	4	4	4	4	2	3	2	0	2
A0A2R6XPK3	9	7	8	4	10	11	11	11	12	12	8	9	9	6	8
A0A2R6W912	15	10	35	23	26	38	27	29	26	28	23	19	32	19	16
A0A2R6WHP9	5	3	7	5	7	8	7	6	5	9	7	6	6	3	5
A0A2R6XH27	1	2	2	2	4	6	3	3	3	3	1	2	4	1	1
A0A2R6WKG7	2	2	2	2	3	4	4	4	5	5	2	2	2	2	2
A0A2R6X868	13	8	14	10	18	16	14	12	12	16	13	9	14	10	16
A0A2R6WE56	7	7	9	6	9	11	9	12	10	20	9	8	8	2	6
A0A2R6XPI8	0	0	0	0	0	1	1	0	0	0	0	0	5	1	2
A0A2R6WSX2	6	5	10	10	8	15	13	12	15	10	9	8	10	6	6
A0A2R6X9J8	4	4	5	6	5	8	5	7	6	7	5	6	9	10	6
A0A2R6XMP1	9	10	10	13	16	16	14	14	17	20	8	10	11	7	9
A0A2R6XQI3	7	6	8	6	7	7	8	7	5	8	8	9	9	4	6
A0A2R6WWZ5	6	8	3	7	11	7	9	13	13	12	7	9	8	8	7
A0A2R6X3S6	1	4	7	2	7	6	7	6	7	8	6	5	8	5	5
A0A2R6WS70	1	5	0	3	3	0	5	5	8	1	0	0	1	0	3
A0A2R6XH69	0	0	0	0	1	0	0	0	1	2	0	0	1	0	2
A0A2R6XUN5	6	6	4	4	6	5	7	6	7	8	4	3	6	6	4
A0A2R6X3E1	2	1	5	4	7	7	6	6	5	4	5	3	5	5	6
A0A2R6WXH0	1	2	0	0	0	0	0	0	0	3	2	2	1	2	3
A0A0H5BKL0	0	0	1	0	1	2	0	0	0	1	1	1	2	1	1
A0A2R6X5H8	0	0	11	3	3	10	3	4	0	3	2	0	2	0	0
A0A2R6W0C4	3	5	6	3	6	8	5	5	5	8	6	6	5	5	5
A0A2R6XDA7	15	13	21	18	22	21	22	21	23	25	16	17	18	18	18
A0A2R6XJA2	6	7	9	5	8	11	9	10	11	11	9	10	12	7	7
A0A2R6WDM3	10	11	14	10	14	16	19	18	23	18	14	20	12	17	19
A0A2R6XQU7	3	4	5	6	5	6	6	7	6	9	5	5	3	4	4
A0A2R6XTH3	2	2	2	2	2	3	3	4	3	4	2	2	3	2	0
A0A2R6WL18	0	0	4	1	1	5	4	2	4	0	0	0	4	2	0
A0A2R6WRX8	2	1	4	2	3	4	3	4	2	4	4	3	2	2	2
A0A2R6X4T0	0	0	0	0	0	0	1	1	3	1	0	0	0	0	0
A0A2R6X5G0	5	5	6	3	7	6	8	8	7	8	6	6	7	6	7
A0A2R6WVP2	4	4	8	4	6	8	7	8	5	10	7	6	4	3	3
A0A2R6WDN4	0	2	0	3	1	1	3	2	5	1	0	0	1	0	0
A0A2R6XQA6	1	3	1	1	4	2	3	1	6	0	0	0	0	0	0
A0A2R6WS36	2	4	4	6	6	3	10	6	10	10	4	5	7	10	10
A0A2R6XDN1	5	4	5	5	6	4	5	5	4	4	5	6	6	5	3
A0A2R6WE48	4	3	7	2	5	8	9	9	7	12	5	4	4	1	6
A0A2R6XH32	1	1	1	1	1	3	1	2	1	2	1	1	3	0	2
A7VM23	2	1	4	6	3	4	5	4	5	4	3	5	2	2	2
A0A2R6XTN4	7	10	15	10	7	12	13	12	13	14	9	8	17	13	11
A0A2R6W458	2	2	1	1	4	2	4	6	7	6	3	3	3	1	1
A0A2R6XUA8	2	3	2	4	3	2	4	3	5	5	3	3	2	1	5
A0A2R6XEJ9	8	8	13	7	10	13	12	12	10	12	11	9	10	12	11
A0A2R6XNW6	3	2	6	3	5	7	5	5	5	6	3	3	5	5	5
A0A2R6XSH2	1	3	5	1	6	7	6	7	4	9	5	6	4	4	2
A0A2R6WMH1	4	3	0	3	4	2	0	1	5	2	1	0	3	1	2
A0A2R6X2K1	0	0	0	0	2	2	1	0	2	4	0	0	3	1	0
A0A2R6WN43	5	9	9	10	11	13	14	14	12	15	11	10	12	8	10
A0A2R6XB64	3	2	11	3	5	10	6	7	4	5	8	4	6	4	4
A0A2R6WMB8	3	3	3	1	6	8	6	6	6	8	7	7	7	6	5
A0A2R6WB18	18	19	23	14	22	22	21	19	22	25	21	22	22	20	15
A0A2R6WT15	3	8	9	4	10	10	10	6	9	12	10	4	10	6	4
A0A2R6XQL0	3	4	4	3	4	5	5	5	5	4	4	3	3	2	3
A0A2R6WMN2	4	7	3	6	9	9	15	16	16	17	10	6	15	13	15
A0A2R6WN35	7	9	8	11	9	13	9	9	9	17	8	7	12	5	6
A0A2R6XUZ1	9	16	25	13	20	21	26	25	24	27	23	21	19	15	11
A0A2R6W7E8	9	13	10	10	19	13	25	20	34	39	17	16	12	5	12
A0A2R6WPW3	7	6	9	8	9	8	9	8	11	8	7	8	6	8	7
A0A2R6X203	0	0	10	4	0	10	1	1	0	0	0	0	5	0	0
A0A2R6XT50	3	4	5	5	8	6	12	7	15	14	8	6	7	5	8
A0A2R6WL45	2	2	3	2	2	4	3	2	2	6	2	2	5	2	4
A0A2R6XS40	0	1	0	3	1	0	2	2	4	0	0	0	1	0	5
A0A2R6WSS9	5	5	5	5	6	4	6	7	5	5	5	5	7	5	6
A0A2R6XT41	0	0	0	0	0	0	1	1	1	5	0	0	0	0	0
A0A2R6VX48	10	12	11	10	13	11	14	15	15	19	12	12	14	12	13
A0A2R6WAZ6	6	9	7	7	8	7	10	10	10	11	10	9	9	7	8
A0A2R6WM70	0	0	1	0	1	2	3	1	1	0	1	1	2	1	0
A0A2R6WWW2	0	0	0	0	0	2	2	1	5	6	0	0	0	0	0
A0A2R6XEK5	2	0	3	1	2	3	1	2	2	2	2	3	3	2	2
A0A2R6XP68	0	0	0	0	0	1	0	0	0	4	0	0	0	0	0
A0A2R6WS16	0	0	0	0	0	1	0	0	4	5	1	1	4	0	1
A0A2R6XBL8	0	0	5	0	0	2	0	0	0	0	0	0	2	0	0
A0A2R6WCT2	1	1	3	2	3	4	2	2	1	1	1	0	3	1	0
A0A2R6WAA7	1	0	0	0	0	0	0	1	0	4	1	0	0	0	0
A0A2R6W8R1	0	0	0	0	0	0	0	0	0	4	0	0	0	0	0
A0A2R6WPQ8	0	0	0	0	0	3	0	0	0	0	0	0	0	0	0
A0A2R6WQV5	0	0	1	0	0	1	1	0	0	3	0	0	0	0	0
A0A2R6WE01	0	0	2	0	0	4	0	0	0	2	0	0	2	0	0
A0A2R6WM30	0	0	5	0	0	3	0	0	0	0	0	0	0	0	0
A0A2R6WH56	0	0	1	0	0	3	0	0	0	0	0	0	0	0	0
A0A2R6XA40	0	0	0	0	0	0	0	0	0	7	0	0	0	0	1
A0A2R6XSX9	0	0	5	1	0	5	1	0	0	0	0	0	0	0	0
A0A2R6WRH9	0	0	1	0	0	2	0	0	0	0	0	0	0	0	0
A0A2R6XM68	1	1	0	1	2	1	1	1	1	9	0	1	1	1	1
A0A2R6XMQ8	0	0	3	0	0	2	0	0	0	0	0	0	0	0	0
A0A2R6W9Z0	0	0	0	1	0	0	0	0	0	4	0	0	0	0	1
A0A2R6WKZ1	0	0	2	0	1	3	1	0	0	1	0	0	2	0	0
A0A2R6XUF4	0	0	9	0	0	6	0	0	0	1	0	0	1	0	0
A0A2R6XVY7	0	0	0	0	0	0	0	0	0	6	0	0	0	0	0
A0A2R6X0C6	0	0	0	0	0	4	0	0	0	0	0	0	0	0	0
A0A2R6WAK9	0	0	3	0	0	2	0	0	0	0	0	0	0	0	0
A0A2R6XLG1	0	0	0	0	0	1	0	1	0	2	1	0	1	0	0
A0A2R6XTV0	0	0	0	0	0	0	0	0	0	7	1	1	0	0	0
A0A2R6WKI0	0	0	0	0	0	2	0	0	0	5	0	0	0	0	0
A0A2R6WU97	0	0	0	0	0	0	0	0	0	6	0	0	0	0	0
A0A2R6XSK0	0	0	1	0	0	3	0	0	0	5	0	0	0	0	0
A0A2R6X3H4	2	2	4	3	2	4	2	2	2	7	2	3	2	2	3
A0A2R6W3T0	0	0	3	0	0	2	0	0	0	0	0	0	1	0	0
A0A2R6WHL9	0	0	2	0	0	2	0	0	0	0	0	0	0	0	0
A0A2R6WLJ6	0	0	4	0	0	2	0	0	0	0	0	0	1	0	0
A0A2R6W6H5	0	0	4	1	0	3	1	0	0	0	0	0	2	0	0
A0A2R6XI82	0	0	0	4	0	0	1	0	0	0	0	0	0	0	4
A0A2R6X940	0	0	0	0	0	0	0	0	0	6	0	0	0	0	0
A0A2R6W4Z3	0	0	3	0	0	4	0	0	0	0	0	0	0	0	0
A0A2R6XLQ8	0	0	0	0	0	0	0	0	0	26	0	0	0	0	1
A0A2R6WPF4	0	0	0	0	0	1	0	0	0	3	0	0	0	0	0
A0A2R6XRY4	0	0	5	0	0	3	0	1	0	1	0	0	1	0	0
A0A2R6W4B2	0	0	0	0	0	2	0	1	0	7	0	0	0	0	0
A0A2R6WXJ5	3	3	8	7	8	9	10	11	9	12	8	6	10	6	10
A0A2R6WB67	0	0	0	0	1	1	1	1	1	6	0	0	2	0	0
A0A2R6XLQ6	0	0	0	0	0	0	1	0	0	7	0	0	0	0	0
A0A2R6WTP1	0	0	0	0	0	0	0	0	0	18	0	0	0	0	0
A0A2R6WD89	0	0	0	3	0	0	0	0	0	0	0	0	0	0	4
A0A2R6WES7	0	0	0	0	0	0	0	1	0	2	0	0	1	0	0
A0A2R6VX59	0	0	0	0	0	0	0	0	0	3	0	0	0	0	0
A0A2R6XUJ7	0	0	2	1	0	0	0	0	0	0	0	0	3	0	0
A0A2R6X125	0	1	0	1	0	0	1	0	0	0	0	0	0	0	3
A0A2R6XIN9	0	0	3	0	0	2	0	0	0	0	0	0	0	0	0
A0A2R6WCB6	0	0	4	0	0	5	1	0	0	0	0	0	1	0	0
A0A2R6W4R0	0	0	0	0	1	1	0	0	0	5	1	0	1	0	1
A0A2R6W672	0	0	0	0	0	0	0	0	0	5	0	0	0	0	0
A0A2R6XQW3	0	0	7	0	0	6	0	1	0	1	0	0	2	0	0
A0A2R6W776	0	0	0	0	0	0	0	0	2	0	0	0	0	0	3
A0A2R6XI80	0	0	2	0	0	3	1	0	1	1	0	0	0	0	0
A0A2R6XEX0	0	0	0	0	0	0	0	0	0	5	0	0	0	0	0
A0A2R6VYP9	0	0	3	0	0	2	0	0	0	0	0	0	1	0	0
A0A2R6WMU7	0	0	0	0	0	0	0	0	0	6	0	0	0	0	0
A0A2R6X6P9	0	0	0	0	0	0	0	0	0	4	0	0	0	0	0
A0A2R6WQZ8	0	0	3	0	0	3	0	0	0	0	0	0	0	0	0
A0A2R6WEY6	0	0	4	0	0	4	0	0	0	0	0	0	1	0	0
A0A2R6XEI4	0	0	5	0	0	7	0	0	0	0	0	0	0	0	0
A0A2R6WRL6	0	0	0	0	0	1	0	0	3	13	0	0	0	0	0
A0A2R6WEJ0	0	0	0	0	0	2	0	0	0	15	1	1	0	0	0
A0A2R6X7V9	0	0	0	0	0	0	0	0	0	4	0	0	0	0	0
A0A2R6WXC1	0	0	3	0	0	2	0	1	0	1	0	0	2	0	0
A0A2R6X6K9	0	0	3	1	0	4	0	1	0	0	0	0	0	0	0
A0A2R6WQL8	0	0	1	0	0	0	0	0	0	2	0	0	0	0	0
A0A2R6X8X0	0	0	5	0	0	4	0	0	0	0	0	0	1	0	0
A0A2R6XBG0	0	0	4	0	0	2	0	0	0	0	0	0	2	0	0

## Sheet: ctrl_vs_Exo70I
ID	LogFC	F.statistic	p.value	adjp	Entry Name	Protein names	Gene Names	Organism	Length	InterPro	Gene Ontology (biological process)	Gene Ontology (cellular component)	Gene Ontology (GO)	Gene Ontology (molecular function)	Gene Ontology IDs
A0A2R6WA75	6.53447	198.004	5.6959e-07	0.000397327	A0A2R6WA75_MARPO	Exocyst component Exo84 C-terminal domain-containing protein	MARPO_0120s0028	Marchantia polymorpha (Common liverwort) (Marchantia aquatica)	784	IPR016159;IPR033961;IPR032403;IPR042561;IPR042560;	exocytosis [GO:0006887]; Golgi to plasma membrane transport [GO:0006893]; protein localization [GO:0008104]	exocyst [GO:0000145]	exocyst [GO:0000145]; exocytosis [GO:0006887]; Golgi to plasma membrane transport [GO:0006893]; protein localization [GO:0008104]		GO:0000145; GO:0006887; GO:0006893; GO:0008104
Exo70I chimera	4.47032	180.947	8.08919e-07	0.000397327
A0A2R6X4L8	4.59794	175.342	9.14095e-07	0.000397327	A0A2R6X4L8_MARPO	Exocyst complex component	MARPO_0036s0016	Marchantia polymorpha (Common liverwort) (Marchantia aquatica)	795	IPR007225;IPR042045;IPR042044;IPR046361;	exocytosis [GO:0006887]; Golgi to plasma membrane transport [GO:0006893]; intracellular protein transport [GO:0006886]; vesicle tethering involved in exocytosis [GO:0090522]	exocyst [GO:0000145]	exocyst [GO:0000145]; exocytosis [GO:0006887]; Golgi to plasma membrane transport [GO:0006893]; intracellular protein transport [GO:0006886]; vesicle tethering involved in exocytosis [GO:0090522]		GO:0000145; GO:0006886; GO:0006887; GO:0006893; GO:0090522
A0A2R6WP52	3.56333	109.081	5.6574e-06	0.00184431	A0A2R6WP52_MARPO	Exocyst complex component Sec10	MARPO_0070s0084	Marchantia polymorpha (Common liverwort) (Marchantia aquatica)	843	IPR009976;	exocytosis [GO:0006887]; Golgi to plasma membrane transport [GO:0006893]	exocyst [GO:0000145]	exocyst [GO:0000145]; exocytosis [GO:0006887]; Golgi to plasma membrane transport [GO:0006893]		GO:0000145; GO:0006887; GO:0006893
cont_P42212	-3.21743	100.567	7.69308e-06	0.00200636
000000b_GFP	-2.51764	72.2722	2.63475e-05	0.00572619
A0A2R6WF54	3.1935	51.4713	8.98574e-05	0.0154571	A0A2R6WF54_MARPO	Exocyst complex component SEC5	MARPO_0098s0037	Marchantia polymorpha (Common liverwort) (Marchantia aquatica)	1178	IPR016159;IPR029175;IPR039481;	exocytosis [GO:0006887]; Golgi to plasma membrane transport [GO:0006893]; protein transport [GO:0015031]	exocyst [GO:0000145]	exocyst [GO:0000145]; exocytosis [GO:0006887]; Golgi to plasma membrane transport [GO:0006893]; protein transport [GO:0015031]		GO:0000145; GO:0006887; GO:0006893; GO:0015031
A0A2R6XW89	2.99899	50.6951	9.48291e-05	0.0154571	A0A2R6XW89_MARPO	Uncharacterized protein	MARPO_0001s0359	Marchantia polymorpha (Common liverwort) (Marchantia aquatica)	763	IPR010326;IPR042532;	acceptance of pollen [GO:0060321]; exocyst localization [GO:0051601]; exocytosis [GO:0006887]	cytosol [GO:0005829]; exocyst [GO:0000145]	cytosol [GO:0005829]; exocyst [GO:0000145]; SNARE binding [GO:0000149]; acceptance of pollen [GO:0060321]; exocyst localization [GO:0051601]; exocytosis [GO:0006887]	SNARE binding [GO:0000149]	GO:0000145; GO:0000149; GO:0005829; GO:0006887; GO:0051601; GO:0060321
A0A2R6WI90	-2.50102	43.4589	0.000162729	0.0235776	A0A2R6WI90_MARPO	Acetolactate synthase (EC 2.2.1.6)	MARPO_0088s0092	Marchantia polymorpha (Common liverwort) (Marchantia aquatica)	678	IPR012846;IPR039368;IPR029035;IPR029061;IPR012000;IPR012001;IPR000399;IPR045229;IPR011766;	isoleucine biosynthetic process [GO:0009097]; response to herbicide [GO:0009635]; valine biosynthetic process [GO:0009099]	acetolactate synthase complex [GO:0005948]	acetolactate synthase complex [GO:0005948]; acetolactate synthase activity [GO:0003984]; flavin adenine dinucleotide binding [GO:0050660]; magnesium ion binding [GO:0000287]; thiamine pyrophosphate binding [GO:0030976]; isoleucine biosynthetic process [GO:0009097]; response to herbicide [GO:0009635]; valine biosynthetic process [GO:0009099]	acetolactate synthase activity [GO:0003984]; flavin adenine dinucleotide binding [GO:0050660]; magnesium ion binding [GO:0000287]; thiamine pyrophosphate binding [GO:0030976]	GO:0000287; GO:0003984; GO:0005948; GO:0009097; GO:0009099; GO:0009635; GO:0030976; GO:0050660
A0A2R6W300	2.50418	34.0291	0.000374489	0.0476855	A0A2R6W300_MARPO	Exocyst complex component Sec8	MARPO_0170s0008	Marchantia polymorpha (Common liverwort) (Marchantia aquatica)	1099	IPR039682;IPR007191;	exocytosis [GO:0006887]; Golgi to plasma membrane transport [GO:0006893]; protein targeting to membrane [GO:0006612]; vesicle docking involved in exocytosis [GO:0006904]; vesicle tethering involved in exocytosis [GO:0090522]	exocyst [GO:0000145]	exocyst [GO:0000145]; exocytosis [GO:0006887]; Golgi to plasma membrane transport [GO:0006893]; protein targeting to membrane [GO:0006612]; vesicle docking involved in exocytosis [GO:0006904]; vesicle tethering involved in exocytosis [GO:0090522]		GO:0000145; GO:0006612; GO:0006887; GO:0006893; GO:0006904; GO:0090522
A0A2R6WBH1	2.61551	32.8595	0.000420764	0.0476855	A0A2R6WBH1_MARPO	dynamin GTPase (EC 3.6.5.5)	MARPO_0114s0021	Marchantia polymorpha (Common liverwort) (Marchantia aquatica)	955	IPR022812;IPR001401;IPR019762;IPR045063;IPR000375;IPR030381;IPR003130;IPR020850;IPR027417;IPR011993;IPR001849;		cytoplasm [GO:0005737]; membrane [GO:0016020]; microtubule [GO:0005874]	cytoplasm [GO:0005737]; membrane [GO:0016020]; microtubule [GO:0005874]; GTP binding [GO:0005525]; GTPase activity [GO:0003924]; microtubule binding [GO:0008017]	GTP binding [GO:0005525]; GTPase activity [GO:0003924]; microtubule binding [GO:0008017]	GO:0003924; GO:0005525; GO:0005737; GO:0005874; GO:0008017; GO:0016020
A0A2R6XIA7	2.77527	32.4459	0.000438823	0.0476855	A0A2R6XIA7_MARPO	Exocyst complex component Sec3 PIP2-binding N-terminal domain-containing protein	MARPO_0013s0072	Marchantia polymorpha (Common liverwort) (Marchantia aquatica)	887	IPR028258;IPR019160;	exocytosis [GO:0006887]; Golgi to plasma membrane transport [GO:0006893]	exocyst [GO:0000145]; plasma membrane [GO:0005886]	exocyst [GO:0000145]; plasma membrane [GO:0005886]; phosphatidylinositol-4,5-bisphosphate binding [GO:0005546]; exocytosis [GO:0006887]; Golgi to plasma membrane transport [GO:0006893]	phosphatidylinositol-4,5-bisphosphate binding [GO:0005546]	GO:0000145; GO:0005546; GO:0005886; GO:0006887; GO:0006893
A0A2R6XDN5	3.88162	21.296	0.00167399	0.167915	A0A2R6XDN5_MARPO	C2 DOCK-type domain-containing protein	MARPO_0021s0072	Marchantia polymorpha (Common liverwort) (Marchantia aquatica)	1853	IPR016024;IPR027007;IPR035892;IPR026791;IPR043161;IPR043162;IPR027357;IPR046769;IPR046770;IPR046773;	anisotropic cell growth [GO:0051211]; cortical microtubule organization [GO:0043622]; positive gravitropism [GO:0009958]; regulation of actin polymerization or depolymerization [GO:0008064]; regulation of auxin mediated signaling pathway [GO:0010928]; regulation of cell shape [GO:0008360]; small GTPase mediated signal transduction [GO:0007264]; vesicle-mediated transport [GO:0016192]	endoplasmic reticulum exit site [GO:0070971]; extrinsic component of membrane [GO:0019898]; nucleus [GO:0005634]	endoplasmic reticulum exit site [GO:0070971]; extrinsic component of membrane [GO:0019898]; nucleus [GO:0005634]; guanyl-nucleotide exchange factor activity [GO:0005085]; anisotropic cell growth [GO:0051211]; cortical microtubule organization [GO:0043622]; positive gravitropism [GO:0009958]; regulation of actin polymerization or depolymerization [GO:0008064]; regulation of auxin mediated signalin…	guanyl-nucleotide exchange factor activity [GO:0005085]	GO:0005085; GO:0005634; GO:0007264; GO:0008064; GO:0008360; GO:0009958; GO:0010928; GO:0016192; GO:0019898; GO:0043622; GO:0051211; GO:0070971
A0A0G3FGV9	-2.31277	20.7254	0.00198129	0.184543	A0A0G3FGV9_MARPO	Topless	MARPO_0051s0078	Marchantia polymorpha (Common liverwort) (Marchantia aquatica)	1184	IPR006595;IPR006594;IPR011047;IPR027728;IPR015943;IPR036322;IPR001680;	post-embryonic development [GO:0009791]; regulation of DNA-templated transcription [GO:0006355]; reproductive structure development [GO:0048608]; shoot system development [GO:0048367]		post-embryonic development [GO:0009791]; regulation of DNA-templated transcription [GO:0006355]; reproductive structure development [GO:0048608]; shoot system development [GO:0048367]		GO:0006355; GO:0009791; GO:0048367; GO:0048608
Exo70II chimera	1.64808	19.3292	0.00223854	0.194604
A0A2R6XG03	-1.55434	17.7771	0.00286075	0.233151	A0A2R6XG03_MARPO	Isocitrate lyase	MARPO_0016s0095	Marchantia polymorpha (Common liverwort) (Marchantia aquatica)	544	IPR039556;IPR015813;IPR040442;			catalytic activity [GO:0003824]	catalytic activity [GO:0003824]	GO:0003824
A0A2R6XHM5	1.24279	13.8094	0.0057928	0.444342	A0A2R6XHM5_MARPO	Uncharacterized protein	MARPO_0014s0125	Marchantia polymorpha (Common liverwort) (Marchantia aquatica)	711	IPR022812;IPR001401;IPR019762;IPR045063;IPR000375;IPR030381;IPR003130;IPR020850;IPR027417;		cytoplasm [GO:0005737]; membrane [GO:0016020]; microtubule [GO:0005874]	cytoplasm [GO:0005737]; membrane [GO:0016020]; microtubule [GO:0005874]; GTP binding [GO:0005525]; GTPase activity [GO:0003924]; microtubule binding [GO:0008017]	GTP binding [GO:0005525]; GTPase activity [GO:0003924]; microtubule binding [GO:0008017]	GO:0003924; GO:0005525; GO:0005737; GO:0005874; GO:0008017; GO:0016020
A0A2R6XPG2	1.56951	13.5034	0.00615105	0.445609	A0A2R6XPG2_MARPO	Uncharacterized protein	MARPO_0006s0025	Marchantia polymorpha (Common liverwort) (Marchantia aquatica)	815
A0A2R6WBZ4	3.82299	12.9464	0.00724775	0.497425	A0A2R6WBZ4_MARPO	Eukaryotic translation initiation factor 5B (Translation initiation factor IF-2)	MARPO_0112s0026	Marchantia polymorpha (Common liverwort) (Marchantia aquatica)	1536	IPR004161;IPR027417;IPR005225;IPR000795;IPR015760;IPR023115;IPR036925;IPR009000;	translational initiation [GO:0006413]	cytoplasm [GO:0005737]	cytoplasm [GO:0005737]; GTP binding [GO:0005525]; GTPase activity [GO:0003924]; translation initiation factor activity [GO:0003743]; translational initiation [GO:0006413]	GTP binding [GO:0005525]; GTPase activity [GO:0003924]; translation initiation factor activity [GO:0003743]	GO:0003743; GO:0003924; GO:0005525; GO:0005737; GO:0006413
A0A2R6WPB2	5.13389	14.8809	0.00815735	0.531859	A0A2R6WPB2_MARPO	Nop domain-containing protein	MARPO_0069s0034	Marchantia polymorpha (Common liverwort) (Marchantia aquatica)	572	IPR045056;IPR012974;IPR042239;IPR002687;IPR036070;IPR012976;	ribosome biogenesis [GO:0042254]	box C/D RNP complex [GO:0031428]; nucleolus [GO:0005730]; small-subunit processome [GO:0032040]	box C/D RNP complex [GO:0031428]; nucleolus [GO:0005730]; small-subunit processome [GO:0032040]; snoRNA binding [GO:0030515]; ribosome biogenesis [GO:0042254]	snoRNA binding [GO:0030515]	GO:0005730; GO:0030515; GO:0031428; GO:0032040; GO:0042254
A0A2R6WVR7	4.46442	14.2889	0.00893783	0.554997	A0A2R6WVR7_MARPO	RRM domain-containing protein	MARPO_0054s0061	Marchantia polymorpha (Common liverwort) (Marchantia aquatica)	2086	IPR012677;IPR035979;IPR000504;		commitment complex [GO:0000243]; nuclear speck [GO:0016607]; U2-type prespliceosome [GO:0071004]; U2AF complex [GO:0089701]	commitment complex [GO:0000243]; nuclear speck [GO:0016607]; U2-type prespliceosome [GO:0071004]; U2AF complex [GO:0089701]; poly-pyrimidine tract binding [GO:0008187]; pre-mRNA 3'-splice site binding [GO:0030628]	poly-pyrimidine tract binding [GO:0008187]; pre-mRNA 3'-splice site binding [GO:0030628]	GO:0000243; GO:0008187; GO:0016607; GO:0030628; GO:0071004; GO:0089701
A0A0E4B3I0	-1.30079	12.2108	0.00970414	0.575191	A0A0E4B3I0_MARPO	Cytochrome P450 CYP97C	CYP97C MARPO_0028s0136	Marchantia polymorpha (Common liverwort) (Marchantia aquatica)	592	IPR001128;IPR017972;IPR002401;IPR036396;	carotenoid biosynthetic process [GO:0016117]		heme binding [GO:0020037]; iron ion binding [GO:0005506]; zeinoxanthin epsilon hydroxylase activity [GO:0009974]; carotenoid biosynthetic process [GO:0016117]	heme binding [GO:0020037]; iron ion binding [GO:0005506]; zeinoxanthin epsilon hydroxylase activity [GO:0009974]	GO:0005506; GO:0009974; GO:0016117; GO:0020037
A0A2R6XKA9	2.08745	10.1057	0.0128384	0.727879	A0A2R6XKA9_MARPO	4-alpha-glucanotransferase (EC 2.4.1.25) (Amylomaltase) (Disproportionating enzyme)	MARPO_0011s0190	Marchantia polymorpha (Common liverwort) (Marchantia aquatica)	1003	IPR013784;IPR002044;IPR003385;IPR017853;IPR013783;	maltose catabolic process [GO:0000025]	cytosol [GO:0005829]	cytosol [GO:0005829]; 4-alpha-glucanotransferase activity [GO:0004134]; beta-maltose 4-alpha-glucanotransferase activity [GO:0102500]; heteropolysaccharide binding [GO:0010297]; starch binding [GO:2001070]; maltose catabolic process [GO:0000025]	4-alpha-glucanotransferase activity [GO:0004134]; beta-maltose 4-alpha-glucanotransferase activity [GO:0102500]; heteropolysaccharide binding [GO:0010297]; starch binding [GO:2001070]	GO:0000025; GO:0004134; GO:0005829; GO:0010297; GO:0102500; GO:2001070
A0A2R6WTT9	2.75914	9.76409	0.0140129	0.761367	A0A2R6WTT9_MARPO	C2 domain-containing protein	MARPO_0058s0070	Marchantia polymorpha (Common liverwort) (Marchantia aquatica)	2166	IPR011989;IPR016024;IPR000225;IPR000008;IPR035892;IPR044297;IPR004155;	anisotropic cell growth [GO:0051211]; regulation of cellulose biosynthetic process [GO:2001006]	cellulose synthase complex [GO:0010330]	cellulose synthase complex [GO:0010330]; microtubule binding [GO:0008017]; anisotropic cell growth [GO:0051211]; regulation of cellulose biosynthetic process [GO:2001006]	microtubule binding [GO:0008017]	GO:0008017; GO:0010330; GO:0051211; GO:2001006
A0A2R6WPA7	4.10929	10.8555	0.0161736	0.843616	A0A2R6WPA7_MARPO	Nuclear pore protein	MARPO_0069s0022	Marchantia polymorpha (Common liverwort) (Marchantia aquatica)	861	IPR007231;	poly(A)+ mRNA export from nucleus [GO:0016973]; protein import into nucleus [GO:0006606]	membrane [GO:0016020]; nuclear pore [GO:0005643]	membrane [GO:0016020]; nuclear pore [GO:0005643]; structural constituent of nuclear pore [GO:0017056]; poly(A)+ mRNA export from nucleus [GO:0016973]; protein import into nucleus [GO:0006606]	structural constituent of nuclear pore [GO:0017056]	GO:0005643; GO:0006606; GO:0016020; GO:0016973; GO:0017056
A0A2R6W9W3	-0.841326	9.11447	0.0209541	0.99992	A0A2R6W9W3_MARPO	Sucrose synthase (EC 2.4.1.13)	MARPO_0122s0057	Marchantia polymorpha (Common liverwort) (Marchantia aquatica)	832	IPR001296;IPR000368;IPR012820;	sucrose metabolic process [GO:0005985]		sucrose synthase activity [GO:0016157]; sucrose metabolic process [GO:0005985]	sucrose synthase activity [GO:0016157]	GO:0005985; GO:0016157
A0A2R6X2P2	-2.22038	8.11039	0.0213145	0.99992	A0A2R6X2P2_MARPO	Gfo/Idh/MocA-like oxidoreductase N-terminal domain-containing protein	MARPO_0040s0044	Marchantia polymorpha (Common liverwort) (Marchantia aquatica)	389	IPR004104;IPR000683;IPR036291;			nucleotide binding [GO:0000166]	nucleotide binding [GO:0000166]	GO:0000166
A0A2R6X2L3	1.5857	7.88653	0.0226611	0.99992	A0A2R6X2L3_MARPO	ABC transporter domain-containing protein	MARPO_0040s0035	Marchantia polymorpha (Common liverwort) (Marchantia aquatica)	1520	IPR003593;IPR013525;IPR029481;IPR003439;IPR043926;IPR034001;IPR034003;IPR027417;IPR013581;		membrane [GO:0016020]	membrane [GO:0016020]; ABC-type transporter activity [GO:0140359]; ATP binding [GO:0005524]; ATP hydrolysis activity [GO:0016887]	ABC-type transporter activity [GO:0140359]; ATP binding [GO:0005524]; ATP hydrolysis activity [GO:0016887]	GO:0005524; GO:0016020; GO:0016887; GO:0140359
A0A2R6XU69	0.825058	10.9624	0.0230786	0.99992	A0A2R6XU69_MARPO	NAD(P)-binding domain-containing protein	MARPO_0002s0130	Marchantia polymorpha (Common liverwort) (Marchantia aquatica)	1393	IPR016040;IPR036291;IPR044719;
A0A2R6XWQ3	2.19049	7.80673	0.0238776	0.99992	A0A2R6XWQ3_MARPO	RRM domain-containing protein	MARPO_0001s0474	Marchantia polymorpha (Common liverwort) (Marchantia aquatica)	570	IPR034350;IPR012677;IPR035979;IPR000504;		nucleolus [GO:0005730]	nucleolus [GO:0005730]; RNA binding [GO:0003723]	RNA binding [GO:0003723]	GO:0003723; GO:0005730
A0A2R6XU95	1.98473	7.3062	0.0266873	0.99992	A0A2R6XU95_MARPO	Uncharacterized protein	MARPO_0002s0142	Marchantia polymorpha (Common liverwort) (Marchantia aquatica)	1023	IPR031610;	chloroplast organization [GO:0009658]; protein import into chloroplast stroma [GO:0045037]	TOC-TIC supercomplex I [GO:0061927]	TOC-TIC supercomplex I [GO:0061927]; chloroplast organization [GO:0009658]; protein import into chloroplast stroma [GO:0045037]		GO:0009658; GO:0045037; GO:0061927
A0A2R6W801	1.39068	7.29568	0.0275998	0.99992	A0A2R6W801_MARPO	Dynamin-related protein 1E	MARPO_0132s0051	Marchantia polymorpha (Common liverwort) (Marchantia aquatica)	646	IPR022812;IPR001401;IPR019762;IPR045063;IPR000375;IPR030381;IPR003130;IPR020850;IPR027417;		cytoplasm [GO:0005737]; membrane [GO:0016020]; microtubule [GO:0005874]	cytoplasm [GO:0005737]; membrane [GO:0016020]; microtubule [GO:0005874]; GTP binding [GO:0005525]; GTPase activity [GO:0003924]; microtubule binding [GO:0008017]	GTP binding [GO:0005525]; GTPase activity [GO:0003924]; microtubule binding [GO:0008017]	GO:0003924; GO:0005525; GO:0005737; GO:0005874; GO:0008017; GO:0016020
A0A2R6WTN3	-0.9122	9.27241	0.0291892	0.99992	A0A2R6WTN3_MARPO	HMA domain-containing protein	MARPO_0058s0015	Marchantia polymorpha (Common liverwort) (Marchantia aquatica)	70	IPR045181;IPR006121;IPR036163;	response to stimulus [GO:0050896]		metal ion binding [GO:0046872]; response to stimulus [GO:0050896]	metal ion binding [GO:0046872]	GO:0046872; GO:0050896
A0A2R6X9P3	1.48052	6.86838	0.0303375	0.99992	A0A2R6X9P3_MARPO	Nop domain-containing protein	MARPO_0028s0114	Marchantia polymorpha (Common liverwort) (Marchantia aquatica)	536	IPR045056;IPR012974;IPR042239;IPR002687;IPR036070;IPR012976;	ribosome biogenesis [GO:0042254]	box C/D RNP complex [GO:0031428]; nucleolus [GO:0005730]; small-subunit processome [GO:0032040]	box C/D RNP complex [GO:0031428]; nucleolus [GO:0005730]; small-subunit processome [GO:0032040]; snoRNA binding [GO:0030515]; ribosome biogenesis [GO:0042254]	snoRNA binding [GO:0030515]	GO:0005730; GO:0030515; GO:0031428; GO:0032040; GO:0042254
A0A2R6XKC4	3.65745	7.17076	0.0361356	0.99992	A0A2R6XKC4_MARPO	GS catalytic domain-containing protein	MARPO_0010s0006	Marchantia polymorpha (Common liverwort) (Marchantia aquatica)	863	IPR006680;IPR036651;IPR014746;IPR008146;IPR032466;	glutamine biosynthetic process [GO:0006542]		glutamine synthetase activity [GO:0004356]; hydrolase activity [GO:0016787]; glutamine biosynthetic process [GO:0006542]	glutamine synthetase activity [GO:0004356]; hydrolase activity [GO:0016787]	GO:0004356; GO:0006542; GO:0016787
A0A1L7B568	4.07462	7.16322	0.036204	0.99992	A0A1L7B568_MARPO	Zwichel	MARPO_0012s0174	Marchantia polymorpha (Common liverwort) (Marchantia aquatica)	1331	IPR019749;IPR014352;IPR035963;IPR019748;IPR000299;IPR027640;IPR019821;IPR001752;IPR036961;IPR000857;IPR038185;IPR027417;IPR011993;IPR011254;	microtubule-based movement [GO:0007018]	cytoplasm [GO:0005737]; microtubule [GO:0005874]	cytoplasm [GO:0005737]; microtubule [GO:0005874]; ATP binding [GO:0005524]; microtubule binding [GO:0008017]; microtubule motor activity [GO:0003777]; oxidoreductase activity [GO:0016491]; microtubule-based movement [GO:0007018]	ATP binding [GO:0005524]; microtubule binding [GO:0008017]; microtubule motor activity [GO:0003777]; oxidoreductase activity [GO:0016491]	GO:0003777; GO:0005524; GO:0005737; GO:0005874; GO:0007018; GO:0008017; GO:0016491
A0A2R6X3J4	3.87483	6.98483	0.0378756	0.99992	A0A2R6X3J4_MARPO	Transducin/WD40 repeat-like superfamily protein	MARPO_0038s0024	Marchantia polymorpha (Common liverwort) (Marchantia aquatica)	1736	IPR045160;IPR015943;IPR036322;IPR001680;	autophagosome assembly [GO:0000045]	autophagosome membrane [GO:0000421]	autophagosome membrane [GO:0000421]; autophagosome assembly [GO:0000045]		GO:0000045; GO:0000421
A0A2R6WHI5	3.64064	6.57544	0.0421241	0.99992	A0A2R6WHI5_MARPO	HECT-type E3 ubiquitin transferase (EC 2.3.2.26)	MARPO_0090s0059	Marchantia polymorpha (Common liverwort) (Marchantia aquatica)	3945	IPR011989;IPR016024;IPR010309;IPR010314;IPR000569;IPR035983;IPR025527;IPR015940;IPR009060;	protein ubiquitination [GO:0016567]	cytoplasm [GO:0005737]	cytoplasm [GO:0005737]; ubiquitin protein ligase activity [GO:0061630]; protein ubiquitination [GO:0016567]	ubiquitin protein ligase activity [GO:0061630]	GO:0005737; GO:0016567; GO:0061630
A0A2R6XI09	0.981376	9.62733	0.0486789	0.99992	A0A2R6XI09_MARPO	Importin N-terminal domain-containing protein	MARPO_0014s0213	Marchantia polymorpha (Common liverwort) (Marchantia aquatica)	1037	IPR011989;IPR016024;IPR001494;IPR013713;	protein import into nucleus [GO:0006606]	cytosol [GO:0005829]; nuclear envelope [GO:0005635]	cytosol [GO:0005829]; nuclear envelope [GO:0005635]; small GTPase binding [GO:0031267]; protein import into nucleus [GO:0006606]	small GTPase binding [GO:0031267]	GO:0005635; GO:0005829; GO:0006606; GO:0031267
A0A2R6W6T1	3.35782	5.75497	0.0527855	0.99992	A0A2R6W6T1_MARPO	Uncharacterized protein	MARPO_0138s0004	Marchantia polymorpha (Common liverwort) (Marchantia aquatica)	540	IPR012960;IPR020103;IPR002501;IPR002478;IPR015947;IPR036974;IPR004802;IPR032819;IPR004521;	box H/ACA RNA 3'-end processing [GO:0000495]; mRNA pseudouridine synthesis [GO:1990481]; rRNA pseudouridine synthesis [GO:0031118]; snRNA pseudouridine synthesis [GO:0031120]	box H/ACA snoRNP complex [GO:0031429]	box H/ACA snoRNP complex [GO:0031429]; pseudouridine synthase activity [GO:0009982]; RNA binding [GO:0003723]; box H/ACA RNA 3'-end processing [GO:0000495]; mRNA pseudouridine synthesis [GO:1990481]; rRNA pseudouridine synthesis [GO:0031118]; snRNA pseudouridine synthesis [GO:0031120]	pseudouridine synthase activity [GO:0009982]; RNA binding [GO:0003723]	GO:0000495; GO:0003723; GO:0009982; GO:0031118; GO:0031120; GO:0031429; GO:1990481
A0A2R6W020	3.67434	5.58127	0.055499	0.99992	A0A2R6W020_MARPO	Calcium-dependent protein kinase	MARPO_0214s0015	Marchantia polymorpha (Common liverwort) (Marchantia aquatica)	476	IPR011992;IPR018247;IPR002048;IPR011009;IPR000719;IPR017441;IPR008271;	intracellular signal transduction [GO:0035556]; phosphorylation [GO:0016310]	cytoplasm [GO:0005737]; nucleus [GO:0005634]	cytoplasm [GO:0005737]; nucleus [GO:0005634]; ATP binding [GO:0005524]; calcium ion binding [GO:0005509]; calcium-dependent protein serine/threonine kinase activity [GO:0009931]; calmodulin binding [GO:0005516]; calmodulin-dependent protein kinase activity [GO:0004683]; intracellular signal transduction [GO:0035556]; phosphorylation [GO:0016310]	ATP binding [GO:0005524]; calcium ion binding [GO:0005509]; calcium-dependent protein serine/threonine kinase activity [GO:0009931]; calmodulin binding [GO:0005516]; calmodulin-dependent protein kinase activity [GO:0004683]	GO:0004683; GO:0005509; GO:0005516; GO:0005524; GO:0005634; GO:0005737; GO:0009931; GO:0016310; GO:0035556
A0A2R6X8D5	3.67434	5.58127	0.055499	0.99992	A0A2R6X8D5_MARPO	Aldehyde dehydrogenase	MARPO_0030s0099	Marchantia polymorpha (Common liverwort) (Marchantia aquatica)	478	IPR016161;IPR016163;IPR029510;IPR016162;IPR015590;IPR012394;	cellular aldehyde metabolic process [GO:0006081]	cytoplasm [GO:0005737]; membrane [GO:0016020]	cytoplasm [GO:0005737]; membrane [GO:0016020]; aldehyde dehydrogenase (NAD+) activity [GO:0004029]; cellular aldehyde metabolic process [GO:0006081]	aldehyde dehydrogenase (NAD+) activity [GO:0004029]	GO:0004029; GO:0005737; GO:0006081; GO:0016020
A0A2R6X4E4	-0.780352	8.44222	0.0581252	0.99992	A0A2R6X4E4_MARPO	Small ribosomal subunit protein uS7 domain-containing protein	MARPO_0037s0139	Marchantia polymorpha (Common liverwort) (Marchantia aquatica)	203	IPR000235;IPR020606;IPR023798;IPR036823;IPR005716;	ribosomal small subunit assembly [GO:0000028]; translation [GO:0006412]	cytosolic small ribosomal subunit [GO:0022627]; ribosome [GO:0005840]	cytosolic small ribosomal subunit [GO:0022627]; ribosome [GO:0005840]; mRNA binding [GO:0003729]; rRNA binding [GO:0019843]; structural constituent of ribosome [GO:0003735]; ribosomal small subunit assembly [GO:0000028]; translation [GO:0006412]	mRNA binding [GO:0003729]; rRNA binding [GO:0019843]; structural constituent of ribosome [GO:0003735]	GO:0000028; GO:0003729; GO:0003735; GO:0005840; GO:0006412; GO:0019843; GO:0022627
A0A2R6WXU0	-0.503092	5.36995	0.0590994	0.99992	A0A2R6WXU0_MARPO	Ribosomal protein L30 ferredoxin-like fold domain-containing protein	MARPO_0050s0096	Marchantia polymorpha (Common liverwort) (Marchantia aquatica)	245	IPR036919;IPR039699;IPR018038;IPR005998;IPR035808;IPR016082;IPR012988;	maturation of LSU-rRNA from tricistronic rRNA transcript (SSU-rRNA, 5.8S rRNA, LSU-rRNA) [GO:0000463]	cytosolic large ribosomal subunit [GO:0022625]	cytosolic large ribosomal subunit [GO:0022625]; RNA binding [GO:0003723]; structural constituent of ribosome [GO:0003735]; maturation of LSU-rRNA from tricistronic rRNA transcript (SSU-rRNA, 5.8S rRNA, LSU-rRNA) [GO:0000463]	RNA binding [GO:0003723]; structural constituent of ribosome [GO:0003735]	GO:0000463; GO:0003723; GO:0003735; GO:0022625
A0A2R6W3M3	3.37574	5.2296	0.0615986	0.99992	A0A2R6W3M3_MARPO	Cinnamate 4-hydroxylase	MARPO_0163s0018	Marchantia polymorpha (Common liverwort) (Marchantia aquatica)	535	IPR001128;IPR017972;IPR002401;IPR036396;		membrane [GO:0016020]	membrane [GO:0016020]; heme binding [GO:0020037]; iron ion binding [GO:0005506]; monooxygenase activity [GO:0004497]; oxidoreductase activity, acting on paired donors, with incorporation or reduction of molecular oxygen [GO:0016705]	heme binding [GO:0020037]; iron ion binding [GO:0005506]; monooxygenase activity [GO:0004497]; oxidoreductase activity, acting on paired donors, with incorporation or reduction of molecular oxygen [GO:0016705]	GO:0004497; GO:0005506; GO:0016020; GO:0016705; GO:0020037
A0A2R6WC69	3.37574	5.2296	0.0615986	0.99992	A0A2R6WC69_MARPO	Acyl-CoA dehydrogenase	MARPO_0111s0015	Marchantia polymorpha (Common liverwort) (Marchantia aquatica)	813	IPR041726;IPR006091;IPR046373;IPR036250;IPR009075;IPR013786;IPR037069;IPR009100;IPR002575;IPR011009;	fatty acid beta-oxidation using acyl-CoA dehydrogenase [GO:0033539]; root hair elongation [GO:0048767]	cytoplasm [GO:0005737]	cytoplasm [GO:0005737]; acyl-CoA dehydrogenase activity [GO:0003995]; flavin adenine dinucleotide binding [GO:0050660]; fatty acid beta-oxidation using acyl-CoA dehydrogenase [GO:0033539]; root hair elongation [GO:0048767]	acyl-CoA dehydrogenase activity [GO:0003995]; flavin adenine dinucleotide binding [GO:0050660]	GO:0003995; GO:0005737; GO:0033539; GO:0048767; GO:0050660
A0A2R6XA94	2.22624	4.69733	0.0617175	0.99992	A0A2R6XA94_MARPO	Uncharacterized protein	MARPO_0027s0128	Marchantia polymorpha (Common liverwort) (Marchantia aquatica)	387	IPR012340;IPR000424;IPR011344;	mitochondrial DNA replication [GO:0006264]	mitochondrial nucleoid [GO:0042645]	mitochondrial nucleoid [GO:0042645]; single-stranded DNA binding [GO:0003697]; mitochondrial DNA replication [GO:0006264]	single-stranded DNA binding [GO:0003697]	GO:0003697; GO:0006264; GO:0042645
A0A2R6XBE3	2.24191	4.58459	0.0642964	0.99992	A0A2R6XBE3_MARPO	Ribosome maturation factor RimP N-terminal domain-containing protein	MARPO_0025s0053	Marchantia polymorpha (Common liverwort) (Marchantia aquatica)	682	IPR003728;IPR028989;IPR035956;	ribosomal small subunit biogenesis [GO:0042274]	cytoplasm [GO:0005737]	cytoplasm [GO:0005737]; ribosomal small subunit biogenesis [GO:0042274]		GO:0005737; GO:0042274
A0A2R6W488	3.38095	5.0731	0.0646058	0.99992	A0A2R6W488_MARPO	Zinc finger CCCH domain-containing protein 19	MARPO_0157s0010	Marchantia polymorpha (Common liverwort) (Marchantia aquatica)	1620	IPR003169;IPR035445;IPR004343;IPR036128;IPR019835;IPR036885;IPR003121;IPR019786;IPR000571;IPR036855;IPR011011;IPR001965;IPR013083;			DNA binding [GO:0003677]; metal ion binding [GO:0046872]	DNA binding [GO:0003677]; metal ion binding [GO:0046872]	GO:0003677; GO:0046872
A0A2R6XM46	3.38095	5.0731	0.0646058	0.99992	A0A2R6XM46_MARPO	GTP-binding protein OBGC2	MARPO_0009s0196	Marchantia polymorpha (Common liverwort) (Marchantia aquatica)	563	IPR031167;IPR006073;IPR006074;IPR006169;IPR036726;IPR045086;IPR027417;	ribosome biogenesis [GO:0042254]	mitochondrion [GO:0005739]	mitochondrion [GO:0005739]; GTP binding [GO:0005525]; GTPase activity [GO:0003924]; ribosome biogenesis [GO:0042254]	GTP binding [GO:0005525]; GTPase activity [GO:0003924]	GO:0003924; GO:0005525; GO:0005739; GO:0042254
A0A2R6X1W7	4.256	5.11118	0.0646108	0.99992	A0A2R6X1W7_MARPO	SAP domain-containing protein	MARPO_0042s0123	Marchantia polymorpha (Common liverwort) (Marchantia aquatica)	748	IPR034257;IPR012677;IPR035979;IPR032552;IPR003034;IPR036361;			nucleic acid binding [GO:0003676]	nucleic acid binding [GO:0003676]	GO:0003676
A0A2R6WH69	1.32384	7.51872	0.0686045	0.99992	A0A2R6WH69_MARPO	Apoptosis inhibitor 5	MARPO_0091s0056	Marchantia polymorpha (Common liverwort) (Marchantia aquatica)	548	IPR008383;IPR016024;	regulation of programmed cell death [GO:0043067]	nucleus [GO:0005634]	nucleus [GO:0005634]; mRNA binding [GO:0003729]; regulation of programmed cell death [GO:0043067]	mRNA binding [GO:0003729]	GO:0003729; GO:0005634; GO:0043067
A0A2R6X3M8	3.87016	4.80006	0.0703475	0.99992	A0A2R6X3M8_MARPO	ABC transporter domain-containing protein	MARPO_0038s0051	Marchantia polymorpha (Common liverwort) (Marchantia aquatica)	591	IPR003593;IPR032781;IPR003439;IPR017871;IPR027417;			ATP binding [GO:0005524]; ATP hydrolysis activity [GO:0016887]	ATP binding [GO:0005524]; ATP hydrolysis activity [GO:0016887]	GO:0005524; GO:0016887
A0A2R6XAV3	1.20705	6.28831	0.0709413	0.99992	A0A2R6XAV3_MARPO	Fibrillarin	MARPO_0026s0084	Marchantia polymorpha (Common liverwort) (Marchantia aquatica)	312	IPR000692;IPR020813;IPR029063;	box C/D RNA 3'-end processing [GO:0000494]; rRNA methylation [GO:0031167]	box C/D RNP complex [GO:0031428]; nucleolus [GO:0005730]; small-subunit processome [GO:0032040]	box C/D RNP complex [GO:0031428]; nucleolus [GO:0005730]; small-subunit processome [GO:0032040]; histone H2AQ104 methyltransferase activity [GO:1990259]; RNA binding [GO:0003723]; rRNA methyltransferase activity [GO:0008649]; box C/D RNA 3'-end processing [GO:0000494]; rRNA methylation [GO:0031167]	histone H2AQ104 methyltransferase activity [GO:1990259]; RNA binding [GO:0003723]; rRNA methyltransferase activity [GO:0008649]	GO:0000494; GO:0003723; GO:0005730; GO:0008649; GO:0031167; GO:0031428; GO:0032040; GO:1990259
A0A2R6X8V2	0.794997	4.298	0.0715026	0.99992	A0A2R6X8V2_MARPO	Isopropylmalate dehydrogenase-like domain-containing protein	MARPO_0029s0048	Marchantia polymorpha (Common liverwort) (Marchantia aquatica)	390	IPR004434;IPR024084;	isocitrate metabolic process [GO:0006102]; tricarboxylic acid cycle [GO:0006099]	mitochondrion [GO:0005739]	mitochondrion [GO:0005739]; isocitrate dehydrogenase (NAD+) activity [GO:0004449]; isocitrate metabolic process [GO:0006102]; tricarboxylic acid cycle [GO:0006099]	isocitrate dehydrogenase (NAD+) activity [GO:0004449]	GO:0004449; GO:0005739; GO:0006099; GO:0006102
A0A2R6WZQ2	1.22826	4.27804	0.0720422	0.99992	A0A2R6WZQ2_MARPO	Glycosyltransferase (EC 2.4.1.-)	MARPO_0045s0015	Marchantia polymorpha (Common liverwort) (Marchantia aquatica)	511	IPR002213;IPR035595;			UDP-glycosyltransferase activity [GO:0008194]	UDP-glycosyltransferase activity [GO:0008194]	GO:0008194
A0A2R6X3D1	0.798805	5.98747	0.0729457	0.99992	A0A2R6X3D1_MARPO	RNA helicase (EC 3.6.4.13)	MARPO_0039s0077	Marchantia polymorpha (Common liverwort) (Marchantia aquatica)	833	IPR011545;IPR012562;IPR014001;IPR001650;IPR027417;IPR001878;IPR036875;	ribosomal large subunit assembly [GO:0000027]	cytosol [GO:0005829]	cytosol [GO:0005829]; ATP binding [GO:0005524]; hydrolase activity [GO:0016787]; RNA binding [GO:0003723]; RNA helicase activity [GO:0003724]; zinc ion binding [GO:0008270]; ribosomal large subunit assembly [GO:0000027]	ATP binding [GO:0005524]; hydrolase activity [GO:0016787]; RNA binding [GO:0003723]; RNA helicase activity [GO:0003724]; zinc ion binding [GO:0008270]	GO:0000027; GO:0003723; GO:0003724; GO:0005524; GO:0005829; GO:0008270; GO:0016787
A0A2R6XG36	1.87965	4.18102	0.0747409	0.99992	A0A2R6XG36_MARPO	PRP1 splicing factor N-terminal domain-containing protein	MARPO_0016s0118	Marchantia polymorpha (Common liverwort) (Marchantia aquatica)	942	IPR003107;IPR010491;IPR045075;IPR011990;IPR019734;	gene silencing by RNA-directed DNA methylation [GO:0080188]; mRNA splicing, via spliceosome [GO:0000398]; positive regulation of miRNA metabolic process [GO:2000630]; positive regulation of primary miRNA processing [GO:2000636]; response to cold [GO:0009409]; seed germination [GO:0009845]; spliceosomal tri-snRNP complex assembly [GO:0000244]	Cajal body [GO:0015030]; catalytic step 2 spliceosome [GO:0071013]; U4/U6 x U5 tri-snRNP complex [GO:0046540]	Cajal body [GO:0015030]; catalytic step 2 spliceosome [GO:0071013]; U4/U6 x U5 tri-snRNP complex [GO:0046540]; gene silencing by RNA-directed DNA methylation [GO:0080188]; mRNA splicing, via spliceosome [GO:0000398]; positive regulation of miRNA metabolic process [GO:2000630]; positive regulation of primary miRNA processing [GO:2000636]; response to cold [GO:0009409]; seed germination [GO:0009845…		GO:0000244; GO:0000398; GO:0009409; GO:0009845; GO:0015030; GO:0046540; GO:0071013; GO:0080188; GO:2000630; GO:2000636
A0A2R6WPZ7	1.39913	4.04755	0.0786703	0.99992	A0A2R6WPZ7_MARPO	DJ-1/PfpI domain-containing protein	MARPO_0067s0002	Marchantia polymorpha (Common liverwort) (Marchantia aquatica)	491	IPR029062;IPR006287;IPR002818;	glyoxal metabolic process [GO:1903189]	cytoplasm [GO:0005737]	cytoplasm [GO:0005737]; glyoxal metabolic process [GO:1903189]		GO:0005737; GO:1903189
A0A140CZM7	1.72226	4.00988	0.0798271	0.99992	A0A140CZM7_MARPO	Flavodiiron protein B	flvB MARPO_0103s0039	Marchantia polymorpha (Common liverwort) (Marchantia aquatica)	662	IPR002563;IPR008254;IPR029039;IPR001279;IPR036866;IPR012349;			FMN binding [GO:0010181]; oxidoreductase activity [GO:0016491]	FMN binding [GO:0010181]; oxidoreductase activity [GO:0016491]	GO:0010181; GO:0016491
A0A2R6WJF4	3.63574	4.37327	0.0807983	0.99992	A0A2R6WJF4_MARPO	Amidase domain-containing protein	MARPO_0084s0045	Marchantia polymorpha (Common liverwort) (Marchantia aquatica)	589	IPR020556;IPR023631;IPR036928;IPR011990;IPR019734;			hydrolase activity, acting on carbon-nitrogen (but not peptide) bonds, in linear amides [GO:0016811]	hydrolase activity, acting on carbon-nitrogen (but not peptide) bonds, in linear amides [GO:0016811]	GO:0016811
A0A2R6X9K6	2.08541	3.95687	0.0814923	0.99992	A0A2R6X9K6_MARPO	Uncharacterized protein	MARPO_0028s0099	Marchantia polymorpha (Common liverwort) (Marchantia aquatica)	400
A0A2R6WEN9	3.00102	4.29342	0.0829845	0.99992	A0A2R6WEN9_MARPO	SEC7 domain-containing protein	MARPO_0100s0023	Marchantia polymorpha (Common liverwort) (Marchantia aquatica)	1513	IPR016024;IPR032629;IPR032691;IPR023394;IPR000904;IPR035999;	protein transport [GO:0015031]; regulation of ARF protein signal transduction [GO:0032012]	cytosol [GO:0005829]; membrane [GO:0016020]	cytosol [GO:0005829]; membrane [GO:0016020]; guanyl-nucleotide exchange factor activity [GO:0005085]; protein transport [GO:0015031]; regulation of ARF protein signal transduction [GO:0032012]	guanyl-nucleotide exchange factor activity [GO:0005085]	GO:0005085; GO:0005829; GO:0015031; GO:0016020; GO:0032012
A0A2R6W6W4	3.00102	4.29342	0.0829845	0.99992	A0A2R6W6W4_MARPO	Formin-like protein	MARPO_0138s0020	Marchantia polymorpha (Common liverwort) (Marchantia aquatica)	1331	IPR035892;IPR015425;IPR042201;IPR029021;IPR014020;
A0A2R6XR17	3.00102	4.29342	0.0829845	0.99992	A0A2R6XR17_MARPO	CTLH domain-containing protein	MARPO_0005s0175	Marchantia polymorpha (Common liverwort) (Marchantia aquatica)	593	IPR006595;IPR020472;IPR006594;IPR013979;IPR015943;IPR019775;IPR036322;IPR001680;
A0A2R6W9Z7	3.00102	4.29342	0.0829845	0.99992	A0A2R6W9Z7_MARPO	30S ribosomal protein S2, chloroplastic	MARPO_0121s0021	Marchantia polymorpha (Common liverwort) (Marchantia aquatica)	104	IPR001865;IPR005706;IPR018130;IPR023591;	translation [GO:0006412]	small ribosomal subunit [GO:0015935]	small ribosomal subunit [GO:0015935]; structural constituent of ribosome [GO:0003735]; translation [GO:0006412]	structural constituent of ribosome [GO:0003735]	GO:0003735; GO:0006412; GO:0015935
A0A2R6WPY0	3.00102	4.29342	0.0829845	0.99992	A0A2R6WPY0_MARPO	protein-histidine N-methyltransferase (EC 2.1.1.85)	MARPO_0067s0015	Marchantia polymorpha (Common liverwort) (Marchantia aquatica)	684	IPR036464;IPR001214;IPR046341;IPR025785;IPR044428;	methylation [GO:0032259]		protein-L-histidine N-tele-methyltransferase activity [GO:0018064]; protein-lysine N-methyltransferase activity [GO:0016279]; methylation [GO:0032259]	protein-L-histidine N-tele-methyltransferase activity [GO:0018064]; protein-lysine N-methyltransferase activity [GO:0016279]	GO:0016279; GO:0018064; GO:0032259
A0A2R6X4P2	-0.836354	6.49084	0.0852716	0.99992	A0A2R6X4P2_MARPO	Uncharacterized protein	MARPO_0036s0060	Marchantia polymorpha (Common liverwort) (Marchantia aquatica)	113	IPR038716;IPR027534;IPR044076;	cytoplasmic translational elongation [GO:0002182]	cytosolic large ribosomal subunit [GO:0022625]	cytosolic large ribosomal subunit [GO:0022625]; structural constituent of ribosome [GO:0003735]; cytoplasmic translational elongation [GO:0002182]	structural constituent of ribosome [GO:0003735]	GO:0002182; GO:0003735; GO:0022625
A0A2R6W983	4.05963	4.21137	0.0861269	0.99992	A0A2R6W983_MARPO	MHD1 domain-containing protein	MARPO_0125s0045	Marchantia polymorpha (Common liverwort) (Marchantia aquatica)	1114	IPR014770;IPR014772;IPR008528;
A0A2R6WB18	-0.499636	3.78493	0.087212	0.99992	A0A2R6WB18_MARPO	Large ribosomal subunit protein uL4 C-terminal domain-containing protein	MARPO_0116s0033	Marchantia polymorpha (Common liverwort) (Marchantia aquatica)	404	IPR025755;IPR002136;IPR023574;IPR013000;IPR045240;	translation [GO:0006412]	cytosolic large ribosomal subunit [GO:0022625]	cytosolic large ribosomal subunit [GO:0022625]; RNA binding [GO:0003723]; structural constituent of ribosome [GO:0003735]; translation [GO:0006412]	RNA binding [GO:0003723]; structural constituent of ribosome [GO:0003735]	GO:0003723; GO:0003735; GO:0006412; GO:0022625
A0A2R6WFX9	3.65252	4.13682	0.0875125	0.99992	A0A2R6WFX9_MARPO	AB hydrolase-1 domain-containing protein	MARPO_0095s0018	Marchantia polymorpha (Common liverwort) (Marchantia aquatica)	303	IPR029058;IPR013744;
A0A2R6W4G1	1.85198	3.77415	0.0875875	0.99992	A0A2R6W4G1_MARPO	Myb-like domain-containing protein	MARPO_0155s0008	Marchantia polymorpha (Common liverwort) (Marchantia aquatica)	661	IPR044822;IPR001005;
A0A2R6XHR5	-1.33991	3.74258	0.0887	0.99992	A0A2R6XHR5_MARPO	N-acetyltransferase domain-containing protein	MARPO_0014s0153	Marchantia polymorpha (Common liverwort) (Marchantia aquatica)	254	IPR016181;IPR045047;IPR000182;		NatA complex [GO:0031415]	NatA complex [GO:0031415]; peptide-glutamate-alpha-N-acetyltransferase activity [GO:1990190]; peptide-serine-alpha-N-acetyltransferase activity [GO:1990189]	peptide-glutamate-alpha-N-acetyltransferase activity [GO:1990190]; peptide-serine-alpha-N-acetyltransferase activity [GO:1990189]	GO:0031415; GO:1990189; GO:1990190
A0A2R6XD39	2.06413	3.61658	0.093325	0.99992	A0A2R6XD39_MARPO	Vacuolar protein sorting-associated protein 11 homolog	MARPO_0022s0120	Marchantia polymorpha (Common liverwort) (Marchantia aquatica)	998	IPR016024;IPR000547;IPR011990;IPR016528;IPR024763;IPR015943;IPR036322;IPR001841;IPR013083;	endosome organization [GO:0007032]; intracellular protein transport [GO:0006886]; organelle fusion [GO:0048284]; vacuole organization [GO:0007033]; vesicle docking involved in exocytosis [GO:0006904]	CORVET complex [GO:0033263]; endosome [GO:0005768]; HOPS complex [GO:0030897]; plant-type vacuole membrane [GO:0009705]	CORVET complex [GO:0033263]; endosome [GO:0005768]; HOPS complex [GO:0030897]; plant-type vacuole membrane [GO:0009705]; metal ion binding [GO:0046872]; protein-macromolecule adaptor activity [GO:0030674]; endosome organization [GO:0007032]; intracellular protein transport [GO:0006886]; organelle fusion [GO:0048284]; vacuole organization [GO:0007033]; vesicle docking involved in exocytosis [GO:00…	metal ion binding [GO:0046872]; protein-macromolecule adaptor activity [GO:0030674]	GO:0005768; GO:0006886; GO:0006904; GO:0007032; GO:0007033; GO:0009705; GO:0030674; GO:0030897; GO:0033263; GO:0046872; GO:0048284
A0A2R6WJE1	1.01245	4.49569	0.0961179	0.99992	A0A2R6WJE1_MARPO	FK506-binding protein (EC 5.2.1.8)	MARPO_0084s0048	Marchantia polymorpha (Common liverwort) (Marchantia aquatica)	447	IPR041232;IPR036824;IPR046357;IPR001179;IPR023566;			peptidyl-prolyl cis-trans isomerase activity [GO:0003755]	peptidyl-prolyl cis-trans isomerase activity [GO:0003755]	GO:0003755
A0A2R6XID3	1.221	4.95958	0.098896	0.99992	A0A2R6XID3_MARPO	Inosine/uridine-preferring nucleoside hydrolase domain-containing protein	MARPO_0013s0094	Marchantia polymorpha (Common liverwort) (Marchantia aquatica)	331	IPR001910;IPR023186;IPR036452;	purine nucleoside catabolic process [GO:0006152]	cytosol [GO:0005829]	cytosol [GO:0005829]; purine nucleosidase activity [GO:0008477]; purine nucleoside catabolic process [GO:0006152]	purine nucleosidase activity [GO:0008477]	GO:0005829; GO:0006152; GO:0008477
A0A2R6XV21	1.221	4.95958	0.098896	0.99992	A0A2R6XV21_MARPO	Reticulon-like protein	MARPO_0001s0030	Marchantia polymorpha (Common liverwort) (Marchantia aquatica)	569	IPR002225;IPR036291;IPR003388;	steroid biosynthetic process [GO:0006694]	endoplasmic reticulum membrane [GO:0005789]	endoplasmic reticulum membrane [GO:0005789]; 3-beta-hydroxy-delta5-steroid dehydrogenase activity [GO:0003854]; oxidoreductase activity, acting on the CH-OH group of donors, NAD or NADP as acceptor [GO:0016616]; steroid biosynthetic process [GO:0006694]	3-beta-hydroxy-delta5-steroid dehydrogenase activity [GO:0003854]; oxidoreductase activity, acting on the CH-OH group of donors, NAD or NADP as acceptor [GO:0016616]	GO:0003854; GO:0005789; GO:0006694; GO:0016616
A0A2R6X2K1	3.35265	3.7403	0.100595	0.99992	A0A2R6X2K1_MARPO	Bacterial surface antigen (D15) domain-containing protein	MARPO_0040s0008	Marchantia polymorpha (Common liverwort) (Marchantia aquatica)	813	IPR000184;IPR039910;	chloroplast organization [GO:0009658]; protein import into chloroplast stroma [GO:0045037]	chloroplast outer membrane [GO:0009707]	chloroplast outer membrane [GO:0009707]; chloroplast organization [GO:0009658]; protein import into chloroplast stroma [GO:0045037]		GO:0009658; GO:0009707; GO:0045037
A0A2R6WXH0	-3.42575	3.72596	0.101117	0.99992	A0A2R6WXH0_MARPO	Methyltransferase type 11 domain-containing protein	MARPO_0050s0024	Marchantia polymorpha (Common liverwort) (Marchantia aquatica)	373	IPR013216;IPR029063;			methyltransferase activity [GO:0008168]; S-adenosylmethionine-dependent methyltransferase activity [GO:0008757]	methyltransferase activity [GO:0008168]; S-adenosylmethionine-dependent methyltransferase activity [GO:0008757]	GO:0008168; GO:0008757
A0A2R6WCF3	-0.392831	3.41833	0.101255	0.99992	A0A2R6WCF3_MARPO	Uncharacterized protein	MARPO_0110s0012	Marchantia polymorpha (Common liverwort) (Marchantia aquatica)	711	IPR043129;IPR012725;IPR018181;IPR029048;IPR029047;IPR013126;	chaperone cofactor-dependent protein refolding [GO:0051085]; protein refolding [GO:0042026]	chloroplast [GO:0009507]; cytoplasm [GO:0005737]	chloroplast [GO:0009507]; cytoplasm [GO:0005737]; ATP binding [GO:0005524]; ATP hydrolysis activity [GO:0016887]; ATP-dependent protein folding chaperone [GO:0140662]; heat shock protein binding [GO:0031072]; protein folding chaperone [GO:0044183]; unfolded protein binding [GO:0051082]; chaperone cofactor-dependent protein refolding [GO:0051085]; protein refolding [GO:0042026]	ATP binding [GO:0005524]; ATP hydrolysis activity [GO:0016887]; ATP-dependent protein folding chaperone [GO:0140662]; heat shock protein binding [GO:0031072]; protein folding chaperone [GO:0044183]; unfolded protein binding [GO:0051082]	GO:0005524; GO:0005737; GO:0009507; GO:0016887; GO:0031072; GO:0042026; GO:0044183; GO:0051082; GO:0051085; GO:0140662
A0A2R6W360	-0.511814	4.9847	0.1039	0.99992	A0A2R6W360_MARPO	Uncharacterized protein	MARPO_0168s0012	Marchantia polymorpha (Common liverwort) (Marchantia aquatica)	315
A0A2R6WPI9	3.36299	3.58545	0.106434	0.99992	A0A2R6WPI9_MARPO	Dynamin-related protein 3A	MARPO_0069s0084	Marchantia polymorpha (Common liverwort) (Marchantia aquatica)	875	IPR022812;IPR001401;IPR019762;IPR045063;IPR000375;IPR030381;IPR003130;IPR020850;IPR027417;		cytoplasm [GO:0005737]; membrane [GO:0016020]; microtubule [GO:0005874]	cytoplasm [GO:0005737]; membrane [GO:0016020]; microtubule [GO:0005874]; GTP binding [GO:0005525]; GTPase activity [GO:0003924]; microtubule binding [GO:0008017]	GTP binding [GO:0005525]; GTPase activity [GO:0003924]; microtubule binding [GO:0008017]	GO:0003924; GO:0005525; GO:0005737; GO:0005874; GO:0008017; GO:0016020
A0A2R6XN19	3.70129	3.57064	0.10714	0.99992	A0A2R6XN19_MARPO	MATH domain-containing protein	MARPO_0008s0250	Marchantia polymorpha (Common liverwort) (Marchantia aquatica)	1696	IPR002083;IPR008974;
A0A2R6XWK9	1.86528	3.26584	0.10796	0.99992	A0A2R6XWK9_MARPO	Uncharacterized protein	MARPO_0001s0431	Marchantia polymorpha (Common liverwort) (Marchantia aquatica)	439	IPR037494;IPR040858;IPR040781;IPR041358;	ribulose bisphosphate carboxylase complex assembly [GO:0110102]		ribulose bisphosphate carboxylase complex assembly [GO:0110102]		GO:0110102
A0A2R6WVL1	3.33486	3.53196	0.108559	0.99992	A0A2R6WVL1_MARPO	SM/Sec1-family protein	MARPO_0054s0015	Marchantia polymorpha (Common liverwort) (Marchantia aquatica)	606	IPR043154;IPR001619;IPR027482;IPR036045;IPR043155;	intracellular protein transport [GO:0006886]; vesicle-mediated transport [GO:0016192]	CORVET complex [GO:0033263]; vacuole [GO:0005773]	CORVET complex [GO:0033263]; vacuole [GO:0005773]; intracellular protein transport [GO:0006886]; vesicle-mediated transport [GO:0016192]		GO:0005773; GO:0006886; GO:0016192; GO:0033263
A0A2R6WE98	1.51274	3.23578	0.109349	0.99992	A0A2R6WE98_MARPO	Inosine-5'-monophosphate dehydrogenase (IMP dehydrogenase) (IMPD) (IMPDH) (EC 1.1.1.205)	MARPO_0102s0045	Marchantia polymorpha (Common liverwort) (Marchantia aquatica)	507	IPR013785;IPR000644;IPR046342;IPR005990;IPR015875;IPR001093;	GMP biosynthetic process [GO:0006177]; GTP biosynthetic process [GO:0006183]	cytoplasm [GO:0005737]	cytoplasm [GO:0005737]; IMP dehydrogenase activity [GO:0003938]; metal ion binding [GO:0046872]; nucleotide binding [GO:0000166]; GMP biosynthetic process [GO:0006177]; GTP biosynthetic process [GO:0006183]	IMP dehydrogenase activity [GO:0003938]; metal ion binding [GO:0046872]; nucleotide binding [GO:0000166]	GO:0000166; GO:0003938; GO:0005737; GO:0006177; GO:0006183; GO:0046872
A0A2R6WTS2	-1.12926	4.5455	0.110685	0.99992	A0A2R6WTS2_MARPO	Thioredoxin domain-containing protein	MARPO_0058s0054	Marchantia polymorpha (Common liverwort) (Marchantia aquatica)	345	IPR036249;IPR013766;IPR044253;		chloroplast stroma [GO:0009570]	chloroplast stroma [GO:0009570]		GO:0009570
A0A2R6WQJ8	-0.664424	5.4689	0.111199	0.99992	A0A2R6WQJ8_MARPO	protein-serine/threonine phosphatase (EC 3.1.3.16)	MARPO_0066s0052	Marchantia polymorpha (Common liverwort) (Marchantia aquatica)	287	IPR015655;IPR000222;IPR036457;IPR001932;			metal ion binding [GO:0046872]; myosin phosphatase activity [GO:0017018]; protein serine/threonine phosphatase activity [GO:0004722]	metal ion binding [GO:0046872]; myosin phosphatase activity [GO:0017018]; protein serine/threonine phosphatase activity [GO:0004722]	GO:0004722; GO:0017018; GO:0046872
A0A2R6WNA0	3.33999	3.46073	0.11148	0.99992	A0A2R6WNA0_MARPO	MI domain-containing protein	MARPO_0072s0074	Marchantia polymorpha (Common liverwort) (Marchantia aquatica)	1434	IPR016024;IPR003891;IPR003890;	mRNA splicing, via spliceosome [GO:0000398]; regulation of translation [GO:0006417]	catalytic step 2 spliceosome [GO:0071013]	catalytic step 2 spliceosome [GO:0071013]; RNA binding [GO:0003723]; mRNA splicing, via spliceosome [GO:0000398]; regulation of translation [GO:0006417]	RNA binding [GO:0003723]	GO:0000398; GO:0003723; GO:0006417; GO:0071013
A0A2R6WUK1	1.63441	3.13809	0.114187	0.99992	A0A2R6WUK1_MARPO	AMP deaminase (EC 3.5.4.6)	MARPO_0056s0016	Marchantia polymorpha (Common liverwort) (Marchantia aquatica)	870	IPR006650;IPR006329;IPR032466;	AMP metabolic process [GO:0046033]; IMP biosynthetic process [GO:0006188]; IMP salvage [GO:0032264]	cytosol [GO:0005829]; intracellular membrane-bounded organelle [GO:0043231]	cytosol [GO:0005829]; intracellular membrane-bounded organelle [GO:0043231]; AMP deaminase activity [GO:0003876]; protein histidine kinase binding [GO:0043424]; AMP metabolic process [GO:0046033]; IMP biosynthetic process [GO:0006188]; IMP salvage [GO:0032264]	AMP deaminase activity [GO:0003876]; protein histidine kinase binding [GO:0043424]	GO:0003876; GO:0005829; GO:0006188; GO:0032264; GO:0043231; GO:0043424; GO:0046033
A0A2R6XFX4	1.88099	3.07606	0.117136	0.99992	A0A2R6XFX4_MARPO	ADP,ATP carrier protein	MARPO_0016s0067	Marchantia polymorpha (Common liverwort) (Marchantia aquatica)	716	IPR004667;IPR036259;		chloroplast membrane [GO:0031969]	chloroplast membrane [GO:0031969]; ATP binding [GO:0005524]; ATP:ADP antiporter activity [GO:0005471]	ATP binding [GO:0005524]; ATP:ADP antiporter activity [GO:0005471]	GO:0005471; GO:0005524; GO:0031969
A0A2R6WRU7	-0.732804	5.8099	0.11858	0.99992	A0A2R6WRU7_MARPO	Lipid-binding serum glycoprotein N-terminal domain-containing protein	MARPO_0062s0005	Marchantia polymorpha (Common liverwort) (Marchantia aquatica)	174	IPR036758;IPR007493;
A0A2R6XIG8	1.52305	3.04245	0.118866	0.99992	A0A2R6XIG8_MARPO	Cation-transporting P-type ATPase N-terminal domain-containing protein	MARPO_0013s0119	Marchantia polymorpha (Common liverwort) (Marchantia aquatica)	1071	IPR006068;IPR004014;IPR023299;IPR018303;IPR023298;IPR008250;IPR036412;IPR023214;IPR001757;IPR044492;	calcium ion transmembrane transport [GO:0070588]; intracellular calcium ion homeostasis [GO:0006874]	membrane [GO:0016020]	membrane [GO:0016020]; ATP binding [GO:0005524]; ATP hydrolysis activity [GO:0016887]; P-type calcium transporter activity [GO:0005388]; calcium ion transmembrane transport [GO:0070588]; intracellular calcium ion homeostasis [GO:0006874]	ATP binding [GO:0005524]; ATP hydrolysis activity [GO:0016887]; P-type calcium transporter activity [GO:0005388]	GO:0005388; GO:0005524; GO:0006874; GO:0016020; GO:0016887; GO:0070588
A0A2R6WDT6	0.591694	3.85368	0.122503	0.99992	A0A2R6WDT6_MARPO	Vesicle-fusing ATPase (EC 3.6.4.6)	MARPO_0104s0033	Marchantia polymorpha (Common liverwort) (Marchantia aquatica)	770	IPR003593;IPR041569;IPR009010;IPR003959;IPR003960;IPR004201;IPR029067;IPR003338;IPR027417;IPR039812;	Golgi to plasma membrane protein transport [GO:0043001]; intra-Golgi vesicle-mediated transport [GO:0006891]; SNARE complex disassembly [GO:0035494]	Golgi stack [GO:0005795]	Golgi stack [GO:0005795]; ATP binding [GO:0005524]; ATP hydrolysis activity [GO:0016887]; metal ion binding [GO:0046872]; Golgi to plasma membrane protein transport [GO:0043001]; intra-Golgi vesicle-mediated transport [GO:0006891]; SNARE complex disassembly [GO:0035494]	ATP binding [GO:0005524]; ATP hydrolysis activity [GO:0016887]; metal ion binding [GO:0046872]	GO:0005524; GO:0005795; GO:0006891; GO:0016887; GO:0035494; GO:0043001; GO:0046872
A0A2R6WMJ8	-1.38227	2.95048	0.123775	0.99992	A0A2R6WMJ8_MARPO	Uncharacterized protein	MARPO_0074s0043	Marchantia polymorpha (Common liverwort) (Marchantia aquatica)	434	IPR004882;	mRNA splice site recognition [GO:0006376]	U1 snRNP [GO:0005685]; U2-type prespliceosome [GO:0071004]	U1 snRNP [GO:0005685]; U2-type prespliceosome [GO:0071004]; mRNA binding [GO:0003729]; mRNA splice site recognition [GO:0006376]	mRNA binding [GO:0003729]	GO:0003729; GO:0005685; GO:0006376; GO:0071004
A0A2R6XTN4	-0.559622	4.3869	0.123853	0.99992	A0A2R6XTN4_MARPO	Ubiquitin-like domain-containing protein	MARPO_0003s0284	Marchantia polymorpha (Common liverwort) (Marchantia aquatica)	156	IPR002906;IPR038582;IPR011332;IPR000626;IPR029071;IPR019954;IPR019956;	modification-dependent protein catabolic process [GO:0019941]; protein ubiquitination [GO:0016567]; translation [GO:0006412]	ribonucleoprotein complex [GO:1990904]; ribosome [GO:0005840]	ribonucleoprotein complex [GO:1990904]; ribosome [GO:0005840]; mRNA binding [GO:0003729]; protein tag activity [GO:0031386]; structural constituent of ribosome [GO:0003735]; ubiquitin protein ligase binding [GO:0031625]; modification-dependent protein catabolic process [GO:0019941]; protein ubiquitination [GO:0016567]; translation [GO:0006412]	mRNA binding [GO:0003729]; protein tag activity [GO:0031386]; structural constituent of ribosome [GO:0003735]; ubiquitin protein ligase binding [GO:0031625]	GO:0003729; GO:0003735; GO:0005840; GO:0006412; GO:0016567; GO:0019941; GO:0031386; GO:0031625; GO:1990904
A0A1Y1D8E4	3.70628	3.05141	0.131675	0.99992	A0A1Y1D8E4_MARPO	NIMA-related protein kinase	MpNEK1 MARPO_0027s0176	Marchantia polymorpha (Common liverwort) (Marchantia aquatica)	921	IPR011009;IPR000719;IPR017441;IPR008271;	phosphorylation [GO:0016310]		ATP binding [GO:0005524]; protein kinase activity [GO:0004672]; phosphorylation [GO:0016310]	ATP binding [GO:0005524]; protein kinase activity [GO:0004672]	GO:0004672; GO:0005524; GO:0016310
A0A2R6WV92	1.42528	2.7725	0.134057	0.99992	A0A2R6WV92_MARPO	Carbohydrate binding module family 25 domain-containing protein	MARPO_0055s0049	Marchantia polymorpha (Common liverwort) (Marchantia aquatica)	1161	IPR005085;IPR011835;IPR013783;IPR013534;	starch biosynthetic process [GO:0019252]		glycogen (starch) synthase activity [GO:0004373]; starch binding [GO:2001070]; starch synthase activity [GO:0009011]; starch biosynthetic process [GO:0019252]	glycogen (starch) synthase activity [GO:0004373]; starch binding [GO:2001070]; starch synthase activity [GO:0009011]	GO:0004373; GO:0009011; GO:0019252; GO:2001070
A0A2R6XSU1	3.39378	2.9618	0.135334	0.99992	A0A2R6XSU1_MARPO	Proton pump-interactor 1	MARPO_0003s0069	Marchantia polymorpha (Common liverwort) (Marchantia aquatica)	742			membrane [GO:0016020]	membrane [GO:0016020]		GO:0016020
A0A2R6W1K8	3.39378	2.9618	0.135334	0.99992	A0A2R6W1K8_MARPO	Allene oxide synthase	MARPO_0185s0014	Marchantia polymorpha (Common liverwort) (Marchantia aquatica)	549	IPR001128;IPR002403;IPR036396;	sterol metabolic process [GO:0016125]		heme binding [GO:0020037]; iron ion binding [GO:0005506]; monooxygenase activity [GO:0004497]; oxidoreductase activity, acting on paired donors, with incorporation or reduction of molecular oxygen [GO:0016705]; sterol metabolic process [GO:0016125]	heme binding [GO:0020037]; iron ion binding [GO:0005506]; monooxygenase activity [GO:0004497]; oxidoreductase activity, acting on paired donors, with incorporation or reduction of molecular oxygen [GO:0016705]	GO:0004497; GO:0005506; GO:0016125; GO:0016705; GO:0020037
A0A2R6W7E6	-0.505779	5.79984	0.136234	0.99992	A0A2R6W7E6_MARPO	Malate dehydrogenase (EC 1.1.1.37)	MARPO_0134s0005	Marchantia polymorpha (Common liverwort) (Marchantia aquatica)	348	IPR001557;IPR022383;IPR001236;IPR015955;IPR001252;IPR010097;IPR036291;	malate metabolic process [GO:0006108]; tricarboxylic acid cycle [GO:0006099]	cytoplasm [GO:0005737]; mitochondrion [GO:0005739]	cytoplasm [GO:0005737]; mitochondrion [GO:0005739]; L-malate dehydrogenase activity [GO:0030060]; malate metabolic process [GO:0006108]; tricarboxylic acid cycle [GO:0006099]	L-malate dehydrogenase activity [GO:0030060]	GO:0005737; GO:0005739; GO:0006099; GO:0006108; GO:0030060
A0A2R6VXB0	-0.51484	4.80013	0.136234	0.99992	A0A2R6VXB0_MARPO	ATP synthase subunit alpha, mitochondrial	MARPO_4078s0001	Marchantia polymorpha (Common liverwort) (Marchantia aquatica)	370	IPR000793;IPR038376;IPR033732;IPR005294;IPR020003;IPR000194;IPR027417;	proton motive force-driven ATP synthesis [GO:0015986]	proton-transporting ATP synthase complex, catalytic core F(1) [GO:0045261]	proton-transporting ATP synthase complex, catalytic core F(1) [GO:0045261]; ADP binding [GO:0043531]; ATP binding [GO:0005524]; proton-transporting ATP synthase activity, rotational mechanism [GO:0046933]; proton motive force-driven ATP synthesis [GO:0015986]	ADP binding [GO:0043531]; ATP binding [GO:0005524]; proton-transporting ATP synthase activity, rotational mechanism [GO:0046933]	GO:0005524; GO:0015986; GO:0043531; GO:0045261; GO:0046933
A0A2R6X887	-2.89336	2.93977	0.136544	0.99992	A0A2R6X887_MARPO	Protein kinase domain-containing protein	MARPO_0030s0052	Marchantia polymorpha (Common liverwort) (Marchantia aquatica)	783	IPR011009;IPR000719;IPR017441;IPR008271;	endocytosis [GO:0006897]; phosphorylation [GO:0016310]; signal transduction [GO:0007165]	nucleus [GO:0005634]	nucleus [GO:0005634]; ATP binding [GO:0005524]; protein serine/threonine kinase activity [GO:0004674]; endocytosis [GO:0006897]; phosphorylation [GO:0016310]; signal transduction [GO:0007165]	ATP binding [GO:0005524]; protein serine/threonine kinase activity [GO:0004674]	GO:0004674; GO:0005524; GO:0005634; GO:0006897; GO:0007165; GO:0016310
A0A2R6XGT7	1.00519	3.57359	0.138996	0.99992	A0A2R6XGT7_MARPO	S1 motif domain-containing protein	MARPO_0015s0123	Marchantia polymorpha (Common liverwort) (Marchantia aquatica)	340	IPR012340;IPR022967;IPR003029;IPR044126;IPR024055;IPR024054;IPR011488;	translational initiation [GO:0006413]	eukaryotic 48S preinitiation complex [GO:0033290]; eukaryotic translation initiation factor 2 complex [GO:0005850]	eukaryotic 48S preinitiation complex [GO:0033290]; eukaryotic translation initiation factor 2 complex [GO:0005850]; ribosome binding [GO:0043022]; RNA binding [GO:0003723]; translation initiation factor activity [GO:0003743]; translational initiation [GO:0006413]	ribosome binding [GO:0043022]; RNA binding [GO:0003723]; translation initiation factor activity [GO:0003743]	GO:0003723; GO:0003743; GO:0005850; GO:0006413; GO:0033290; GO:0043022
A0A2R6X408	0.79646	2.68263	0.13975	0.99992	A0A2R6X408_MARPO	CCR4-NOT transcription complex subunit 1-like	MARPO_0037s0011	Marchantia polymorpha (Common liverwort) (Marchantia aquatica)	2498	IPR007196;IPR032191;IPR024557;IPR032194;IPR032193;IPR038535;IPR040398;	nuclear-transcribed mRNA catabolic process, deadenylation-dependent decay [GO:0000288]	CCR4-NOT core complex [GO:0030015]; nucleus [GO:0005634]; P-body [GO:0000932]	CCR4-NOT core complex [GO:0030015]; nucleus [GO:0005634]; P-body [GO:0000932]; molecular adaptor activity [GO:0060090]; nuclear-transcribed mRNA catabolic process, deadenylation-dependent decay [GO:0000288]	molecular adaptor activity [GO:0060090]	GO:0000288; GO:0000932; GO:0005634; GO:0030015; GO:0060090
A0A2R6WZD3	-0.606993	4.0071	0.13995	0.99992	A0A2R6WZD3_MARPO	Senescence domain-containing protein	MARPO_0046s0014	Marchantia polymorpha (Common liverwort) (Marchantia aquatica)	519	IPR009686;IPR045036;		plasma membrane [GO:0005886]	plasma membrane [GO:0005886]		GO:0005886
A0A2R6WXW4	-0.530103	3.45664	0.140005	0.99992	A0A2R6WXW4_MARPO	Malectin-like domain-containing protein	MARPO_0050s0135	Marchantia polymorpha (Common liverwort) (Marchantia aquatica)	176
A0A2R6W8M4	0.65171	4.56937	0.14007	0.99992	A0A2R6W8M4_MARPO	Uncharacterized protein	MARPO_0128s0020	Marchantia polymorpha (Common liverwort) (Marchantia aquatica)	872	IPR001830;IPR036412;IPR006379;IPR023214;IPR003337;	trehalose biosynthetic process [GO:0005992]; trehalose metabolism in response to stress [GO:0070413]		alpha,alpha-trehalose-phosphate synthase (UDP-forming) activity [GO:0003825]; trehalose biosynthetic process [GO:0005992]; trehalose metabolism in response to stress [GO:0070413]	alpha,alpha-trehalose-phosphate synthase (UDP-forming) activity [GO:0003825]	GO:0003825; GO:0005992; GO:0070413
A0A2R6XWI5	3.40426	2.86972	0.140495	0.99992	A0A2R6XWI5_MARPO	Uncharacterized protein	MARPO_0001s0427	Marchantia polymorpha (Common liverwort) (Marchantia aquatica)	1229	IPR008587;
A0A2R6WWZ3	-0.791781	2.67119	0.141696	0.99992	A0A2R6WWZ3_MARPO	PUM-HD domain-containing protein	MARPO_0051s0008	Marchantia polymorpha (Common liverwort) (Marchantia aquatica)	1127	IPR011989;IPR016024;IPR012940;IPR033133;IPR033712;IPR001313;	post-transcriptional regulation of gene expression [GO:0010608]; regulation of translation [GO:0006417]	cytoplasm [GO:0005737]	cytoplasm [GO:0005737]; mRNA binding [GO:0003729]; post-transcriptional regulation of gene expression [GO:0010608]; regulation of translation [GO:0006417]	mRNA binding [GO:0003729]	GO:0003729; GO:0005737; GO:0006417; GO:0010608
A0A2R6XVM2	-0.574894	2.64466	0.142146	0.99992	A0A2R6XVM2_MARPO	Uncharacterized protein	MARPO_0001s0164	Marchantia polymorpha (Common liverwort) (Marchantia aquatica)	310
A0A2R6WI00	2.99554	2.81922	0.143442	0.99992	A0A2R6WI00_MARPO	Arf-GAP domain-containing protein	MARPO_0088s0018	Marchantia polymorpha (Common liverwort) (Marchantia aquatica)	522	IPR044519;IPR037278;IPR001164;IPR038508;	vesicle-mediated transport [GO:0016192]		GTPase activator activity [GO:0005096]; vesicle-mediated transport [GO:0016192]	GTPase activator activity [GO:0005096]	GO:0005096; GO:0016192
A0A2R6XHE1	1.57939	2.59379	0.145545	0.99992	A0A2R6XHE1_MARPO	Nuclear pore complex protein Nup85	MARPO_0014s0066	Marchantia polymorpha (Common liverwort) (Marchantia aquatica)	727	IPR011502;	mRNA export from nucleus [GO:0006406]; positive regulation of DNA-templated transcription [GO:0045893]; protein import into nucleus [GO:0006606]	nuclear membrane [GO:0031965]; nuclear pore outer ring [GO:0031080]	nuclear membrane [GO:0031965]; nuclear pore outer ring [GO:0031080]; structural constituent of nuclear pore [GO:0017056]; mRNA export from nucleus [GO:0006406]; positive regulation of DNA-templated transcription [GO:0045893]; protein import into nucleus [GO:0006606]	structural constituent of nuclear pore [GO:0017056]	GO:0006406; GO:0006606; GO:0017056; GO:0031080; GO:0031965; GO:0045893
A0A2R6X5I6	-1.3394	2.59042	0.146897	0.99992	A0A2R6X5I6_MARPO	Nucleoporin Nup133/Nup155-like N-terminal domain-containing protein	MARPO_0035s0137	Marchantia polymorpha (Common liverwort) (Marchantia aquatica)	1510	IPR007187;IPR014908;IPR004870;IPR042533;IPR042537;IPR042538;	protein import into nucleus [GO:0006606]; protein localization to nuclear inner membrane [GO:0036228]; RNA export from nucleus [GO:0006405]; transcription-dependent tethering of RNA polymerase II gene DNA at nuclear periphery [GO:0000972]	nuclear pore inner ring [GO:0044611]	nuclear pore inner ring [GO:0044611]; structural constituent of nuclear pore [GO:0017056]; protein import into nucleus [GO:0006606]; protein localization to nuclear inner membrane [GO:0036228]; RNA export from nucleus [GO:0006405]; transcription-dependent tethering of RNA polymerase II gene DNA at nuclear periphery [GO:0000972]	structural constituent of nuclear pore [GO:0017056]	GO:0000972; GO:0006405; GO:0006606; GO:0017056; GO:0036228; GO:0044611
A0A2R6WRM6	-0.464787	2.99879	0.149513	0.99992	A0A2R6WRM6_MARPO	Selenoprotein O	MARPO_0063s0012	Marchantia polymorpha (Common liverwort) (Marchantia aquatica)	676	IPR003846;	response to water deprivation [GO:0009414]	chloroplast thylakoid [GO:0009534]	chloroplast thylakoid [GO:0009534]; ATP binding [GO:0005524]; metal ion binding [GO:0046872]; protein adenylyltransferase activity [GO:0070733]; response to water deprivation [GO:0009414]	ATP binding [GO:0005524]; metal ion binding [GO:0046872]; protein adenylyltransferase activity [GO:0070733]	GO:0005524; GO:0009414; GO:0009534; GO:0046872; GO:0070733
A0A2R6X8K6	-0.823337	2.50317	0.153148	0.99992	A0A2R6X8K6_MARPO	C2 domain-containing protein	MARPO_0030s0143	Marchantia polymorpha (Common liverwort) (Marchantia aquatica)	1512	IPR000008;IPR035892;
A0A2R6X0T8	-0.63167	3.98024	0.153541	0.99992	A0A2R6X0T8_MARPO	Small ribosomal subunit protein uS15 N-terminal domain-containing protein	MARPO_0044s0132	Marchantia polymorpha (Common liverwort) (Marchantia aquatica)	151	IPR000589;IPR023029;IPR012606;IPR009068;	translation [GO:0006412]	cytosolic small ribosomal subunit [GO:0022627]; nucleolus [GO:0005730]	cytosolic small ribosomal subunit [GO:0022627]; nucleolus [GO:0005730]; small ribosomal subunit rRNA binding [GO:0070181]; structural constituent of ribosome [GO:0003735]; translation [GO:0006412]	small ribosomal subunit rRNA binding [GO:0070181]; structural constituent of ribosome [GO:0003735]	GO:0003735; GO:0005730; GO:0006412; GO:0022627; GO:0070181
A0A2R6WS67	3.02031	2.59931	0.157334	0.99992	A0A2R6WS67_MARPO	non-specific serine/threonine protein kinase (EC 2.7.11.1)	MARPO_0062s0108	Marchantia polymorpha (Common liverwort) (Marchantia aquatica)	478	IPR011009;IPR000719;IPR017441;IPR008271;IPR039192;	phosphorylation [GO:0016310]; signal transduction [GO:0007165]	cytoplasm [GO:0005737]	cytoplasm [GO:0005737]; ATP binding [GO:0005524]; protein serine/threonine kinase activity [GO:0004674]; phosphorylation [GO:0016310]; signal transduction [GO:0007165]	ATP binding [GO:0005524]; protein serine/threonine kinase activity [GO:0004674]	GO:0004674; GO:0005524; GO:0005737; GO:0007165; GO:0016310
A0A2R6WR46	-2.1206	2.43304	0.158209	0.99992	A0A2R6WR46_MARPO	Peroxidase (EC 1.11.1.7)	MARPO_0064s0027	Marchantia polymorpha (Common liverwort) (Marchantia aquatica)	362	IPR002016;IPR010255;IPR000823;IPR019794;IPR033905;	hydrogen peroxide catabolic process [GO:0042744]; response to oxidative stress [GO:0006979]	extracellular region [GO:0005576]; plant-type cell wall [GO:0009505]	extracellular region [GO:0005576]; plant-type cell wall [GO:0009505]; heme binding [GO:0020037]; lactoperoxidase activity [GO:0140825]; metal ion binding [GO:0046872]; peroxidase activity [GO:0004601]; hydrogen peroxide catabolic process [GO:0042744]; response to oxidative stress [GO:0006979]	heme binding [GO:0020037]; lactoperoxidase activity [GO:0140825]; metal ion binding [GO:0046872]; peroxidase activity [GO:0004601]	GO:0004601; GO:0005576; GO:0006979; GO:0009505; GO:0020037; GO:0042744; GO:0046872; GO:0140825
A0A2R6WGZ0	-3.42679	2.59573	0.159116	0.99992	A0A2R6WGZ0_MARPO	Cdc23 domain-containing protein	MARPO_0091s0003	Marchantia polymorpha (Common liverwort) (Marchantia aquatica)	568	IPR007192;IPR011990;IPR019734;	anaphase-promoting complex-dependent catabolic process [GO:0031145]; cell cycle [GO:0007049]; cell division [GO:0051301]; positive regulation of mitotic metaphase/anaphase transition [GO:0045842]; protein ubiquitination [GO:0016567]	anaphase-promoting complex [GO:0005680]	anaphase-promoting complex [GO:0005680]; anaphase-promoting complex-dependent catabolic process [GO:0031145]; cell cycle [GO:0007049]; cell division [GO:0051301]; positive regulation of mitotic metaphase/anaphase transition [GO:0045842]; protein ubiquitination [GO:0016567]		GO:0005680; GO:0007049; GO:0016567; GO:0031145; GO:0045842; GO:0051301
A0A2R6WYA0	-0.395233	2.40207	0.159368	0.99992	A0A2R6WYA0_MARPO	Uncharacterized protein	MARPO_0049s0099	Marchantia polymorpha (Common liverwort) (Marchantia aquatica)	3118	IPR016024;		membrane [GO:0016020]	membrane [GO:0016020]		GO:0016020
A0A2R6WP62	1.24272	2.3886	0.161675	0.99992	A0A2R6WP62_MARPO	Uncharacterized protein	MARPO_0070s0092	Marchantia polymorpha (Common liverwort) (Marchantia aquatica)	514	IPR025886;
A0A2R6W7L7	1.87064	2.36556	0.162196	0.99992	A0A2R6W7L7_MARPO	Protein kinase domain-containing protein	MARPO_0133s0001	Marchantia polymorpha (Common liverwort) (Marchantia aquatica)	744	IPR011009;IPR000719;IPR017441;		cytoplasm [GO:0005737]	cytoplasm [GO:0005737]; ATP binding [GO:0005524]; protein serine/threonine kinase activity [GO:0004674]	ATP binding [GO:0005524]; protein serine/threonine kinase activity [GO:0004674]	GO:0004674; GO:0005524; GO:0005737
A0A2R6WML2	0.791253	2.36107	0.162549	0.99992	A0A2R6WML2_MARPO	Pyruvate kinase (EC 2.7.1.40)	MARPO_0074s0068	Marchantia polymorpha (Common liverwort) (Marchantia aquatica)	599	IPR001697;IPR015813;IPR040442;IPR011037;IPR015793;IPR015795;IPR036918;IPR015806;	glycolytic process [GO:0006096]; phosphorylation [GO:0016310]	cytoplasm [GO:0005737]	cytoplasm [GO:0005737]; ATP binding [GO:0005524]; kinase activity [GO:0016301]; magnesium ion binding [GO:0000287]; potassium ion binding [GO:0030955]; pyruvate kinase activity [GO:0004743]; glycolytic process [GO:0006096]; phosphorylation [GO:0016310]	ATP binding [GO:0005524]; kinase activity [GO:0016301]; magnesium ion binding [GO:0000287]; potassium ion binding [GO:0030955]; pyruvate kinase activity [GO:0004743]	GO:0000287; GO:0004743; GO:0005524; GO:0005737; GO:0006096; GO:0016301; GO:0016310; GO:0030955
A0A2R6XIF5	1.40201	2.28107	0.169005	0.99992	A0A2R6XIF5_MARPO	NmrA-like domain-containing protein	MARPO_0013s0111	Marchantia polymorpha (Common liverwort) (Marchantia aquatica)	412	IPR044256;IPR036291;IPR008030;
A0A2R6X6P4	-0.545861	3.23756	0.1696	0.99992	A0A2R6X6P4_MARPO	thioredoxin-dependent peroxiredoxin (EC 1.11.1.24)	MARPO_0033s0151	Marchantia polymorpha (Common liverwort) (Marchantia aquatica)	216	IPR000866;IPR036249;IPR013766;	cell redox homeostasis [GO:0045454]; cellular response to oxidative stress [GO:0034599]	chloroplast thylakoid membrane [GO:0009535]; cytoplasm [GO:0005737]	chloroplast thylakoid membrane [GO:0009535]; cytoplasm [GO:0005737]; mRNA binding [GO:0003729]; thioredoxin peroxidase activity [GO:0008379]; cell redox homeostasis [GO:0045454]; cellular response to oxidative stress [GO:0034599]	mRNA binding [GO:0003729]; thioredoxin peroxidase activity [GO:0008379]	GO:0003729; GO:0005737; GO:0008379; GO:0009535; GO:0034599; GO:0045454
A0A2R6XVB4	0.995247	2.25461	0.172478	0.99992	A0A2R6XVB4_MARPO	BTB domain-containing protein	MARPO_0001s0115	Marchantia polymorpha (Common liverwort) (Marchantia aquatica)	355	IPR002110;IPR036770;IPR044784;IPR000210;IPR011333;
A0A2R6WYY4	1.6322	2.37918	0.172889	0.99992	A0A2R6WYY4_MARPO	Uncharacterized protein	MARPO_0047s0047	Marchantia polymorpha (Common liverwort) (Marchantia aquatica)	157
A0A1L7B540	1.24185	2.23216	0.173122	0.99992	A0A1L7B540_MARPO	Fructose-bisphosphate aldolase (EC 4.1.2.13)	MARPO_0052s0049	Marchantia polymorpha (Common liverwort) (Marchantia aquatica)	396	IPR029768;IPR013785;IPR000741;	fructose 1,6-bisphosphate metabolic process [GO:0030388]; glycolytic process [GO:0006096]	cytosol [GO:0005829]	cytosol [GO:0005829]; fructose-bisphosphate aldolase activity [GO:0004332]; fructose 1,6-bisphosphate metabolic process [GO:0030388]; glycolytic process [GO:0006096]	fructose-bisphosphate aldolase activity [GO:0004332]	GO:0004332; GO:0005829; GO:0006096; GO:0030388
A0A2R6X0C6	3.31717	2.36578	0.175089	0.99992	A0A2R6X0C6_MARPO	Stomatal closure-related actin-binding protein 1	MARPO_0044s0037	Marchantia polymorpha (Common liverwort) (Marchantia aquatica)	487	IPR039640;IPR032012;IPR041144;IPR032009;	actin filament organization [GO:0007015]; regulation of stomatal movement [GO:0010119]		actin binding [GO:0003779]; actin filament organization [GO:0007015]; regulation of stomatal movement [GO:0010119]	actin binding [GO:0003779]	GO:0003779; GO:0007015; GO:0010119
A0A2R6XJY7	-0.314896	2.19949	0.175947	0.99992	A0A2R6XJY7_MARPO	Uncharacterized protein	MARPO_0011s0125	Marchantia polymorpha (Common liverwort) (Marchantia aquatica)	650	IPR043129;IPR018181;IPR029048;IPR029047;IPR013126;	chaperone cofactor-dependent protein refolding [GO:0051085]; protein refolding [GO:0042026]	cytoplasm [GO:0005737]	cytoplasm [GO:0005737]; ATP binding [GO:0005524]; ATP hydrolysis activity [GO:0016887]; ATP-dependent protein folding chaperone [GO:0140662]; heat shock protein binding [GO:0031072]; protein folding chaperone [GO:0044183]; chaperone cofactor-dependent protein refolding [GO:0051085]; protein refolding [GO:0042026]	ATP binding [GO:0005524]; ATP hydrolysis activity [GO:0016887]; ATP-dependent protein folding chaperone [GO:0140662]; heat shock protein binding [GO:0031072]; protein folding chaperone [GO:0044183]	GO:0005524; GO:0005737; GO:0016887; GO:0031072; GO:0042026; GO:0044183; GO:0051085; GO:0140662
A0A2R6X8Y9	1.61566	2.19752	0.176119	0.99992	A0A2R6X8Y9_MARPO	Importin N-terminal domain-containing protein	MARPO_0029s0100	Marchantia polymorpha (Common liverwort) (Marchantia aquatica)	1053	IPR011989;IPR016024;IPR021133;IPR001494;IPR040122;	protein import into nucleus [GO:0006606]	cytoplasm [GO:0005737]; nucleus [GO:0005634]	cytoplasm [GO:0005737]; nucleus [GO:0005634]; nuclear import signal receptor activity [GO:0061608]; nuclear localization sequence binding [GO:0008139]; small GTPase binding [GO:0031267]; protein import into nucleus [GO:0006606]	nuclear import signal receptor activity [GO:0061608]; nuclear localization sequence binding [GO:0008139]; small GTPase binding [GO:0031267]	GO:0005634; GO:0005737; GO:0006606; GO:0008139; GO:0031267; GO:0061608
A0A2R6WB00	1.20145	2.19306	0.176511	0.99992	A0A2R6WB00_MARPO	geranylgeranyl diphosphate reductase (EC 1.3.1.83) (Geranylgeranyl reductase)	MARPO_0116s0015	Marchantia polymorpha (Common liverwort) (Marchantia aquatica)	527	IPR010253;IPR036188;IPR011777;IPR011774;	chlorophyll biosynthetic process [GO:0015995]; photosynthesis [GO:0015979]		geranylgeranyl diphosphate reductase activity [GO:0102067]; geranylgeranyl reductase activity [GO:0045550]; chlorophyll biosynthetic process [GO:0015995]; photosynthesis [GO:0015979]	geranylgeranyl diphosphate reductase activity [GO:0102067]; geranylgeranyl reductase activity [GO:0045550]	GO:0015979; GO:0015995; GO:0045550; GO:0102067
A0A2R6XLN3	1.25494	2.16566	0.178939	0.99992	A0A2R6XLN3_MARPO	[acyl-carrier-protein] S-malonyltransferase (EC 2.3.1.39)	MARPO_0009s0078	Marchantia polymorpha (Common liverwort) (Marchantia aquatica)	388	IPR001227;IPR014043;IPR016035;IPR004410;IPR016036;	fatty acid biosynthetic process [GO:0006633]	chloroplast [GO:0009507]; mitochondrion [GO:0005739]	chloroplast [GO:0009507]; mitochondrion [GO:0005739]; [acyl-carrier-protein] S-malonyltransferase activity [GO:0004314]; fatty acid biosynthetic process [GO:0006633]	[acyl-carrier-protein] S-malonyltransferase activity [GO:0004314]	GO:0004314; GO:0005739; GO:0006633; GO:0009507
A0A2R6WJL5	0.667991	2.14857	0.180475	0.99992	A0A2R6WJL5_MARPO	acetyl-CoA carboxytransferase (EC 2.1.3.15)	MARPO_0083s0025	Marchantia polymorpha (Common liverwort) (Marchantia aquatica)	501	IPR001095;IPR029045;IPR011763;	fatty acid biosynthetic process [GO:0006633]; malonyl-CoA biosynthetic process [GO:2001295]	acetyl-CoA carboxylase complex [GO:0009317]	acetyl-CoA carboxylase complex [GO:0009317]; acetyl-CoA carboxylase activity [GO:0003989]; ATP binding [GO:0005524]; carboxyl- or carbamoyltransferase activity [GO:0016743]; fatty acid biosynthetic process [GO:0006633]; malonyl-CoA biosynthetic process [GO:2001295]	acetyl-CoA carboxylase activity [GO:0003989]; ATP binding [GO:0005524]; carboxyl- or carbamoyltransferase activity [GO:0016743]	GO:0003989; GO:0005524; GO:0006633; GO:0009317; GO:0016743; GO:2001295
A0A2R6X081	-0.907418	3.24231	0.180722	0.99992	A0A2R6X081_MARPO	Clp R domain-containing protein	MARPO_0045s0148	Marchantia polymorpha (Common liverwort) (Marchantia aquatica)	251	IPR036628;IPR004176;IPR044217;
A0A2R6XIQ9	-0.795163	3.32975	0.181791	0.99992	A0A2R6XIQ9_MARPO	Protein kinase domain-containing protein	MARPO_0013s0197	Marchantia polymorpha (Common liverwort) (Marchantia aquatica)	453	IPR011009;IPR000719;IPR001245;IPR008271;			ATP binding [GO:0005524]; protein serine/threonine kinase activity [GO:0004674]	ATP binding [GO:0005524]; protein serine/threonine kinase activity [GO:0004674]	GO:0004674; GO:0005524
A0A2R6XPN6	-0.822133	2.43484	0.181791	0.99992	A0A2R6XPN6_MARPO	DUF3143 domain-containing protein	MARPO_0006s0111	Marchantia polymorpha (Common liverwort) (Marchantia aquatica)	198	IPR021489;
A0A2R6XEI7	-0.818643	3.08748	0.182534	0.99992	A0A2R6XEI7_MARPO	60S ribosomal protein L27	MARPO_0020s0150	Marchantia polymorpha (Common liverwort) (Marchantia aquatica)	135	IPR001141;IPR018262;IPR041991;IPR038655;IPR008991;	translation [GO:0006412]	cytosolic large ribosomal subunit [GO:0022625]	cytosolic large ribosomal subunit [GO:0022625]; structural constituent of ribosome [GO:0003735]; translation [GO:0006412]	structural constituent of ribosome [GO:0003735]	GO:0003735; GO:0006412; GO:0022625
A0A2R6XJM8	-1.16301	2.12445	0.182676	0.99992	A0A2R6XJM8_MARPO	U1-type domain-containing protein	MARPO_0012s0200	Marchantia polymorpha (Common liverwort) (Marchantia aquatica)	387	IPR004882;	mRNA splice site recognition [GO:0006376]	U1 snRNP [GO:0005685]; U2-type prespliceosome [GO:0071004]	U1 snRNP [GO:0005685]; U2-type prespliceosome [GO:0071004]; mRNA binding [GO:0003729]; mRNA splice site recognition [GO:0006376]	mRNA binding [GO:0003729]	GO:0003729; GO:0005685; GO:0006376; GO:0071004
A0A2R6W9C5	-0.532189	4.26441	0.184122	0.99992	A0A2R6W9C5_MARPO	Uncharacterized protein	MARPO_0124s0034	Marchantia polymorpha (Common liverwort) (Marchantia aquatica)	578	IPR000150;IPR036412;IPR006379;IPR023214;IPR023091;IPR002036;	rRNA processing [GO:0006364]		endonuclease activity [GO:0004519]; metal ion binding [GO:0046872]; metalloendopeptidase activity [GO:0004222]; rRNA processing [GO:0006364]	endonuclease activity [GO:0004519]; metal ion binding [GO:0046872]; metalloendopeptidase activity [GO:0004222]	GO:0004222; GO:0004519; GO:0006364; GO:0046872
A0A2R6X6Q2	2.49162	2.2172	0.186366	0.99992	A0A2R6X6Q2_MARPO	Starch synthase, chloroplastic/amyloplastic	MARPO_0033s0170	Marchantia polymorpha (Common liverwort) (Marchantia aquatica)	1082	IPR001296;IPR011835;IPR013534;	starch biosynthetic process [GO:0019252]	chloroplast [GO:0009507]	chloroplast [GO:0009507]; glycogen (starch) synthase activity [GO:0004373]; starch synthase activity [GO:0009011]; starch biosynthetic process [GO:0019252]	glycogen (starch) synthase activity [GO:0004373]; starch synthase activity [GO:0009011]	GO:0004373; GO:0009011; GO:0009507; GO:0019252
A0A2R6WB67	2.49162	2.2172	0.186366	0.99992	A0A2R6WB67_MARPO	RING-type E3 ubiquitin transferase (EC 2.3.2.27)	MARPO_0115s0019	Marchantia polymorpha (Common liverwort) (Marchantia aquatica)	853	IPR036537;IPR011989;IPR016024;IPR000225;IPR045766;IPR045210;IPR003613;IPR013083;	cell surface receptor signaling pathway [GO:0007166]; protein ubiquitination [GO:0016567]	cytoplasm [GO:0005737]; nucleus [GO:0005634]	cytoplasm [GO:0005737]; nucleus [GO:0005634]; ubiquitin-protein transferase activity [GO:0004842]; cell surface receptor signaling pathway [GO:0007166]; protein ubiquitination [GO:0016567]	ubiquitin-protein transferase activity [GO:0004842]	GO:0004842; GO:0005634; GO:0005737; GO:0007166; GO:0016567
A0A2R6W4R0	2.49162	2.2172	0.186366	0.99992	A0A2R6W4R0_MARPO	Signal recognition particle subunit SRP68 (SRP68)	MARPO_0153s0017	Marchantia polymorpha (Common liverwort) (Marchantia aquatica)	601	IPR026258;IPR034652;IPR038253;	SRP-dependent cotranslational protein targeting to membrane [GO:0006614]	nucleolus [GO:0005730]; signal recognition particle, endoplasmic reticulum targeting [GO:0005786]	nucleolus [GO:0005730]; signal recognition particle, endoplasmic reticulum targeting [GO:0005786]; 7S RNA binding [GO:0008312]; endoplasmic reticulum signal peptide binding [GO:0030942]; signal recognition particle binding [GO:0005047]; SRP-dependent cotranslational protein targeting to membrane [GO:0006614]	7S RNA binding [GO:0008312]; endoplasmic reticulum signal peptide binding [GO:0030942]; signal recognition particle binding [GO:0005047]	GO:0005047; GO:0005730; GO:0005786; GO:0006614; GO:0008312; GO:0030942
A0A2R6X010	0.531636	2.27926	0.189167	0.99992	A0A2R6X010_MARPO	Eukaryotic translation initiation factor 5A (eIF-5A)	MARPO_0045s0102	Marchantia polymorpha (Common liverwort) (Marchantia aquatica)	160	IPR001884;IPR012340;IPR014722;IPR019769;IPR020189;IPR008991;	positive regulation of translational elongation [GO:0045901]; positive regulation of translational termination [GO:0045905]; translational elongation [GO:0006414]		ribosome binding [GO:0043022]; RNA binding [GO:0003723]; translation elongation factor activity [GO:0003746]; positive regulation of translational elongation [GO:0045901]; positive regulation of translational termination [GO:0045905]; translational elongation [GO:0006414]	ribosome binding [GO:0043022]; RNA binding [GO:0003723]; translation elongation factor activity [GO:0003746]	GO:0003723; GO:0003746; GO:0006414; GO:0043022; GO:0045901; GO:0045905
A0A2R6WIL9	2.49728	2.15876	0.191463	0.99992	A0A2R6WIL9_MARPO	H/ACA ribonucleoprotein complex subunit	MARPO_0086s0024	Marchantia polymorpha (Common liverwort) (Marchantia aquatica)	205	IPR038664;IPR007504;IPR009000;	snoRNA guided rRNA pseudouridine synthesis [GO:0000454]	box H/ACA snoRNP complex [GO:0031429]	box H/ACA snoRNP complex [GO:0031429]; box H/ACA snoRNA binding [GO:0034513]; snoRNA guided rRNA pseudouridine synthesis [GO:0000454]	box H/ACA snoRNA binding [GO:0034513]	GO:0000454; GO:0031429; GO:0034513
A0A2R6WGF3	2.49728	2.15876	0.191463	0.99992	A0A2R6WGF3_MARPO	C-terminal of Roc (COR) domain-containing protein	MARPO_0093s0015	Marchantia polymorpha (Common liverwort) (Marchantia aquatica)	1308	IPR032171;IPR001611;IPR032675;IPR027417;	defense response [GO:0006952]		defense response [GO:0006952]		GO:0006952
A0A2R6XEN1	2.49728	2.15876	0.191463	0.99992	A0A2R6XEN1_MARPO	MPN domain-containing protein	MARPO_0019s0008	Marchantia polymorpha (Common liverwort) (Marchantia aquatica)	2355	IPR000555;IPR037518;IPR012591;IPR012592;IPR012984;IPR027652;IPR021983;IPR043173;IPR043172;IPR019581;IPR042516;IPR019580;IPR012337;IPR019582;	spliceosomal tri-snRNP complex assembly [GO:0000244]	catalytic step 2 spliceosome [GO:0071013]; U5 snRNP [GO:0005682]	catalytic step 2 spliceosome [GO:0071013]; U5 snRNP [GO:0005682]; metallopeptidase activity [GO:0008237]; pre-mRNA intronic binding [GO:0097157]; U1 snRNA binding [GO:0030619]; U2 snRNA binding [GO:0030620]; U5 snRNA binding [GO:0030623]; U6 snRNA binding [GO:0017070]; spliceosomal tri-snRNP complex assembly [GO:0000244]	metallopeptidase activity [GO:0008237]; pre-mRNA intronic binding [GO:0097157]; U1 snRNA binding [GO:0030619]; U2 snRNA binding [GO:0030620]; U5 snRNA binding [GO:0030623]; U6 snRNA binding [GO:0017070]	GO:0000244; GO:0005682; GO:0008237; GO:0017070; GO:0030619; GO:0030620; GO:0030623; GO:0071013; GO:0097157
A0A2R6XW58	-0.44503	2.01844	0.192789	0.99992	A0A2R6XW58_MARPO	Uncharacterized protein	MARPO_0001s0335	Marchantia polymorpha (Common liverwort) (Marchantia aquatica)	1114			membrane [GO:0016020]	membrane [GO:0016020]		GO:0016020
A0A1B4Z1I0	-0.83985	1.98372	0.19642	0.99992	A0A1B4Z1I0_MARPO	Non-phototropic hypocotyl 3-like protein	NPH3 MARPO_0182s0022	Marchantia polymorpha (Common liverwort) (Marchantia aquatica)	1016	IPR000210;IPR043454;IPR027356;IPR011333;	protein ubiquitination [GO:0016567]		protein ubiquitination [GO:0016567]		GO:0016567
A0A2R6W9X8	-0.419845	2.05158	0.197788	0.99992	A0A2R6W9X8_MARPO	FAD/NAD(P)-binding domain-containing protein	MARPO_0121s0004	Marchantia polymorpha (Common liverwort) (Marchantia aquatica)	357	IPR036188;IPR023753;		cytoplasm [GO:0005737]	cytoplasm [GO:0005737]; electron-transferring-flavoprotein dehydrogenase activity [GO:0004174]; flavin adenine dinucleotide binding [GO:0050660]	electron-transferring-flavoprotein dehydrogenase activity [GO:0004174]; flavin adenine dinucleotide binding [GO:0050660]	GO:0004174; GO:0005737; GO:0050660
A0A2R6X904	1.26457	2.16216	0.197867	0.99992	A0A2R6X904_MARPO	Plant intracellular Ras-group-related LRR protein 6	MARPO_0029s0091	Marchantia polymorpha (Common liverwort) (Marchantia aquatica)	592	IPR001611;IPR003591;IPR032675;
A0A2R6WE25	0.983457	3.79524	0.198697	0.99992	A0A2R6WE25_MARPO	Uncharacterized protein	MARPO_0103s0061	Marchantia polymorpha (Common liverwort) (Marchantia aquatica)	272	IPR002023;IPR042128;IPR041921;IPR036249;	mitochondrial electron transport, NADH to ubiquinone [GO:0006120]	mitochondrial respiratory chain complex I [GO:0005747]	mitochondrial respiratory chain complex I [GO:0005747]; 2 iron, 2 sulfur cluster binding [GO:0051537]; metal ion binding [GO:0046872]; oxidoreductase activity [GO:0016491]; mitochondrial electron transport, NADH to ubiquinone [GO:0006120]	2 iron, 2 sulfur cluster binding [GO:0051537]; metal ion binding [GO:0046872]; oxidoreductase activity [GO:0016491]	GO:0005747; GO:0006120; GO:0016491; GO:0046872; GO:0051537
A0A2R6X9X0	0.990008	1.96248	0.198697	0.99992	A0A2R6X9X0_MARPO	NB-ARC domain-containing protein	MARPO_0027s0026	Marchantia polymorpha (Common liverwort) (Marchantia aquatica)	262
A0A2R6XSI6	0.976416	1.96659	0.199245	0.99992	A0A2R6XSI6_MARPO	Tudor domain-containing protein	MARPO_0004s0286	Marchantia polymorpha (Common liverwort) (Marchantia aquatica)	1903	IPR011989;IPR016024;IPR039776;	cell division [GO:0051301]; homologous recombination [GO:0035825]; mitotic sister chromatid cohesion [GO:0007064]	chromatin [GO:0000785]; nucleus [GO:0005634]	chromatin [GO:0000785]; nucleus [GO:0005634]; cell division [GO:0051301]; homologous recombination [GO:0035825]; mitotic sister chromatid cohesion [GO:0007064]		GO:0000785; GO:0005634; GO:0007064; GO:0035825; GO:0051301
A0A2R6XUT0	-0.500109	2.66349	0.199705	0.99992	A0A2R6XUT0_MARPO	beta-ketoacyl-[acyl-carrier-protein] synthase I (EC 2.3.1.41)	MARPO_0002s0312	Marchantia polymorpha (Common liverwort) (Marchantia aquatica)	480	IPR017568;IPR000794;IPR018201;IPR014031;IPR014030;IPR020841;IPR016039;	fatty acid biosynthetic process [GO:0006633]	mitochondrion [GO:0005739]	mitochondrion [GO:0005739]; 3-oxoacyl-[acyl-carrier-protein] synthase activity [GO:0004315]; fatty acid biosynthetic process [GO:0006633]	3-oxoacyl-[acyl-carrier-protein] synthase activity [GO:0004315]	GO:0004315; GO:0005739; GO:0006633
A0A2R6WX94	2.95744	2.06671	0.199902	0.99992	A0A2R6WX94_MARPO	K Homology domain-containing protein	MARPO_0051s0075	Marchantia polymorpha (Common liverwort) (Marchantia aquatica)	467	IPR004087;IPR004088;IPR036612;	positive regulation of flower development [GO:0009911]; regulation of gene expression [GO:0010468]	cytoplasm [GO:0005737]; nucleus [GO:0005634]	cytoplasm [GO:0005737]; nucleus [GO:0005634]; mRNA binding [GO:0003729]; positive regulation of flower development [GO:0009911]; regulation of gene expression [GO:0010468]	mRNA binding [GO:0003729]	GO:0003729; GO:0005634; GO:0005737; GO:0009911; GO:0010468
A0A2R6W070	2.95744	2.06671	0.199902	0.99992	A0A2R6W070_MARPO	Protein NO VEIN C-terminal domain-containing protein	MARPO_0211s0017	Marchantia polymorpha (Common liverwort) (Marchantia aquatica)	1305	IPR036890;
A0A2R6WEX7	2.95744	2.06671	0.199902	0.99992	A0A2R6WEX7_MARPO	Alkaline/neutral invertase (EC 3.2.1.26)	MARPO_0099s0039	Marchantia polymorpha (Common liverwort) (Marchantia aquatica)	587	IPR008928;IPR012341;IPR024746;	sucrose catabolic process [GO:0005987]		glycopeptide alpha-N-acetylgalactosaminidase activity [GO:0033926]; sucrose alpha-glucosidase activity [GO:0004575]; sucrose catabolic process [GO:0005987]	glycopeptide alpha-N-acetylgalactosaminidase activity [GO:0033926]; sucrose alpha-glucosidase activity [GO:0004575]	GO:0004575; GO:0005987; GO:0033926
A0A2R6WPQ8	2.95744	2.06671	0.199902	0.99992	A0A2R6WPQ8_MARPO	Chlorophyll a-b binding protein, chloroplastic	MARPO_0068s0047	Marchantia polymorpha (Common liverwort) (Marchantia aquatica)	263	IPR001344;IPR022796;	photosynthesis, light harvesting in photosystem I [GO:0009768]; response to light stimulus [GO:0009416]	chloroplast thylakoid membrane [GO:0009535]; photosystem I [GO:0009522]; photosystem II [GO:0009523]	chloroplast thylakoid membrane [GO:0009535]; photosystem I [GO:0009522]; photosystem II [GO:0009523]; chlorophyll binding [GO:0016168]; photosynthesis, light harvesting in photosystem I [GO:0009768]; response to light stimulus [GO:0009416]	chlorophyll binding [GO:0016168]	GO:0009416; GO:0009522; GO:0009523; GO:0009535; GO:0009768; GO:0016168
A0A2R6WH05	1.59612	1.93764	0.201014	0.99992	A0A2R6WH05_MARPO	DNA-directed RNA polymerase (EC 2.7.7.6)	MARPO_0091s0005	Marchantia polymorpha (Common liverwort) (Marchantia aquatica)	392	IPR015712;IPR007120;IPR037033;IPR007121;IPR007641;IPR014724;	DNA-templated transcription [GO:0006351]	DNA-directed RNA polymerase complex [GO:0000428]	DNA-directed RNA polymerase complex [GO:0000428]; DNA binding [GO:0003677]; DNA-directed 5'-3' RNA polymerase activity [GO:0003899]; ribonucleoside binding [GO:0032549]; DNA-templated transcription [GO:0006351]	DNA binding [GO:0003677]; DNA-directed 5'-3' RNA polymerase activity [GO:0003899]; ribonucleoside binding [GO:0032549]	GO:0000428; GO:0003677; GO:0003899; GO:0006351; GO:0032549
A0A2R6XNQ1	1.05892	2.76036	0.202392	0.99992	A0A2R6XNQ1_MARPO	Signal recognition particle subunit SRP72	MARPO_0007s0138	Marchantia polymorpha (Common liverwort) (Marchantia aquatica)	710	IPR013699;IPR026270;IPR031545;IPR011990;IPR019734;	SRP-dependent cotranslational protein targeting to membrane [GO:0006614]	endoplasmic reticulum [GO:0005783]; signal recognition particle, endoplasmic reticulum targeting [GO:0005786]	endoplasmic reticulum [GO:0005783]; signal recognition particle, endoplasmic reticulum targeting [GO:0005786]; 7S RNA binding [GO:0008312]; SRP-dependent cotranslational protein targeting to membrane [GO:0006614]	7S RNA binding [GO:0008312]	GO:0005783; GO:0005786; GO:0006614; GO:0008312
A0A2R6WCD1	-0.386919	3.20556	0.20376	0.99992	A0A2R6WCD1_MARPO	Uncharacterized protein	MARPO_0110s0006	Marchantia polymorpha (Common liverwort) (Marchantia aquatica)	710	IPR043129;IPR012725;IPR018181;IPR029048;IPR029047;IPR013126;	chaperone cofactor-dependent protein refolding [GO:0051085]; protein refolding [GO:0042026]	chloroplast [GO:0009507]; cytoplasm [GO:0005737]	chloroplast [GO:0009507]; cytoplasm [GO:0005737]; ATP binding [GO:0005524]; ATP hydrolysis activity [GO:0016887]; ATP-dependent protein folding chaperone [GO:0140662]; heat shock protein binding [GO:0031072]; protein folding chaperone [GO:0044183]; unfolded protein binding [GO:0051082]; chaperone cofactor-dependent protein refolding [GO:0051085]; protein refolding [GO:0042026]	ATP binding [GO:0005524]; ATP hydrolysis activity [GO:0016887]; ATP-dependent protein folding chaperone [GO:0140662]; heat shock protein binding [GO:0031072]; protein folding chaperone [GO:0044183]; unfolded protein binding [GO:0051082]	GO:0005524; GO:0005737; GO:0009507; GO:0016887; GO:0031072; GO:0042026; GO:0044183; GO:0051082; GO:0051085; GO:0140662
A0A2R6WRK1	0.944301	1.90596	0.204521	0.99992	A0A2R6WRK1_MARPO	Bet v I/Major latex protein domain-containing protein	MARPO_0063s0024	Marchantia polymorpha (Common liverwort) (Marchantia aquatica)	154	IPR000916;IPR024949;IPR023393;	abscisic acid-activated signaling pathway [GO:0009738]; defense response [GO:0006952]		abscisic acid binding [GO:0010427]; protein phosphatase inhibitor activity [GO:0004864]; signaling receptor activity [GO:0038023]; abscisic acid-activated signaling pathway [GO:0009738]; defense response [GO:0006952]	abscisic acid binding [GO:0010427]; protein phosphatase inhibitor activity [GO:0004864]; signaling receptor activity [GO:0038023]	GO:0004864; GO:0006952; GO:0009738; GO:0010427; GO:0038023
A0A2R6X6R7	2.51756	2.00597	0.205765	0.99992	A0A2R6X6R7_MARPO	C-terminal of Roc (COR) domain-containing protein	MARPO_0033s0171	Marchantia polymorpha (Common liverwort) (Marchantia aquatica)	1014	IPR032675;IPR027417;
A0A2R6WK00	2.51756	2.00597	0.205765	0.99992	A0A2R6WK00_MARPO	Conserved oligomeric Golgi complex subunit 5	MARPO_0082s0010	Marchantia polymorpha (Common liverwort) (Marchantia aquatica)	855	IPR019465;	intra-Golgi vesicle-mediated transport [GO:0006891]	Golgi transport complex [GO:0017119]; membrane [GO:0016020]	Golgi transport complex [GO:0017119]; membrane [GO:0016020]; protein homodimerization activity [GO:0042803]; intra-Golgi vesicle-mediated transport [GO:0006891]	protein homodimerization activity [GO:0042803]	GO:0006891; GO:0016020; GO:0017119; GO:0042803
A0A2R6WDD0	1.59996	1.89094	0.205987	0.99992	A0A2R6WDD0_MARPO	C3H1-type domain-containing protein	MARPO_0106s0048	Marchantia polymorpha (Common liverwort) (Marchantia aquatica)	730	IPR034365;IPR012677;IPR025605;IPR035979;IPR000504;IPR000571;IPR036855;			metal ion binding [GO:0046872]; RNA binding [GO:0003723]	metal ion binding [GO:0046872]; RNA binding [GO:0003723]	GO:0003723; GO:0046872
A0A2R6XBC6	1.59996	1.89094	0.205987	0.99992	A0A2R6XBC6_MARPO	LysM domain-containing protein	MARPO_0025s0092	Marchantia polymorpha (Common liverwort) (Marchantia aquatica)	1530	IPR018392;IPR036779;IPR019448;IPR039614;
A0A2R6WYG0	0.878662	1.88975	0.207336	0.99992	A0A2R6WYG0_MARPO	Peroxidase (EC 1.11.1.7)	MARPO_0048s0002	Marchantia polymorpha (Common liverwort) (Marchantia aquatica)	348	IPR002016;IPR010255;IPR000823;IPR019794;IPR019793;IPR033905;	hydrogen peroxide catabolic process [GO:0042744]; response to oxidative stress [GO:0006979]	extracellular region [GO:0005576]	extracellular region [GO:0005576]; heme binding [GO:0020037]; lactoperoxidase activity [GO:0140825]; metal ion binding [GO:0046872]; hydrogen peroxide catabolic process [GO:0042744]; response to oxidative stress [GO:0006979]	heme binding [GO:0020037]; lactoperoxidase activity [GO:0140825]; metal ion binding [GO:0046872]	GO:0005576; GO:0006979; GO:0020037; GO:0042744; GO:0046872; GO:0140825
I4DSV6	-0.344294	2.15256	0.209548	0.99992	I4DSV6_MARPO	14-3-3 protein	Mp14-3-3a MARPO_0043s0019	Marchantia polymorpha (Common liverwort) (Marchantia aquatica)	260	IPR000308;IPR023409;IPR036815;IPR023410;	signal transduction [GO:0007165]	cytoplasm [GO:0005737]	cytoplasm [GO:0005737]; signal transduction [GO:0007165]		GO:0005737; GO:0007165
A0A2R6WN17	1.07985	1.85677	0.209733	0.99992	A0A2R6WN17_MARPO	AP-2 complex subunit alpha	MARPO_0072s0011	Marchantia polymorpha (Common liverwort) (Marchantia aquatica)	1045	IPR017104;IPR011989;IPR016024;IPR002553;IPR003164;IPR008152;IPR013041;IPR009028;IPR012295;	clathrin-dependent endocytosis [GO:0072583]; intracellular protein transport [GO:0006886]	AP-2 adaptor complex [GO:0030122]	AP-2 adaptor complex [GO:0030122]; clathrin adaptor activity [GO:0035615]; clathrin-dependent endocytosis [GO:0072583]; intracellular protein transport [GO:0006886]	clathrin adaptor activity [GO:0035615]	GO:0006886; GO:0030122; GO:0035615; GO:0072583
A0A2R6XQ64	-0.575082	2.03899	0.210835	0.99992	A0A2R6XQ64_MARPO	TOG domain-containing protein	MARPO_0006s0259	Marchantia polymorpha (Common liverwort) (Marchantia aquatica)	1120	IPR011989;IPR016024;IPR000357;IPR021133;IPR040122;IPR041653;IPR041389;IPR034085;	protein import into nucleus [GO:0006606]	cytoplasm [GO:0005737]; nucleus [GO:0005634]	cytoplasm [GO:0005737]; nucleus [GO:0005634]; nuclear import signal receptor activity [GO:0061608]; nuclear localization sequence binding [GO:0008139]; protein import into nucleus [GO:0006606]	nuclear import signal receptor activity [GO:0061608]; nuclear localization sequence binding [GO:0008139]	GO:0005634; GO:0005737; GO:0006606; GO:0008139; GO:0061608
A0A2R6X3E1	0.740305	2.7112	0.212546	0.99992	A0A2R6X3E1_MARPO	Uncharacterized protein	MARPO_0039s0116	Marchantia polymorpha (Common liverwort) (Marchantia aquatica)	302	IPR018108;IPR023395;		membrane [GO:0016020]	membrane [GO:0016020]; dicarboxylic acid transmembrane transporter activity [GO:0005310]; transmembrane transporter activity [GO:0022857]; tricarboxylic acid transmembrane transporter activity [GO:0015142]	dicarboxylic acid transmembrane transporter activity [GO:0005310]; transmembrane transporter activity [GO:0022857]; tricarboxylic acid transmembrane transporter activity [GO:0015142]	GO:0005310; GO:0015142; GO:0016020; GO:0022857
A0A2R6XI82	3.40951	1.95206	0.213321	0.99992	A0A2R6XI82_MARPO	Nucleolar protein 14	MARPO_0013s0047	Marchantia polymorpha (Common liverwort) (Marchantia aquatica)	922	IPR007276;	maturation of SSU-rRNA [GO:0030490]	Noc4p-Nop14p complex [GO:0030692]; nucleolus [GO:0005730]; small-subunit processome [GO:0032040]	Noc4p-Nop14p complex [GO:0030692]; nucleolus [GO:0005730]; small-subunit processome [GO:0032040]; maturation of SSU-rRNA [GO:0030490]		GO:0005730; GO:0030490; GO:0030692; GO:0032040
A0A2R6XMN1	-0.586038	2.99387	0.216521	0.99992	A0A2R6XMN1_MARPO	40S ribosomal protein S14	MARPO_0008s0132	Marchantia polymorpha (Common liverwort) (Marchantia aquatica)	151	IPR001971;IPR018102;IPR036967;	ribosomal small subunit assembly [GO:0000028]; translation [GO:0006412]	cytosolic small ribosomal subunit [GO:0022627]	cytosolic small ribosomal subunit [GO:0022627]; structural constituent of ribosome [GO:0003735]; ribosomal small subunit assembly [GO:0000028]; translation [GO:0006412]	structural constituent of ribosome [GO:0003735]	GO:0000028; GO:0003735; GO:0006412; GO:0022627
A0A2R6XGV7	-0.278669	1.7904	0.217281	0.99992	A0A2R6XGV7_MARPO	Uncharacterized protein	MARPO_0015s0120	Marchantia polymorpha (Common liverwort) (Marchantia aquatica)	649	IPR043129;IPR018181;IPR029048;IPR029047;IPR013126;	chaperone cofactor-dependent protein refolding [GO:0051085]; protein refolding [GO:0042026]	cytoplasm [GO:0005737]	cytoplasm [GO:0005737]; ATP binding [GO:0005524]; ATP hydrolysis activity [GO:0016887]; ATP-dependent protein folding chaperone [GO:0140662]; heat shock protein binding [GO:0031072]; protein folding chaperone [GO:0044183]; chaperone cofactor-dependent protein refolding [GO:0051085]; protein refolding [GO:0042026]	ATP binding [GO:0005524]; ATP hydrolysis activity [GO:0016887]; ATP-dependent protein folding chaperone [GO:0140662]; heat shock protein binding [GO:0031072]; protein folding chaperone [GO:0044183]	GO:0005524; GO:0005737; GO:0016887; GO:0031072; GO:0042026; GO:0044183; GO:0051085; GO:0140662
A0A2R6XFQ1	0.601063	2.93476	0.218019	0.99992	A0A2R6XFQ1_MARPO	EF-hand domain-containing protein	MARPO_0016s0016	Marchantia polymorpha (Common liverwort) (Marchantia aquatica)	857	IPR011992;IPR018247;IPR002048;IPR011990;IPR019734;IPR000433;			calcium ion binding [GO:0005509]; zinc ion binding [GO:0008270]	calcium ion binding [GO:0005509]; zinc ion binding [GO:0008270]	GO:0005509; GO:0008270
A0A2R6XQP6	1.29092	1.75349	0.221641	0.99992	A0A2R6XQP6_MARPO	CobW C-terminal domain-containing protein	MARPO_0005s0038	Marchantia polymorpha (Common liverwort) (Marchantia aquatica)	504	IPR036627;IPR011629;IPR003495;IPR027417;		cytoplasm [GO:0005737]	cytoplasm [GO:0005737]; hydrolase activity [GO:0016787]	hydrolase activity [GO:0016787]	GO:0005737; GO:0016787
A0A2R6W4E3	-0.593285	2.92445	0.228153	0.99992	A0A2R6W4E3_MARPO	Importin N-terminal domain-containing protein	MARPO_0156s0024	Marchantia polymorpha (Common liverwort) (Marchantia aquatica)	963	IPR011989;IPR016024;IPR001494;IPR005043;IPR013713;	protein export from nucleus [GO:0006611]; protein import into nucleus [GO:0006606]	cytosol [GO:0005829]; nuclear envelope [GO:0005635]	cytosol [GO:0005829]; nuclear envelope [GO:0005635]; nuclear export signal receptor activity [GO:0005049]; small GTPase binding [GO:0031267]; protein export from nucleus [GO:0006611]; protein import into nucleus [GO:0006606]	nuclear export signal receptor activity [GO:0005049]; small GTPase binding [GO:0031267]	GO:0005049; GO:0005635; GO:0005829; GO:0006606; GO:0006611; GO:0031267
A0A2R6W763	-0.4225	3.54553	0.22994	0.99992	A0A2R6W763_MARPO	Sigma 54 modulation/S30EA ribosomal protein C-terminal domain-containing protein	MARPO_0136s0019	Marchantia polymorpha (Common liverwort) (Marchantia aquatica)	311	IPR036567;IPR003489;IPR032528;IPR038416;	negative regulation of translational elongation [GO:0045900]; primary metabolic process [GO:0044238]	cytosolic small ribosomal subunit [GO:0022627]	cytosolic small ribosomal subunit [GO:0022627]; ribosomal small subunit binding [GO:0043024]; negative regulation of translational elongation [GO:0045900]; primary metabolic process [GO:0044238]	ribosomal small subunit binding [GO:0043024]	GO:0022627; GO:0043024; GO:0044238; GO:0045900
A0A2R6XFC3	-0.432503	3.32461	0.22994	0.99992	A0A2R6XFC3_MARPO	S1 motif domain-containing protein	MARPO_0018s0004	Marchantia polymorpha (Common liverwort) (Marchantia aquatica)	426	IPR012340;IPR035104;IPR022967;IPR003029;	translation [GO:0006412]		mRNA binding [GO:0003729]; structural constituent of ribosome [GO:0003735]; translation [GO:0006412]	mRNA binding [GO:0003729]; structural constituent of ribosome [GO:0003735]	GO:0003729; GO:0003735; GO:0006412
A0A2R6XNH4	1.05944	1.67907	0.230808	0.99992	A0A2R6XNH4_MARPO	Uncharacterized protein	MARPO_0007s0083	Marchantia polymorpha (Common liverwort) (Marchantia aquatica)	699
A0A2R6WWW7	1.06195	1.67856	0.230873	0.99992	A0A2R6WWW7_MARPO	Nuclear pore complex protein Nup205	MARPO_0052s0095	Marchantia polymorpha (Common liverwort) (Marchantia aquatica)	1899	IPR021827;		nuclear pore [GO:0005643]	nuclear pore [GO:0005643]		GO:0005643
A0A2R6XUL6	1.22231	1.67671	0.231108	0.99992	A0A2R6XUL6_MARPO	Importin N-terminal domain-containing protein	MARPO_0002s0222	Marchantia polymorpha (Common liverwort) (Marchantia aquatica)	1129	IPR011989;IPR016024;IPR001494;	protein import into nucleus [GO:0006606]	cytosol [GO:0005829]; nuclear envelope [GO:0005635]	cytosol [GO:0005829]; nuclear envelope [GO:0005635]; small GTPase binding [GO:0031267]; protein import into nucleus [GO:0006606]	small GTPase binding [GO:0031267]	GO:0005635; GO:0005829; GO:0006606; GO:0031267
A0A2R6X2S3	1.27561	1.65304	0.234139	0.99992	A0A2R6X2S3_MARPO	W2 domain-containing protein	MARPO_0040s0085	Marchantia polymorpha (Common liverwort) (Marchantia aquatica)	450	IPR016024;IPR045196;IPR002735;IPR016189;IPR016190;IPR003307;	formation of cytoplasmic translation initiation complex [GO:0001732]; formation of translation preinitiation complex [GO:0001731]	cytosol [GO:0005829]	cytosol [GO:0005829]; eukaryotic initiation factor eIF2 binding [GO:0071074]; GDP-dissociation inhibitor activity [GO:0005092]; GTP binding [GO:0005525]; translation initiation factor activity [GO:0003743]; formation of cytoplasmic translation initiation complex [GO:0001732]; formation of translation preinitiation complex [GO:0001731]	eukaryotic initiation factor eIF2 binding [GO:0071074]; GDP-dissociation inhibitor activity [GO:0005092]; GTP binding [GO:0005525]; translation initiation factor activity [GO:0003743]	GO:0001731; GO:0001732; GO:0003743; GO:0005092; GO:0005525; GO:0005829; GO:0071074
A0A2R6WD89	3.03138	1.74122	0.235518	0.99992	A0A2R6WD89_MARPO	Protein SCAR (Protein WAVE)	MARPO_0106s0026	Marchantia polymorpha (Common liverwort) (Marchantia aquatica)	1539	IPR028288;IPR003124;	actin cytoskeleton organization [GO:0030036]; positive regulation of Arp2/3 complex-mediated actin nucleation [GO:2000601]	cytoplasm [GO:0005737]; cytoskeleton [GO:0005856]	cytoplasm [GO:0005737]; cytoskeleton [GO:0005856]; actin binding [GO:0003779]; Arp2/3 complex binding [GO:0071933]; protein kinase A regulatory subunit binding [GO:0034237]; actin cytoskeleton organization [GO:0030036]; positive regulation of Arp2/3 complex-mediated actin nucleation [GO:2000601]	actin binding [GO:0003779]; Arp2/3 complex binding [GO:0071933]; protein kinase A regulatory subunit binding [GO:0034237]	GO:0003779; GO:0005737; GO:0005856; GO:0030036; GO:0034237; GO:0071933; GO:2000601
A0A2R6X527	0.487708	3.12604	0.236384	0.99992	A0A2R6X527_MARPO	Glyceraldehyde-3-phosphate dehydrogenase (EC 1.2.1.-)	MARPO_0035s0014	Marchantia polymorpha (Common liverwort) (Marchantia aquatica)	432	IPR020831;IPR020830;IPR020829;IPR020828;IPR006424;IPR036291;	glucose metabolic process [GO:0006006]		NAD binding [GO:0051287]; NADP binding [GO:0050661]; oxidoreductase activity, acting on the aldehyde or oxo group of donors, NAD or NADP as acceptor [GO:0016620]; glucose metabolic process [GO:0006006]	NAD binding [GO:0051287]; NADP binding [GO:0050661]; oxidoreductase activity, acting on the aldehyde or oxo group of donors, NAD or NADP as acceptor [GO:0016620]	GO:0006006; GO:0016620; GO:0050661; GO:0051287
A0A2R6W4L8	0.421093	2.12926	0.236459	0.99992	A0A2R6W4L8_MARPO	NAD(P)-binding domain-containing protein	MARPO_0154s0018	Marchantia polymorpha (Common liverwort) (Marchantia aquatica)	630	IPR016040;IPR036291;
A0A2R6WUG1	0.786565	1.64312	0.236499	0.99992	A0A2R6WUG1_MARPO	Importin N-terminal domain-containing protein	MARPO_0057s0097	Marchantia polymorpha (Common liverwort) (Marchantia aquatica)	892	IPR011989;IPR016024;IPR000357;IPR001494;IPR040122;	protein import into nucleus [GO:0006606]	cytoplasm [GO:0005737]; nucleus [GO:0005634]	cytoplasm [GO:0005737]; nucleus [GO:0005634]; nuclear import signal receptor activity [GO:0061608]; nuclear localization sequence binding [GO:0008139]; small GTPase binding [GO:0031267]; protein import into nucleus [GO:0006606]	nuclear import signal receptor activity [GO:0061608]; nuclear localization sequence binding [GO:0008139]; small GTPase binding [GO:0031267]	GO:0005634; GO:0005737; GO:0006606; GO:0008139; GO:0031267; GO:0061608
A0A2R6XQ77	1.23821	1.63033	0.2371	0.99992	A0A2R6XQ77_MARPO	K Homology domain-containing protein	MARPO_0006s0255	Marchantia polymorpha (Common liverwort) (Marchantia aquatica)	542	IPR004087;IPR004088;IPR036612;	regulation of gene expression [GO:0010468]	cytoplasm [GO:0005737]	cytoplasm [GO:0005737]; mRNA binding [GO:0003729]; regulation of gene expression [GO:0010468]	mRNA binding [GO:0003729]	GO:0003729; GO:0005737; GO:0010468
A0A2R6X1Y7	-0.422694	2.57231	0.237133	0.99992	A0A2R6X1Y7_MARPO	Alcohol dehydrogenase iron-type/glycerol dehydrogenase GldA domain-containing protein	MARPO_0041s0020	Marchantia polymorpha (Common liverwort) (Marchantia aquatica)	496	IPR001670;IPR018211;IPR039697;			alcohol dehydrogenase (NAD+) activity [GO:0004022]; metal ion binding [GO:0046872]	alcohol dehydrogenase (NAD+) activity [GO:0004022]; metal ion binding [GO:0046872]	GO:0004022; GO:0046872
A0A2R6XLA2	0.642664	1.62841	0.237498	0.99992	A0A2R6XLA2_MARPO	glutathione transferase (EC 2.5.1.18)	MARPO_0009s0025	Marchantia polymorpha (Common liverwort) (Marchantia aquatica)	217	IPR010987;IPR036282;IPR004045;IPR004046;IPR034347;IPR036249;	glutathione metabolic process [GO:0006749]; response to chemical [GO:0042221]	cytoplasm [GO:0005737]	cytoplasm [GO:0005737]; glutathione binding [GO:0043295]; glutathione transferase activity [GO:0004364]; glutathione metabolic process [GO:0006749]; response to chemical [GO:0042221]	glutathione binding [GO:0043295]; glutathione transferase activity [GO:0004364]	GO:0004364; GO:0005737; GO:0006749; GO:0042221; GO:0043295
A0A2R6X8P5	-0.498666	2.42452	0.238997	0.99992	A0A2R6X8P5_MARPO	peptide-methionine (S)-S-oxide reductase (EC 1.8.4.11) (Peptide-methionine (S)-S-oxide reductase) (Protein-methionine-S-oxide reductase)	MARPO_0029s0018	Marchantia polymorpha (Common liverwort) (Marchantia aquatica)	275	IPR002569;IPR036509;	cellular response to oxidative stress [GO:0034599]; response to salt stress [GO:0009651]	chloroplast [GO:0009507]; cytoplasm [GO:0005737]	chloroplast [GO:0009507]; cytoplasm [GO:0005737]; L-methionine-(S)-S-oxide reductase activity [GO:0036456]; peptide-methionine (S)-S-oxide reductase activity [GO:0008113]; cellular response to oxidative stress [GO:0034599]; response to salt stress [GO:0009651]	L-methionine-(S)-S-oxide reductase activity [GO:0036456]; peptide-methionine (S)-S-oxide reductase activity [GO:0008113]	GO:0005737; GO:0008113; GO:0009507; GO:0009651; GO:0034599; GO:0036456
A0A2R6WUD7	1.26708	1.58516	0.243146	0.99992	A0A2R6WUD7_MARPO	NmrA-like domain-containing protein	MARPO_0057s0095	Marchantia polymorpha (Common liverwort) (Marchantia aquatica)	314	IPR036291;IPR008030;IPR045312;			oxidoreductase activity [GO:0016491]	oxidoreductase activity [GO:0016491]	GO:0016491
A0A2R6XGZ3	-0.640622	2.64356	0.245877	0.99992	A0A2R6XGZ3_MARPO	40S ribosomal protein S23	MARPO_0015s0153	Marchantia polymorpha (Common liverwort) (Marchantia aquatica)	142	IPR012340;IPR006032;IPR005680;	translation [GO:0006412]	cytosolic small ribosomal subunit [GO:0022627]; ribosome [GO:0005840]	cytosolic small ribosomal subunit [GO:0022627]; ribosome [GO:0005840]; structural constituent of ribosome [GO:0003735]; translation [GO:0006412]	structural constituent of ribosome [GO:0003735]	GO:0003735; GO:0005840; GO:0006412; GO:0022627
A0A2R6X3N5	-0.640622	2.64356	0.245877	0.99992	A0A2R6X3N5_MARPO	Splicing factor U2af large subunit (U2 auxiliary factor 65 kDa subunit) (U2 small nuclear ribonucleoprotein auxiliary factor large subunit (U2 snRNP auxiliary factor large subunit))	MARPO_0038s0053	Marchantia polymorpha (Common liverwort) (Marchantia aquatica)	561	IPR012677;IPR035979;IPR000504;IPR006529;	mRNA processing [GO:0006397]; RNA splicing [GO:0008380]	commitment complex [GO:0000243]; nuclear speck [GO:0016607]; U2-type prespliceosome [GO:0071004]; U2AF complex [GO:0089701]	commitment complex [GO:0000243]; nuclear speck [GO:0016607]; U2-type prespliceosome [GO:0071004]; U2AF complex [GO:0089701]; poly-pyrimidine tract binding [GO:0008187]; pre-mRNA 3'-splice site binding [GO:0030628]; mRNA processing [GO:0006397]; RNA splicing [GO:0008380]	poly-pyrimidine tract binding [GO:0008187]; pre-mRNA 3'-splice site binding [GO:0030628]	GO:0000243; GO:0006397; GO:0008187; GO:0008380; GO:0016607; GO:0030628; GO:0071004; GO:0089701
A0A2R6XI88	2.47162	1.64168	0.246743	0.99992	A0A2R6XI88_MARPO	MHD domain-containing protein	MARPO_0013s0056	Marchantia polymorpha (Common liverwort) (Marchantia aquatica)	448	IPR036168;IPR001392;IPR011012;IPR028565;	Golgi to lysosome transport [GO:0090160]; protein targeting [GO:0006605]	clathrin adaptor complex [GO:0030131]; cytoplasmic vesicle [GO:0031410]; cytosol [GO:0005829]; trans-Golgi network [GO:0005802]	clathrin adaptor complex [GO:0030131]; cytoplasmic vesicle [GO:0031410]; cytosol [GO:0005829]; trans-Golgi network [GO:0005802]; Golgi to lysosome transport [GO:0090160]; protein targeting [GO:0006605]		GO:0005802; GO:0005829; GO:0006605; GO:0030131; GO:0031410; GO:0090160
A0A2R6WWW2	2.47162	1.64168	0.246743	0.99992	A0A2R6WWW2_MARPO	Vacuolar protein sorting-associated protein 41 homolog	MARPO_0052s0125	Marchantia polymorpha (Common liverwort) (Marchantia aquatica)	1012	IPR000547;IPR011990;IPR016902;IPR045111;IPR015943;IPR036322;IPR001680;IPR001841;	cellular response to starvation [GO:0009267]; endosomal vesicle fusion [GO:0034058]; macroautophagy [GO:0016236]; protein targeting to vacuole [GO:0006623]	clathrin-coated vesicle [GO:0030136]; HOPS complex [GO:0030897]; late endosome [GO:0005770]	clathrin-coated vesicle [GO:0030136]; HOPS complex [GO:0030897]; late endosome [GO:0005770]; cellular response to starvation [GO:0009267]; endosomal vesicle fusion [GO:0034058]; macroautophagy [GO:0016236]; protein targeting to vacuole [GO:0006623]		GO:0005770; GO:0006623; GO:0009267; GO:0016236; GO:0030136; GO:0030897; GO:0034058
A0A2R6WKI0	2.47162	1.64168	0.246743	0.99992	A0A2R6WKI0_MARPO	Protein kinase domain-containing protein	MARPO_0081s0083	Marchantia polymorpha (Common liverwort) (Marchantia aquatica)	422	IPR045216;IPR011009;IPR000719;IPR017441;IPR008271;	phosphorylation [GO:0016310]; regulation of cell cycle [GO:0051726]	cytosol [GO:0005829]; nucleus [GO:0005634]; protein kinase CK2 complex [GO:0005956]	cytosol [GO:0005829]; nucleus [GO:0005634]; protein kinase CK2 complex [GO:0005956]; ATP binding [GO:0005524]; protein serine/threonine kinase activity [GO:0004674]; phosphorylation [GO:0016310]; regulation of cell cycle [GO:0051726]	ATP binding [GO:0005524]; protein serine/threonine kinase activity [GO:0004674]	GO:0004674; GO:0005524; GO:0005634; GO:0005829; GO:0005956; GO:0016310; GO:0051726
A0A2R6W4B2	2.47162	1.64168	0.246743	0.99992	A0A2R6W4B2_MARPO	Pre-mRNA-processing factor 19 (EC 2.3.2.27)	MARPO_0157s0022	Marchantia polymorpha (Common liverwort) (Marchantia aquatica)	525	IPR013915;IPR038959;IPR003613;IPR015943;IPR036322;IPR001680;IPR013083;	DNA repair [GO:0006281]; mRNA splicing, via spliceosome [GO:0000398]; protein ubiquitination [GO:0016567]	cytoplasm [GO:0005737]; Prp19 complex [GO:0000974]; U2-type catalytic step 1 spliceosome [GO:0071006]	cytoplasm [GO:0005737]; Prp19 complex [GO:0000974]; U2-type catalytic step 1 spliceosome [GO:0071006]; ubiquitin protein ligase activity [GO:0061630]; ubiquitin-protein transferase activity [GO:0004842]; DNA repair [GO:0006281]; mRNA splicing, via spliceosome [GO:0000398]; protein ubiquitination [GO:0016567]	ubiquitin protein ligase activity [GO:0061630]; ubiquitin-protein transferase activity [GO:0004842]	GO:0000398; GO:0000974; GO:0004842; GO:0005737; GO:0006281; GO:0016567; GO:0061630; GO:0071006
A0A2R6WEJ0	2.47162	1.64168	0.246743	0.99992	A0A2R6WEJ0_MARPO	Coiled-coil domain-containing protein SCD2	MARPO_0101s0059	Marchantia polymorpha (Common liverwort) (Marchantia aquatica)	543	IPR040321;	cytokinesis by cell plate formation [GO:0000911]		cytokinesis by cell plate formation [GO:0000911]		GO:0000911
A0A2R6XP56	-2.02389	1.61186	0.250611	0.99992	A0A2R6XP56_MARPO	Sucrose-phosphate synthase (EC 2.4.1.14)	MARPO_0007s0253	Marchantia polymorpha (Common liverwort) (Marchantia aquatica)	1103	IPR001296;IPR023214;IPR006380;IPR035659;IPR012819;IPR000368;	sucrose biosynthetic process [GO:0005986]		sucrose synthase activity [GO:0016157]; sucrose-phosphate synthase activity [GO:0046524]; sucrose biosynthetic process [GO:0005986]	sucrose synthase activity [GO:0016157]; sucrose-phosphate synthase activity [GO:0046524]	GO:0005986; GO:0016157; GO:0046524
A0A2R6WQL8	-2.02389	1.61186	0.250611	0.99992	A0A2R6WQL8_MARPO	HIT domain-containing protein	MARPO_0066s0117	Marchantia polymorpha (Common liverwort) (Marchantia aquatica)	194	IPR019808;IPR001310;IPR011146;IPR036265;	purine ribonucleotide metabolic process [GO:0009150]; sulfur compound metabolic process [GO:0006790]	cytoplasm [GO:0005737]	cytoplasm [GO:0005737]; adenylylsulfatase activity [GO:0047627]; purine ribonucleotide metabolic process [GO:0009150]; sulfur compound metabolic process [GO:0006790]	adenylylsulfatase activity [GO:0047627]	GO:0005737; GO:0006790; GO:0009150; GO:0047627
A0A2R6WJH1	-1.53131	1.52764	0.251163	0.99992	A0A2R6WJH1_MARPO	Obg-like ATPase 1	MARPO_0084s0078	Marchantia polymorpha (Common liverwort) (Marchantia aquatica)	430	IPR004396;IPR012675;IPR031167;IPR006073;IPR027417;IPR012676;IPR023192;IPR013029;IPR041706;		cytoplasm [GO:0005737]	cytoplasm [GO:0005737]; ATP binding [GO:0005524]; ATP hydrolysis activity [GO:0016887]; GTP binding [GO:0005525]; ribosomal large subunit binding [GO:0043023]	ATP binding [GO:0005524]; ATP hydrolysis activity [GO:0016887]; GTP binding [GO:0005525]; ribosomal large subunit binding [GO:0043023]	GO:0005524; GO:0005525; GO:0005737; GO:0016887; GO:0043023
A0A2R6WSA1	-0.647937	2.47039	0.251685	0.99992	A0A2R6WSA1_MARPO	ATP synthase subunit b', chloroplastic	MARPO_0061s0013	Marchantia polymorpha (Common liverwort) (Marchantia aquatica)	248	IPR034679;IPR002146;	proton motive force-driven ATP synthesis [GO:0015986]	proton-transporting ATP synthase complex, coupling factor F(o) [GO:0045263]	proton-transporting ATP synthase complex, coupling factor F(o) [GO:0045263]; mRNA binding [GO:0003729]; protein domain specific binding [GO:0019904]; proton transmembrane transporter activity [GO:0015078]; proton motive force-driven ATP synthesis [GO:0015986]	mRNA binding [GO:0003729]; protein domain specific binding [GO:0019904]; proton transmembrane transporter activity [GO:0015078]	GO:0003729; GO:0015078; GO:0015986; GO:0019904; GO:0045263
A0A2R6XN30	1.04787	1.52657	0.251755	0.99992	A0A2R6XN30_MARPO	Peroxidase (EC 1.11.1.7)	MARPO_0008s0265	Marchantia polymorpha (Common liverwort) (Marchantia aquatica)	323	IPR002016;IPR010255;IPR000823;IPR019793;IPR033905;	hydrogen peroxide catabolic process [GO:0042744]; response to oxidative stress [GO:0006979]	extracellular region [GO:0005576]; plant-type cell wall [GO:0009505]	extracellular region [GO:0005576]; plant-type cell wall [GO:0009505]; heme binding [GO:0020037]; lactoperoxidase activity [GO:0140825]; metal ion binding [GO:0046872]; peroxidase activity [GO:0004601]; hydrogen peroxide catabolic process [GO:0042744]; response to oxidative stress [GO:0006979]	heme binding [GO:0020037]; lactoperoxidase activity [GO:0140825]; metal ion binding [GO:0046872]; peroxidase activity [GO:0004601]	GO:0004601; GO:0005576; GO:0006979; GO:0009505; GO:0020037; GO:0042744; GO:0046872; GO:0140825
A0A2R6WQV7	0.593469	1.57474	0.253829	0.99992	A0A2R6WQV7_MARPO	Uncharacterized protein	MARPO_0065s0050	Marchantia polymorpha (Common liverwort) (Marchantia aquatica)	1135	IPR011992;IPR002048;IPR000261;	endocytosis [GO:0006897]; endosomal transport [GO:0016197]	cytoplasm [GO:0005737]; intracellular membrane-bounded organelle [GO:0043231]; plasma membrane [GO:0005886]	cytoplasm [GO:0005737]; intracellular membrane-bounded organelle [GO:0043231]; plasma membrane [GO:0005886]; calcium ion binding [GO:0005509]; endocytosis [GO:0006897]; endosomal transport [GO:0016197]	calcium ion binding [GO:0005509]	GO:0005509; GO:0005737; GO:0005886; GO:0006897; GO:0016197; GO:0043231
A0A2R6XQV5	0.621645	1.93464	0.253829	0.99992	A0A2R6XQV5_MARPO	protein-synthesizing GTPase (EC 3.6.5.3)	MARPO_0005s0129	Marchantia polymorpha (Common liverwort) (Marchantia aquatica)	463	IPR004161;IPR015256;IPR044127;IPR044128;IPR027417;IPR000795;IPR009000;IPR009001;	formation of translation preinitiation complex [GO:0001731]	eukaryotic translation initiation factor 2 complex [GO:0005850]	eukaryotic translation initiation factor 2 complex [GO:0005850]; GTP binding [GO:0005525]; GTPase activity [GO:0003924]; translation initiation factor activity [GO:0003743]; tRNA binding [GO:0000049]; formation of translation preinitiation complex [GO:0001731]	GTP binding [GO:0005525]; GTPase activity [GO:0003924]; translation initiation factor activity [GO:0003743]; tRNA binding [GO:0000049]	GO:0000049; GO:0001731; GO:0003743; GO:0003924; GO:0005525; GO:0005850
A0A2R6WMB3	0.649509	3.03682	0.253829	0.99992	A0A2R6WMB3_MARPO	Clathrin light chain	MARPO_0075s0069	Marchantia polymorpha (Common liverwort) (Marchantia aquatica)	388	IPR000996;	clathrin-dependent endocytosis [GO:0072583]; intracellular protein transport [GO:0006886]	clathrin coat of coated pit [GO:0030132]; clathrin coat of trans-Golgi network vesicle [GO:0030130]; clathrin vesicle coat [GO:0030125]; plasma membrane [GO:0005886]	clathrin coat of coated pit [GO:0030132]; clathrin coat of trans-Golgi network vesicle [GO:0030130]; clathrin vesicle coat [GO:0030125]; plasma membrane [GO:0005886]; clathrin heavy chain binding [GO:0032050]; structural molecule activity [GO:0005198]; clathrin-dependent endocytosis [GO:0072583]; intracellular protein transport [GO:0006886]	clathrin heavy chain binding [GO:0032050]; structural molecule activity [GO:0005198]	GO:0005198; GO:0005886; GO:0006886; GO:0030125; GO:0030130; GO:0030132; GO:0032050; GO:0072583
A0A2R6X9S3	0.671245	1.67842	0.253829	0.99992	A0A2R6X9S3_MARPO	RanBD1 domain-containing protein	MARPO_0028s0135	Marchantia polymorpha (Common liverwort) (Marchantia aquatica)	240	IPR011993;IPR000156;IPR045255;IPR045256;	mRNA transport [GO:0051028]; nucleocytoplasmic transport [GO:0006913]; protein transport [GO:0015031]	cytoplasm [GO:0005737]; nuclear pore [GO:0005643]	cytoplasm [GO:0005737]; nuclear pore [GO:0005643]; mRNA transport [GO:0051028]; nucleocytoplasmic transport [GO:0006913]; protein transport [GO:0015031]		GO:0005643; GO:0005737; GO:0006913; GO:0015031; GO:0051028
A0A2R6WZF5	-0.63596	1.50868	0.253887	0.99992	A0A2R6WZF5_MARPO	Tubulin gamma chain	MARPO_0046s0055	Marchantia polymorpha (Common liverwort) (Marchantia aquatica)	475	IPR002454;IPR008280;IPR000217;IPR037103;IPR018316;IPR036525;IPR023123;IPR017975;IPR003008;	cytoplasmic microtubule organization [GO:0031122]; meiotic spindle organization [GO:0000212]; microtubule nucleation [GO:0007020]; mitotic cell cycle [GO:0000278]; mitotic sister chromatid segregation [GO:0000070]; mitotic spindle organization [GO:0007052]	cytoplasm [GO:0005737]; gamma-tubulin complex [GO:0000930]; microtubule [GO:0005874]; nucleus [GO:0005634]; spindle [GO:0005819]	cytoplasm [GO:0005737]; gamma-tubulin complex [GO:0000930]; microtubule [GO:0005874]; nucleus [GO:0005634]; spindle [GO:0005819]; GTP binding [GO:0005525]; structural constituent of cytoskeleton [GO:0005200]; cytoplasmic microtubule organization [GO:0031122]; meiotic spindle organization [GO:0000212]; microtubule nucleation [GO:0007020]; mitotic cell cycle [GO:0000278]; mitotic sister chromatid s…	GTP binding [GO:0005525]; structural constituent of cytoskeleton [GO:0005200]	GO:0000070; GO:0000212; GO:0000278; GO:0000930; GO:0005200; GO:0005525; GO:0005634; GO:0005737; GO:0005819; GO:0005874; GO:0007020; GO:0007052; GO:0031122
A0A2R6W6L9	-0.694814	1.78774	0.257321	0.99992	A0A2R6W6L9_MARPO	glutamine synthetase (EC 6.3.1.2)	MARPO_0140s0025	Marchantia polymorpha (Common liverwort) (Marchantia aquatica)	459	IPR008147;IPR036651;IPR014746;IPR008146;IPR027303;IPR017536;	glutamine biosynthetic process [GO:0006542]		glutamine synthetase activity [GO:0004356]; glutamine biosynthetic process [GO:0006542]	glutamine synthetase activity [GO:0004356]	GO:0004356; GO:0006542
A0A2R6XUW0	-1.09029	1.82522	0.259353	0.99992	A0A2R6XUW0_MARPO	Sm-like protein LSM2	MARPO_0002s0343	Marchantia polymorpha (Common liverwort) (Marchantia aquatica)	93	IPR010920;IPR047575;IPR001163;IPR016654;	mRNA splicing, via spliceosome [GO:0000398]	catalytic step 2 spliceosome [GO:0071013]; Lsm1-7-Pat1 complex [GO:1990726]; P-body [GO:0000932]; precatalytic spliceosome [GO:0071011]; U4/U6 x U5 tri-snRNP complex [GO:0046540]; U6 snRNP [GO:0005688]	catalytic step 2 spliceosome [GO:0071013]; Lsm1-7-Pat1 complex [GO:1990726]; P-body [GO:0000932]; precatalytic spliceosome [GO:0071011]; U4/U6 x U5 tri-snRNP complex [GO:0046540]; U6 snRNP [GO:0005688]; RNA binding [GO:0003723]; mRNA splicing, via spliceosome [GO:0000398]	RNA binding [GO:0003723]	GO:0000398; GO:0000932; GO:0003723; GO:0005688; GO:0046540; GO:0071011; GO:0071013; GO:1990726
A0A2R6X6J2	1.43908	1.46809	0.259861	0.99992	A0A2R6X6J2_MARPO	XS domain-containing protein	MARPO_0033s0105	Marchantia polymorpha (Common liverwort) (Marchantia aquatica)	1013	IPR044287;IPR005380;IPR038588;IPR005381;	defense response to virus [GO:0051607]; regulatory ncRNA-mediated gene silencing [GO:0031047]		defense response to virus [GO:0051607]; regulatory ncRNA-mediated gene silencing [GO:0031047]		GO:0031047; GO:0051607
A0A2R6X389	0.781282	1.48631	0.260043	0.99992	A0A2R6X389_MARPO	Uncharacterized protein	MARPO_0039s0070	Marchantia polymorpha (Common liverwort) (Marchantia aquatica)	273	IPR009643;			transcription corepressor activity [GO:0003714]	transcription corepressor activity [GO:0003714]	GO:0003714
A0A2R6XH27	0.78037	2.14361	0.260043	0.99992	A0A2R6XH27_MARPO	L-ascorbate peroxidase (EC 1.11.1.11)	MARPO_0015s0180	Marchantia polymorpha (Common liverwort) (Marchantia aquatica)	295	IPR044831;IPR002016;IPR010255;IPR002207;IPR019794;IPR019793;	cellular response to oxidative stress [GO:0034599]; hydrogen peroxide catabolic process [GO:0042744]; response to reactive oxygen species [GO:0000302]	chloroplast [GO:0009507]; membrane [GO:0016020]	chloroplast [GO:0009507]; membrane [GO:0016020]; heme binding [GO:0020037]; L-ascorbate peroxidase activity [GO:0016688]; metal ion binding [GO:0046872]; peroxidase activity [GO:0004601]; cellular response to oxidative stress [GO:0034599]; hydrogen peroxide catabolic process [GO:0042744]; response to reactive oxygen species [GO:0000302]	heme binding [GO:0020037]; L-ascorbate peroxidase activity [GO:0016688]; metal ion binding [GO:0046872]; peroxidase activity [GO:0004601]	GO:0000302; GO:0004601; GO:0009507; GO:0016020; GO:0016688; GO:0020037; GO:0034599; GO:0042744; GO:0046872
A0A2R6XIR5	-0.690081	2.42676	0.262666	0.99992	A0A2R6XIR5_MARPO	Uncharacterized protein	MARPO_0013s0199	Marchantia polymorpha (Common liverwort) (Marchantia aquatica)	282	IPR022796;	nonphotochemical quenching [GO:0010196]; response to high light intensity [GO:0009644]; thylakoid membrane organization [GO:0010027]	membrane [GO:0016020]; plastid [GO:0009536]	membrane [GO:0016020]; plastid [GO:0009536]; mRNA binding [GO:0003729]; protein domain specific binding [GO:0019904]; nonphotochemical quenching [GO:0010196]; response to high light intensity [GO:0009644]; thylakoid membrane organization [GO:0010027]	mRNA binding [GO:0003729]; protein domain specific binding [GO:0019904]	GO:0003729; GO:0009536; GO:0009644; GO:0010027; GO:0010196; GO:0016020; GO:0019904
A0A2R6XGF6	1.09676	1.44812	0.262874	0.99992	A0A2R6XGF6_MARPO	phosphoglycerate mutase (2,3-diphosphoglycerate-dependent) (EC 5.4.2.11)	MARPO_0015s0021	Marchantia polymorpha (Common liverwort) (Marchantia aquatica)	344	IPR013078;IPR029033;IPR001345;IPR005952;	glycolytic process [GO:0006096]		2,3-bisphosphoglycerate-dependent phosphoglycerate mutase activity [GO:0046538]; glycolytic process [GO:0006096]	2,3-bisphosphoglycerate-dependent phosphoglycerate mutase activity [GO:0046538]	GO:0006096; GO:0046538
A0A2R6WQI7	1.09676	1.44812	0.262874	0.99992	A0A2R6WQI7_MARPO	isopentenyl-diphosphate Delta-isomerase (EC 5.3.3.2)	MARPO_0066s0080	Marchantia polymorpha (Common liverwort) (Marchantia aquatica)	341	IPR011876;IPR015797;IPR000086;	chlorophyll biosynthetic process [GO:0015995]; dimethylallyl diphosphate biosynthetic process [GO:0050992]; isopentenyl diphosphate biosynthetic process [GO:0009240]	cytoplasm [GO:0005737]	cytoplasm [GO:0005737]; isopentenyl-diphosphate delta-isomerase activity [GO:0004452]; chlorophyll biosynthetic process [GO:0015995]; dimethylallyl diphosphate biosynthetic process [GO:0050992]; isopentenyl diphosphate biosynthetic process [GO:0009240]	isopentenyl-diphosphate delta-isomerase activity [GO:0004452]	GO:0004452; GO:0005737; GO:0009240; GO:0015995; GO:0050992
A0A2R6W4L9	0.337185	1.96358	0.267492	0.99992	A0A2R6W4L9_MARPO	MI domain-containing protein	MARPO_0154s0021	Marchantia polymorpha (Common liverwort) (Marchantia aquatica)	868	IPR016024;IPR045208;IPR003891;IPR003890;		eukaryotic translation initiation factor 4F complex [GO:0016281]	eukaryotic translation initiation factor 4F complex [GO:0016281]; mRNA binding [GO:0003729]; translation initiation factor activity [GO:0003743]	mRNA binding [GO:0003729]; translation initiation factor activity [GO:0003743]	GO:0003729; GO:0003743; GO:0016281
A0A2R6X7L7	-0.726879	1.65293	0.267555	0.99992	A0A2R6X7L7_MARPO	Ribulose bisphosphate carboxylase/oxygenase activase, chloroplastic (RA) (RuBisCO activase)	MARPO_0031s0065	Marchantia polymorpha (Common liverwort) (Marchantia aquatica)	490	IPR003959;IPR027417;IPR044960;		chloroplast stroma [GO:0009570]	chloroplast stroma [GO:0009570]; ATP binding [GO:0005524]; ATP hydrolysis activity [GO:0016887]; ribulose-1,5-bisphosphate carboxylase/oxygenase activator activity [GO:0046863]	ATP binding [GO:0005524]; ATP hydrolysis activity [GO:0016887]; ribulose-1,5-bisphosphate carboxylase/oxygenase activator activity [GO:0046863]	GO:0005524; GO:0009570; GO:0016887; GO:0046863
A0A2R6WZ67	2.51183	1.47701	0.269272	0.99992	A0A2R6WZ67_MARPO	Serine/threonine-protein kinase TOR (EC 2.7.11.1)	MARPO_0047s0119	Marchantia polymorpha (Common liverwort) (Marchantia aquatica)	2440	IPR011989;IPR016024;IPR024585;IPR003152;IPR009076;IPR036738;IPR011009;IPR000403;IPR036940;IPR018936;IPR003151;IPR014009;IPR026683;	negative regulation of macroautophagy [GO:0016242]; phosphorylation [GO:0016310]; TOR signaling [GO:0031929]	nucleus [GO:0005634]; TORC1 complex [GO:0031931]; TORC2 complex [GO:0031932]	nucleus [GO:0005634]; TORC1 complex [GO:0031931]; TORC2 complex [GO:0031932]; ATP binding [GO:0005524]; protein serine kinase activity [GO:0106310]; protein serine/threonine kinase activity [GO:0004674]; protein-containing complex binding [GO:0044877]; negative regulation of macroautophagy [GO:0016242]; phosphorylation [GO:0016310]; TOR signaling [GO:0031929]	ATP binding [GO:0005524]; protein serine kinase activity [GO:0106310]; protein serine/threonine kinase activity [GO:0004674]; protein-containing complex binding [GO:0044877]	GO:0004674; GO:0005524; GO:0005634; GO:0016242; GO:0016310; GO:0031929; GO:0031931; GO:0031932; GO:0044877; GO:0106310
A0A2R6XIC1	0.665399	1.41334	0.269354	0.99992	A0A2R6XIC1_MARPO	Aconitate hydratase	MARPO_0013s0086	Marchantia polymorpha (Common liverwort) (Marchantia aquatica)	1039	IPR044137;IPR015931;IPR001030;IPR015928;IPR006249;IPR018136;IPR036008;IPR000573;	citrate metabolic process [GO:0006101]; tricarboxylic acid cycle [GO:0006099]	cytosol [GO:0005829]; mitochondrion [GO:0005739]	cytosol [GO:0005829]; mitochondrion [GO:0005739]; 4 iron, 4 sulfur cluster binding [GO:0051539]; aconitate hydratase activity [GO:0003994]; iron-responsive element binding [GO:0030350]; metal ion binding [GO:0046872]; citrate metabolic process [GO:0006101]; tricarboxylic acid cycle [GO:0006099]	4 iron, 4 sulfur cluster binding [GO:0051539]; aconitate hydratase activity [GO:0003994]; iron-responsive element binding [GO:0030350]; metal ion binding [GO:0046872]	GO:0003994; GO:0005739; GO:0005829; GO:0006099; GO:0006101; GO:0030350; GO:0046872; GO:0051539
Q8VXD7	-0.290137	1.40161	0.270084	0.99992	Q8VXD7_MARPO	Glyceraldehyde-3-phosphate dehydrogenase (EC 1.2.1.-)	gapB MARPO_0055s0115	Marchantia polymorpha (Common liverwort) (Marchantia aquatica)	457	IPR020831;IPR020830;IPR020829;IPR020828;IPR006424;IPR036291;	glucose metabolic process [GO:0006006]; response to cold [GO:0009409]; response to light stimulus [GO:0009416]; response to sucrose [GO:0009744]	stromule [GO:0010319]	stromule [GO:0010319]; glyceraldehyde-3-phosphate dehydrogenase (NAD+) (phosphorylating) activity [GO:0004365]; mRNA binding [GO:0003729]; NAD binding [GO:0051287]; NADP binding [GO:0050661]; glucose metabolic process [GO:0006006]; response to cold [GO:0009409]; response to light stimulus [GO:0009416]; response to sucrose [GO:0009744]	glyceraldehyde-3-phosphate dehydrogenase (NAD+) (phosphorylating) activity [GO:0004365]; mRNA binding [GO:0003729]; NAD binding [GO:0051287]; NADP binding [GO:0050661]	GO:0003729; GO:0004365; GO:0006006; GO:0009409; GO:0009416; GO:0009744; GO:0010319; GO:0050661; GO:0051287
A0A2R6XQI3	-0.495946	2.80611	0.270189	0.99992	A0A2R6XQI3_MARPO	Large ribosomal subunit protein bL9c (50S ribosomal protein L9, chloroplastic) (CL9)	MARPO_0005s0034	Marchantia polymorpha (Common liverwort) (Marchantia aquatica)	206	IPR000244;IPR009027;IPR020594;IPR020069;IPR036791;IPR020070;IPR036935;	translation [GO:0006412]	mitochondrion [GO:0005739]; ribonucleoprotein complex [GO:1990904]; ribosome [GO:0005840]	mitochondrion [GO:0005739]; ribonucleoprotein complex [GO:1990904]; ribosome [GO:0005840]; mRNA binding [GO:0003729]; rRNA binding [GO:0019843]; structural constituent of ribosome [GO:0003735]; translation [GO:0006412]	mRNA binding [GO:0003729]; rRNA binding [GO:0019843]; structural constituent of ribosome [GO:0003735]	GO:0003729; GO:0003735; GO:0005739; GO:0005840; GO:0006412; GO:0019843; GO:1990904
A0A2R6VYA7	-0.512174	2.06509	0.270189	0.99992	A0A2R6VYA7_MARPO	Uncharacterized protein	MARPO_0946s0001	Marchantia polymorpha (Common liverwort) (Marchantia aquatica)	206	IPR027417;IPR005225;IPR001806;		vacuolar membrane [GO:0005774]	vacuolar membrane [GO:0005774]; GTP binding [GO:0005525]; GTPase activity [GO:0003924]	GTP binding [GO:0005525]; GTPase activity [GO:0003924]	GO:0003924; GO:0005525; GO:0005774
A0A2R6W2Q6	-0.947684	1.61908	0.27069	0.99992	A0A2R6W2Q6_MARPO	Histone H4	MARPO_0010s0210 MARPO_0010s0211 MARPO_0010s0212 MARPO_0117s0022 MARPO_0172s0017 MARPO_0172s0018 MARPO_0214s0009 MARPO_0214s0010	Marchantia polymorpha (Common liverwort) (Marchantia aquatica)	103	IPR035425;IPR009072;IPR001951;IPR019809;	nucleosome assembly [GO:0006334]	nucleosome [GO:0000786]; nucleus [GO:0005634]	nucleosome [GO:0000786]; nucleus [GO:0005634]; DNA binding [GO:0003677]; protein heterodimerization activity [GO:0046982]; structural constituent of chromatin [GO:0030527]; nucleosome assembly [GO:0006334]	DNA binding [GO:0003677]; protein heterodimerization activity [GO:0046982]; structural constituent of chromatin [GO:0030527]	GO:0000786; GO:0003677; GO:0005634; GO:0006334; GO:0030527; GO:0046982
A0A2R6WCZ3	-0.752854	1.88348	0.271746	0.99992	A0A2R6WCZ3_MARPO	Phytoene dehydrogenase (EC 1.3.5.5)	MARPO_0108s0060	Marchantia polymorpha (Common liverwort) (Marchantia aquatica)	580	IPR002937;IPR036188;IPR014102;	carotenoid biosynthetic process [GO:0016117]	chloroplast [GO:0009507]; chromoplast [GO:0009509]; membrane [GO:0016020]	chloroplast [GO:0009507]; chromoplast [GO:0009509]; membrane [GO:0016020]; oxidoreductase activity [GO:0016491]; phytoene dehydrogenase activity [GO:0016166]; carotenoid biosynthetic process [GO:0016117]	oxidoreductase activity [GO:0016491]; phytoene dehydrogenase activity [GO:0016166]	GO:0009507; GO:0009509; GO:0016020; GO:0016117; GO:0016166; GO:0016491
A0A2R6XI95	-0.353272	2.51478	0.272367	0.99992	A0A2R6XI95_MARPO	Uncharacterized protein	MARPO_0013s0060	Marchantia polymorpha (Common liverwort) (Marchantia aquatica)	690	IPR043129;IPR012725;IPR018181;IPR029048;IPR029047;IPR013126;	chaperone cofactor-dependent protein refolding [GO:0051085]; protein refolding [GO:0042026]	cytoplasm [GO:0005737]; mitochondrion [GO:0005739]	cytoplasm [GO:0005737]; mitochondrion [GO:0005739]; ATP binding [GO:0005524]; ATP hydrolysis activity [GO:0016887]; ATP-dependent protein folding chaperone [GO:0140662]; heat shock protein binding [GO:0031072]; protein folding chaperone [GO:0044183]; unfolded protein binding [GO:0051082]; chaperone cofactor-dependent protein refolding [GO:0051085]; protein refolding [GO:0042026]	ATP binding [GO:0005524]; ATP hydrolysis activity [GO:0016887]; ATP-dependent protein folding chaperone [GO:0140662]; heat shock protein binding [GO:0031072]; protein folding chaperone [GO:0044183]; unfolded protein binding [GO:0051082]	GO:0005524; GO:0005737; GO:0005739; GO:0016887; GO:0031072; GO:0042026; GO:0044183; GO:0051082; GO:0051085; GO:0140662
A0A2R6XW24	0.588811	1.49539	0.273028	0.99992	A0A2R6XW24_MARPO	peptidylprolyl isomerase (EC 5.2.1.8)	MARPO_0001s0304	Marchantia polymorpha (Common liverwort) (Marchantia aquatica)	579	IPR046357;IPR001179;IPR011990;IPR019734;			peptidyl-prolyl cis-trans isomerase activity [GO:0003755]	peptidyl-prolyl cis-trans isomerase activity [GO:0003755]	GO:0003755
A0A2R6XKD5	1.10464	1.38227	0.273165	0.99992	A0A2R6XKD5_MARPO	Uncharacterized protein	MARPO_0010s0012	Marchantia polymorpha (Common liverwort) (Marchantia aquatica)	1469	IPR009462;IPR016197;IPR000953;IPR023780;IPR009463;IPR010886;IPR014001;IPR001650;IPR027417;IPR038718;IPR000330;IPR019786;IPR001965;IPR019787;IPR013083;	chromatin remodeling [GO:0006338]	chromatin [GO:0000785]; nucleus [GO:0005634]	chromatin [GO:0000785]; nucleus [GO:0005634]; ATP binding [GO:0005524]; ATP hydrolysis activity [GO:0016887]; ATP-dependent chromatin remodeler activity [GO:0140658]; chromatin binding [GO:0003682]; DNA binding [GO:0003677]; helicase activity [GO:0004386]; histone binding [GO:0042393]; metal ion binding [GO:0046872]; structural constituent of chromatin [GO:0030527]; chromatin remodeling [GO:00063…	ATP binding [GO:0005524]; ATP hydrolysis activity [GO:0016887]; ATP-dependent chromatin remodeler activity [GO:0140658]; chromatin binding [GO:0003682]; DNA binding [GO:0003677]; helicase activity [GO:0004386]; histone binding [GO:0042393]; metal ion binding [GO:0046872]; structural constituent of chromatin [GO:0030527]	GO:0000785; GO:0003677; GO:0003682; GO:0004386; GO:0005524; GO:0005634; GO:0006338; GO:0016887; GO:0030527; GO:0042393; GO:0046872; GO:0140658
A0A2R6X9B1	0.668611	2.2115	0.274313	0.99992	A0A2R6X9B1_MARPO	Uncharacterized protein	MARPO_0028s0022	Marchantia polymorpha (Common liverwort) (Marchantia aquatica)	511	IPR011249;IPR011765;IPR001431;IPR007863;	proteolysis [GO:0006508]	mitochondrion [GO:0005739]	mitochondrion [GO:0005739]; metal ion binding [GO:0046872]; metalloendopeptidase activity [GO:0004222]; proteolysis [GO:0006508]	metal ion binding [GO:0046872]; metalloendopeptidase activity [GO:0004222]	GO:0004222; GO:0005739; GO:0006508; GO:0046872
A0A2R6WPY6	-0.791478	1.60113	0.274883	0.99992	A0A2R6WPY6_MARPO	RRM domain-containing protein	MARPO_0067s0005	Marchantia polymorpha (Common liverwort) (Marchantia aquatica)	665	IPR012677;IPR035979;IPR029123;IPR006509;IPR000504;IPR003954;	mRNA processing [GO:0006397]	nucleus [GO:0005634]	nucleus [GO:0005634]; RNA binding [GO:0003723]; U1 snRNP binding [GO:1990446]; mRNA processing [GO:0006397]	RNA binding [GO:0003723]; U1 snRNP binding [GO:1990446]	GO:0003723; GO:0005634; GO:0006397; GO:1990446
A0A2R6XD03	0.828541	1.79707	0.276182	0.99992	A0A2R6XD03_MARPO	Tyrosine specific protein phosphatases domain-containing protein	MARPO_0022s0091	Marchantia polymorpha (Common liverwort) (Marchantia aquatica)	1267	IPR029021;		cytoplasm [GO:0005737]	cytoplasm [GO:0005737]; protein tyrosine phosphatase activity [GO:0004725]	protein tyrosine phosphatase activity [GO:0004725]	GO:0004725; GO:0005737
A0A2R6XJZ8	0.839793	1.83233	0.276182	0.99992	A0A2R6XJZ8_MARPO	Pep3/Vps18/deep orange domain-containing protein	MARPO_0011s0120	Marchantia polymorpha (Common liverwort) (Marchantia aquatica)	1031	IPR000547;IPR007810;	endosome organization [GO:0007032]; intracellular protein transport [GO:0006886]; organelle fusion [GO:0048284]; vacuole organization [GO:0007033]; vesicle docking involved in exocytosis [GO:0006904]	endosome [GO:0005768]; HOPS complex [GO:0030897]	endosome [GO:0005768]; HOPS complex [GO:0030897]; metal ion binding [GO:0046872]; protein-macromolecule adaptor activity [GO:0030674]; endosome organization [GO:0007032]; intracellular protein transport [GO:0006886]; organelle fusion [GO:0048284]; vacuole organization [GO:0007033]; vesicle docking involved in exocytosis [GO:0006904]	metal ion binding [GO:0046872]; protein-macromolecule adaptor activity [GO:0030674]	GO:0005768; GO:0006886; GO:0006904; GO:0007032; GO:0007033; GO:0030674; GO:0030897; GO:0046872; GO:0048284
A0A2R6W1C6	0.83559	1.72972	0.276182	0.99992	A0A2R6W1C6_MARPO	C2 domain-containing protein	MARPO_0188s0003	Marchantia polymorpha (Common liverwort) (Marchantia aquatica)	317	IPR000008;IPR035892;
A0A2R6XCU3	0.851157	2.23928	0.276182	0.99992	A0A2R6XCU3_MARPO	Thioredoxin domain-containing protein	MARPO_0022s0042	Marchantia polymorpha (Common liverwort) (Marchantia aquatica)	144	IPR036249;IPR017937;IPR013766;
A0A2R6X7S0	0.854637	1.96923	0.276182	0.99992	A0A2R6X7S0_MARPO	UBR-type domain-containing protein	MARPO_0031s0115	Marchantia polymorpha (Common liverwort) (Marchantia aquatica)	5256	IPR016024;IPR025704;IPR045189;IPR003126;IPR000433;IPR043145;	auxin polar transport [GO:0009926]		zinc ion binding [GO:0008270]; auxin polar transport [GO:0009926]	zinc ion binding [GO:0008270]	GO:0008270; GO:0009926
A0A2R6XB84	2.52331	1.42925	0.276377	0.99992	A0A2R6XB84_MARPO	Protein kinase domain-containing protein	MARPO_0025s0051	Marchantia polymorpha (Common liverwort) (Marchantia aquatica)	825	IPR011989;IPR016024;IPR011009;IPR000719;			ATP binding [GO:0005524]; protein kinase activity [GO:0004672]	ATP binding [GO:0005524]; protein kinase activity [GO:0004672]	GO:0004672; GO:0005524
A0A2R6WPQ7	-0.805287	2.36833	0.276426	0.99992	A0A2R6WPQ7_MARPO	DUF4005 domain-containing protein	MARPO_0068s0050	Marchantia polymorpha (Common liverwort) (Marchantia aquatica)	708	IPR025064;IPR000048;
A0A2R6WXG6	-0.814802	1.56264	0.276426	0.99992	A0A2R6WXG6_MARPO	Rhodanese domain-containing protein	MARPO_0050s0021	Marchantia polymorpha (Common liverwort) (Marchantia aquatica)	248	IPR001763;IPR036873;IPR043186;
A0A2R6WR80	-0.819032	1.41038	0.276426	0.99992	A0A2R6WR80_MARPO	Phosphatidylserine decarboxylase proenzyme 2 (EC 4.1.1.65) [Cleaved into: Phosphatidylserine decarboxylase 2 beta chain; Phosphatidylserine decarboxylase 2 alpha chain]	PSD2 MARPO_0064s0044	Marchantia polymorpha (Common liverwort) (Marchantia aquatica)	698	IPR000008;IPR035892;IPR011992;IPR018247;IPR002048;IPR003817;IPR033177;IPR033179;	phosphatidylethanolamine biosynthetic process [GO:0006646]; protein autoprocessing [GO:0016540]	membrane [GO:0016020]	membrane [GO:0016020]; calcium ion binding [GO:0005509]; phosphatidylserine decarboxylase activity [GO:0004609]; phosphatidylethanolamine biosynthetic process [GO:0006646]; protein autoprocessing [GO:0016540]	calcium ion binding [GO:0005509]; phosphatidylserine decarboxylase activity [GO:0004609]	GO:0004609; GO:0005509; GO:0006646; GO:0016020; GO:0016540
A0A2R6VX48	-0.396859	1.54112	0.276967	0.99992	A0A2R6VX48_MARPO	Uncharacterized protein	MARPO_YA0041	Marchantia polymorpha (Common liverwort) (Marchantia aquatica)	217	IPR027417;IPR005225;IPR001806;	vesicle-mediated transport [GO:0016192]	endosome [GO:0005768]	endosome [GO:0005768]; GTP binding [GO:0005525]; GTPase activity [GO:0003924]; vesicle-mediated transport [GO:0016192]	GTP binding [GO:0005525]; GTPase activity [GO:0003924]	GO:0003924; GO:0005525; GO:0005768; GO:0016192
A0A2R6WKE8	-0.420906	2.52135	0.277521	0.99992	A0A2R6WKE8_MARPO	3-isopropylmalate dehydratase (EC 4.2.1.33)	MARPO_0081s0061	Marchantia polymorpha (Common liverwort) (Marchantia aquatica)	512	IPR015931;IPR001030;IPR036008;IPR006251;IPR033941;	glucosinolate biosynthetic process [GO:0019761]; leucine biosynthetic process [GO:0009098]		3-isopropylmalate dehydratase activity [GO:0003861]; 4 iron, 4 sulfur cluster binding [GO:0051539]; intramolecular transferase activity, transferring hydroxy groups [GO:0050486]; metal ion binding [GO:0046872]; glucosinolate biosynthetic process [GO:0019761]; leucine biosynthetic process [GO:0009098]	3-isopropylmalate dehydratase activity [GO:0003861]; 4 iron, 4 sulfur cluster binding [GO:0051539]; intramolecular transferase activity, transferring hydroxy groups [GO:0050486]; metal ion binding [GO:0046872]	GO:0003861; GO:0009098; GO:0019761; GO:0046872; GO:0050486; GO:0051539
A0A2R6X748	-0.507944	2.0465	0.278711	0.99992	A0A2R6X748_MARPO	Serine/threonine-protein phosphatase 2A 55 kDa regulatory subunit B	MARPO_0032s0104	Marchantia polymorpha (Common liverwort) (Marchantia aquatica)	522	IPR000009;IPR018067;IPR015943;IPR036322;IPR001680;		cytosol [GO:0005829]; protein phosphatase type 2A complex [GO:0000159]	cytosol [GO:0005829]; protein phosphatase type 2A complex [GO:0000159]; protein phosphatase regulator activity [GO:0019888]	protein phosphatase regulator activity [GO:0019888]	GO:0000159; GO:0005829; GO:0019888
A0A2R6WAA7	-2.06254	1.41239	0.278953	0.99992	A0A2R6WAA7_MARPO	Macro domain-containing protein	MARPO_0120s0055	Marchantia polymorpha (Common liverwort) (Marchantia aquatica)	906	IPR019406;IPR019808;IPR011146;IPR036265;IPR002589;IPR043472;IPR027417;IPR032566;	single strand break repair [GO:0000012]	nucleus [GO:0005634]	nucleus [GO:0005634]; adenylylsulfatase activity [GO:0047627]; DNA 5'-adenosine monophosphate hydrolase activity [GO:0033699]; double-stranded RNA binding [GO:0003725]; metal ion binding [GO:0046872]; mismatched DNA binding [GO:0030983]; single-strand break-containing DNA binding [GO:1990165]; single-stranded DNA binding [GO:0003697]; single strand break repair [GO:0000012]	adenylylsulfatase activity [GO:0047627]; DNA 5'-adenosine monophosphate hydrolase activity [GO:0033699]; double-stranded RNA binding [GO:0003725]; metal ion binding [GO:0046872]; mismatched DNA binding [GO:0030983]; single-strand break-containing DNA binding [GO:1990165]; single-stranded DNA binding [GO:0003697]	GO:0000012; GO:0003697; GO:0003725; GO:0005634; GO:0030983; GO:0033699; GO:0046872; GO:0047627; GO:1990165
A0A2R6W9G7	1.2515	1.34551	0.279164	0.99992	A0A2R6W9G7_MARPO	Agglutinin domain-containing protein	MARPO_0124s0059	Marchantia polymorpha (Common liverwort) (Marchantia aquatica)	158
A0A1L7B5F1	-0.787483	1.34181	0.279915	0.99992	A0A1L7B5F1_MARPO	ATP citrate synthase (EC 2.3.3.8)	MARPO_0071s0012	Marchantia polymorpha (Common liverwort) (Marchantia aquatica)	609	IPR017440;IPR016142;IPR016143;IPR002020;IPR036969;IPR033847;IPR005811;IPR036291;IPR017866;IPR016102;	acetyl-CoA biosynthetic process [GO:0006085]; fatty acid biosynthetic process [GO:0006633]; tricarboxylic acid cycle [GO:0006099]	cytosol [GO:0005829]	cytosol [GO:0005829]; ATP citrate synthase activity [GO:0003878]; lyase activity [GO:0016829]; nucleotide binding [GO:0000166]; acetyl-CoA biosynthetic process [GO:0006085]; fatty acid biosynthetic process [GO:0006633]; tricarboxylic acid cycle [GO:0006099]	ATP citrate synthase activity [GO:0003878]; lyase activity [GO:0016829]; nucleotide binding [GO:0000166]	GO:0000166; GO:0003878; GO:0005829; GO:0006085; GO:0006099; GO:0006633; GO:0016829
A0A2R6XR78	0.372419	1.4091	0.279924	0.99992	A0A2R6XR78_MARPO	AAA+ ATPase domain-containing protein	MARPO_0005s0178	Marchantia polymorpha (Common liverwort) (Marchantia aquatica)	410	IPR003593;IPR041569;IPR003959;IPR003960;IPR012340;IPR027417;IPR032501;	proteasome-mediated ubiquitin-dependent protein catabolic process [GO:0043161]	nucleus [GO:0005634]; proteasome regulatory particle, base subcomplex [GO:0008540]	nucleus [GO:0005634]; proteasome regulatory particle, base subcomplex [GO:0008540]; ATP binding [GO:0005524]; ATP hydrolysis activity [GO:0016887]; proteasome-activating activity [GO:0036402]; proteasome-mediated ubiquitin-dependent protein catabolic process [GO:0043161]	ATP binding [GO:0005524]; ATP hydrolysis activity [GO:0016887]; proteasome-activating activity [GO:0036402]	GO:0005524; GO:0005634; GO:0008540; GO:0016887; GO:0036402; GO:0043161
A0A2R6WN29	1.00737	1.33524	0.280874	0.99992	A0A2R6WN29_MARPO	NADP-dependent oxidoreductase domain-containing protein	MARPO_0072s0010	Marchantia polymorpha (Common liverwort) (Marchantia aquatica)	330	IPR005399;IPR023210;IPR036812;
A0A2R6WFW7	1.33304	1.48239	0.283889	0.99992	A0A2R6WFW7_MARPO	Elongator complex protein 3 (EC 2.3.1.-)	MARPO_0095s0008	Marchantia polymorpha (Common liverwort) (Marchantia aquatica)	575	IPR016181;IPR039661;IPR034687;IPR006638;IPR000182;IPR032432;IPR007197;	tRNA wobble base 5-methoxycarbonylmethyl-2-thiouridinylation [GO:0002926]	cytoplasm [GO:0005737]; elongator holoenzyme complex [GO:0033588]; nucleus [GO:0005634]	cytoplasm [GO:0005737]; elongator holoenzyme complex [GO:0033588]; nucleus [GO:0005634]; 4 iron, 4 sulfur cluster binding [GO:0051539]; metal ion binding [GO:0046872]; tRNA binding [GO:0000049]; tRNA uridine(34) acetyltransferase activity [GO:0106261]; tRNA wobble base 5-methoxycarbonylmethyl-2-thiouridinylation [GO:0002926]	4 iron, 4 sulfur cluster binding [GO:0051539]; metal ion binding [GO:0046872]; tRNA binding [GO:0000049]; tRNA uridine(34) acetyltransferase activity [GO:0106261]	GO:0000049; GO:0002926; GO:0005634; GO:0005737; GO:0033588; GO:0046872; GO:0051539; GO:0106261
A0A2R6WCA1	1.33304	1.48239	0.283889	0.99992	A0A2R6WCA1_MARPO	WPP domain-containing protein	MARPO_0111s0020	Marchantia polymorpha (Common liverwort) (Marchantia aquatica)	516	IPR001611;IPR032675;IPR045203;IPR025265;IPR038214;	cytokinesis by cell plate formation [GO:0000911]	cell division site [GO:0032153]; cell plate [GO:0009504]; nuclear envelope [GO:0005635]	cell division site [GO:0032153]; cell plate [GO:0009504]; nuclear envelope [GO:0005635]; GTPase activator activity [GO:0005096]; cytokinesis by cell plate formation [GO:0000911]	GTPase activator activity [GO:0005096]	GO:0000911; GO:0005096; GO:0005635; GO:0009504; GO:0032153
A0A2R6XRU8	1.33304	1.48239	0.283889	0.99992	A0A2R6XRU8_MARPO	BRO1 domain-containing protein	MARPO_0004s0114	Marchantia polymorpha (Common liverwort) (Marchantia aquatica)	894	IPR025304;IPR004328;IPR038499;	endosome to plasma membrane protein transport [GO:0099638]; multivesicular body organization [GO:0036257]; protein transport to vacuole involved in ubiquitin-dependent protein catabolic process via the multivesicular body sorting pathway [GO:0043328]; vacuole organization [GO:0007033]	cytosol [GO:0005829]; endosome [GO:0005768]; multivesicular body [GO:0005771]	cytosol [GO:0005829]; endosome [GO:0005768]; multivesicular body [GO:0005771]; protein self-association [GO:0043621]; ubiquitin binding [GO:0043130]; endosome to plasma membrane protein transport [GO:0099638]; multivesicular body organization [GO:0036257]; protein transport to vacuole involved in ubiquitin-dependent protein catabolic process via the multivesicular body sorting pathway [GO:0043328…	protein self-association [GO:0043621]; ubiquitin binding [GO:0043130]	GO:0005768; GO:0005771; GO:0005829; GO:0007033; GO:0036257; GO:0043130; GO:0043328; GO:0043621; GO:0099638
A0A2R6WD54	1.33304	1.48239	0.283889	0.99992	A0A2R6WD54_MARPO	Serine/threonine protein phosphatase 2A regulatory subunit	MARPO_0107s0053	Marchantia polymorpha (Common liverwort) (Marchantia aquatica)	554	IPR011989;IPR016024;IPR002554;	signal transduction [GO:0007165]	protein phosphatase type 2A complex [GO:0000159]	protein phosphatase type 2A complex [GO:0000159]; protein phosphatase regulator activity [GO:0019888]; signal transduction [GO:0007165]	protein phosphatase regulator activity [GO:0019888]	GO:0000159; GO:0007165; GO:0019888
A0A2R6XND5	1.35572	1.37231	0.283889	0.99992	A0A2R6XND5_MARPO	BZIP domain-containing protein	MARPO_0007s0056	Marchantia polymorpha (Common liverwort) (Marchantia aquatica)	465	IPR004827;IPR044759;IPR046347;		nucleus [GO:0005634]	nucleus [GO:0005634]; DNA-binding transcription factor activity [GO:0003700]	DNA-binding transcription factor activity [GO:0003700]	GO:0003700; GO:0005634
A0A2R6WLT1	1.59127	1.30765	0.285541	0.99992	A0A2R6WLT1_MARPO	C2 domain-containing protein	MARPO_0076s0036	Marchantia polymorpha (Common liverwort) (Marchantia aquatica)	3046	IPR000008;IPR035892;IPR026854;IPR031646;IPR031642;IPR009291;
A0A2R6WVD4	0.488619	1.72332	0.28737	0.99992	A0A2R6WVD4_MARPO	RCK N-terminal domain-containing protein	MARPO_0055s0072	Marchantia polymorpha (Common liverwort) (Marchantia aquatica)	1321	IPR006153;IPR004771;IPR038770;IPR036291;IPR003148;		chloroplast [GO:0009507]; membrane [GO:0016020]	chloroplast [GO:0009507]; membrane [GO:0016020]; potassium:proton antiporter activity [GO:0015386]	potassium:proton antiporter activity [GO:0015386]	GO:0009507; GO:0015386; GO:0016020
A0A2R6XP66	-0.867908	1.29541	0.287648	0.99992	A0A2R6XP66_MARPO	RING-type domain-containing protein	MARPO_0007s0251	Marchantia polymorpha (Common liverwort) (Marchantia aquatica)	486	IPR003111;IPR046336;IPR015947;IPR011990;IPR019734;IPR001841;IPR013083;IPR017907;		cytoplasm [GO:0005737]	cytoplasm [GO:0005737]; metal ion binding [GO:0046872]; ubiquitin protein ligase activity [GO:0061630]	metal ion binding [GO:0046872]; ubiquitin protein ligase activity [GO:0061630]	GO:0005737; GO:0046872; GO:0061630
A0A2R6WLD2	-0.437175	1.29459	0.287924	0.99992	A0A2R6WLD2_MARPO	DnaJ-like protein	MARPO_0078s0038	Marchantia polymorpha (Common liverwort) (Marchantia aquatica)	421	IPR012724;IPR002939;IPR001623;IPR018253;IPR044713;IPR008971;IPR001305;IPR036410;IPR036869;	protein refolding [GO:0042026]; response to heat [GO:0009408]	cytoplasm [GO:0005737]; cytosol [GO:0005829]	cytoplasm [GO:0005737]; cytosol [GO:0005829]; ATP binding [GO:0005524]; Hsp70 protein binding [GO:0030544]; metal ion binding [GO:0046872]; protein-folding chaperone binding [GO:0051087]; unfolded protein binding [GO:0051082]; protein refolding [GO:0042026]; response to heat [GO:0009408]	ATP binding [GO:0005524]; Hsp70 protein binding [GO:0030544]; metal ion binding [GO:0046872]; protein-folding chaperone binding [GO:0051087]; unfolded protein binding [GO:0051082]	GO:0005524; GO:0005737; GO:0005829; GO:0009408; GO:0030544; GO:0042026; GO:0046872; GO:0051082; GO:0051087
I7KJM2	0.539344	1.29983	0.287963	0.99992	I7KJM2_MARPO	PSII subunit PsbQ	psbQ MARPO_0115s0030	Marchantia polymorpha (Common liverwort) (Marchantia aquatica)	227	IPR023222;IPR008797;	photosynthetic electron transport chain [GO:0009767]	chloroplast [GO:0009507]; extrinsic component of membrane [GO:0019898]; photosystem II oxygen evolving complex [GO:0009654]	chloroplast [GO:0009507]; extrinsic component of membrane [GO:0019898]; photosystem II oxygen evolving complex [GO:0009654]; calcium ion binding [GO:0005509]; electron transporter, transferring electrons within the cyclic electron transport pathway of photosynthesis activity [GO:0045156]; photosynthetic electron transport chain [GO:0009767]	calcium ion binding [GO:0005509]; electron transporter, transferring electrons within the cyclic electron transport pathway of photosynthesis activity [GO:0045156]	GO:0005509; GO:0009507; GO:0009654; GO:0009767; GO:0019898; GO:0045156
A0A2R6WEP5	1.09932	1.28607	0.289271	0.99992	A0A2R6WEP5_MARPO	adenine phosphoribosyltransferase (EC 2.4.2.7)	MARPO_0100s0027	Marchantia polymorpha (Common liverwort) (Marchantia aquatica)	185	IPR005764;IPR000836;IPR029057;	adenine salvage [GO:0006168]; AMP salvage [GO:0044209]; purine ribonucleoside salvage [GO:0006166]	cytosol [GO:0005829]	cytosol [GO:0005829]; adenine phosphoribosyltransferase activity [GO:0003999]; adenine salvage [GO:0006168]; AMP salvage [GO:0044209]; purine ribonucleoside salvage [GO:0006166]	adenine phosphoribosyltransferase activity [GO:0003999]	GO:0003999; GO:0005829; GO:0006166; GO:0006168; GO:0044209
A0A2R6XM69	0.889409	1.49835	0.290336	0.99992	A0A2R6XM69_MARPO	Mitochondrial processing peptidase beta subunit	MARPO_0009s0206	Marchantia polymorpha (Common liverwort) (Marchantia aquatica)	492	IPR011249;IPR011765;IPR001431;IPR007863;	proteolysis [GO:0006508]	mitochondrion [GO:0005739]	mitochondrion [GO:0005739]; metal ion binding [GO:0046872]; metalloendopeptidase activity [GO:0004222]; proteolysis [GO:0006508]	metal ion binding [GO:0046872]; metalloendopeptidase activity [GO:0004222]	GO:0004222; GO:0005739; GO:0006508; GO:0046872
A0A2R6WVI3	0.908888	1.55709	0.290336	0.99992	A0A2R6WVI3_MARPO	Complex 1 LYR protein domain-containing protein	MARPO_0055s0110	Marchantia polymorpha (Common liverwort) (Marchantia aquatica)	137	IPR008011;IPR045299;IPR016488;	response to oxidative stress [GO:0006979]	mitochondrial respiratory chain complex I [GO:0005747]	mitochondrial respiratory chain complex I [GO:0005747]; response to oxidative stress [GO:0006979]		GO:0005747; GO:0006979
A0A2R6XJ62	0.924165	1.85519	0.290336	0.99992	A0A2R6XJ62_MARPO	Ribosomal protein/NADH dehydrogenase domain-containing protein	MARPO_0012s0093	Marchantia polymorpha (Common liverwort) (Marchantia aquatica)	102	IPR016464;IPR007741;IPR036249;		mitochondrial respiratory chain complex I [GO:0005747]	mitochondrial respiratory chain complex I [GO:0005747]		GO:0005747
A0A2R6W416	0.931696	1.52684	0.290336	0.99992	A0A2R6W416_MARPO	Protein transport protein Sec61 subunit beta	MARPO_0159s0021	Marchantia polymorpha (Common liverwort) (Marchantia aquatica)	110	IPR030671;IPR016482;	post-translational protein targeting to membrane, translocation [GO:0031204]; SRP-dependent cotranslational protein targeting to membrane, translocation [GO:0006616]	membrane [GO:0016020]; Sec61 translocon complex [GO:0005784]	membrane [GO:0016020]; Sec61 translocon complex [GO:0005784]; post-translational protein targeting to membrane, translocation [GO:0031204]; SRP-dependent cotranslational protein targeting to membrane, translocation [GO:0006616]		GO:0005784; GO:0006616; GO:0016020; GO:0031204
A0A2R6WSP7	0.687622	1.25019	0.295629	0.99992	A0A2R6WSP7_MARPO	Nucleoporin Nup133/Nup155-like N-terminal domain-containing protein	MARPO_0061s0124	Marchantia polymorpha (Common liverwort) (Marchantia aquatica)	1311	IPR007187;IPR014908;IPR037624;IPR015943;	poly(A)+ mRNA export from nucleus [GO:0016973]; protein import into nucleus [GO:0006606]; transcription-dependent tethering of RNA polymerase II gene DNA at nuclear periphery [GO:0000972]	nuclear pore outer ring [GO:0031080]	nuclear pore outer ring [GO:0031080]; structural constituent of nuclear pore [GO:0017056]; poly(A)+ mRNA export from nucleus [GO:0016973]; protein import into nucleus [GO:0006606]; transcription-dependent tethering of RNA polymerase II gene DNA at nuclear periphery [GO:0000972]	structural constituent of nuclear pore [GO:0017056]	GO:0000972; GO:0006606; GO:0016973; GO:0017056; GO:0031080
A0A2R6WKJ2	-0.43595	1.55909	0.296063	0.99992	A0A2R6WKJ2_MARPO	Ribosomal protein L22	MARPO_0080s0007	Marchantia polymorpha (Common liverwort) (Marchantia aquatica)	129	IPR002671;IPR038526;	cytoplasmic translation [GO:0002181]	ribonucleoprotein complex [GO:1990904]; ribosome [GO:0005840]	ribonucleoprotein complex [GO:1990904]; ribosome [GO:0005840]; RNA binding [GO:0003723]; structural constituent of ribosome [GO:0003735]; cytoplasmic translation [GO:0002181]	RNA binding [GO:0003723]; structural constituent of ribosome [GO:0003735]	GO:0002181; GO:0003723; GO:0003735; GO:0005840; GO:1990904
A0A2R6X560	-0.891645	1.24638	0.296316	0.99992	A0A2R6X560_MARPO	beta-ketoacyl-[acyl-carrier-protein] synthase I (EC 2.3.1.41)	MARPO_0035s0037	Marchantia polymorpha (Common liverwort) (Marchantia aquatica)	582	IPR017568;IPR000794;IPR018201;IPR014031;IPR014030;IPR020841;IPR016039;	cold acclimation [GO:0009631]; fatty acid biosynthetic process [GO:0006633]	mitochondrion [GO:0005739]	mitochondrion [GO:0005739]; 3-oxoacyl-[acyl-carrier-protein] synthase activity [GO:0004315]; cold acclimation [GO:0009631]; fatty acid biosynthetic process [GO:0006633]	3-oxoacyl-[acyl-carrier-protein] synthase activity [GO:0004315]	GO:0004315; GO:0005739; GO:0006633; GO:0009631
A0A2R6XNP5	-0.509149	2.41029	0.296704	0.99992	A0A2R6XNP5_MARPO	Ribulose bisphosphate carboxylase large chain (EC 4.1.1.39)	MARPO_0007s0124	Marchantia polymorpha (Common liverwort) (Marchantia aquatica)	94	IPR017443;IPR036422;	photorespiration [GO:0009853]; reductive pentose-phosphate cycle [GO:0019253]	plastid [GO:0009536]	plastid [GO:0009536]; monooxygenase activity [GO:0004497]; ribulose-bisphosphate carboxylase activity [GO:0016984]; photorespiration [GO:0009853]; reductive pentose-phosphate cycle [GO:0019253]	monooxygenase activity [GO:0004497]; ribulose-bisphosphate carboxylase activity [GO:0016984]	GO:0004497; GO:0009536; GO:0009853; GO:0016984; GO:0019253
A0A2R6XBF5	0.653198	2.39014	0.296783	0.99992	A0A2R6XBF5_MARPO	60S ribosomal protein L44	MARPO_0025s0101	Marchantia polymorpha (Common liverwort) (Marchantia aquatica)	105	IPR000552;IPR011332;	translation [GO:0006412]	cytosolic large ribosomal subunit [GO:0022625]	cytosolic large ribosomal subunit [GO:0022625]; structural constituent of ribosome [GO:0003735]; translation [GO:0006412]	structural constituent of ribosome [GO:0003735]	GO:0003735; GO:0006412; GO:0022625
A0A2R6XS58	1.03623	1.365	0.297949	0.99992	A0A2R6XS58_MARPO	AB hydrolase-1 domain-containing protein	MARPO_0004s0176	Marchantia polymorpha (Common liverwort) (Marchantia aquatica)	257	IPR029058;IPR000073;
A0A2R6W9T2	-0.295179	1.70655	0.298984	0.99992	A0A2R6W9T2_MARPO	40S ribosomal protein S8	MARPO_0122s0034	Marchantia polymorpha (Common liverwort) (Marchantia aquatica)	219	IPR001047;IPR018283;IPR042563;IPR022309;	maturation of SSU-rRNA from tricistronic rRNA transcript (SSU-rRNA, 5.8S rRNA, LSU-rRNA) [GO:0000462]; translation [GO:0006412]	cytosolic small ribosomal subunit [GO:0022627]	cytosolic small ribosomal subunit [GO:0022627]; structural constituent of ribosome [GO:0003735]; maturation of SSU-rRNA from tricistronic rRNA transcript (SSU-rRNA, 5.8S rRNA, LSU-rRNA) [GO:0000462]; translation [GO:0006412]	structural constituent of ribosome [GO:0003735]	GO:0000462; GO:0003735; GO:0006412; GO:0022627
A0A2R6WPM7	-0.375022	1.74797	0.299186	0.99992	A0A2R6WPM7_MARPO	malate dehydrogenase (EC 1.1.1.37)	MARPO_0068s0019	Marchantia polymorpha (Common liverwort) (Marchantia aquatica)	417	IPR022383;IPR001236;IPR015955;IPR001252;IPR010097;IPR036291;	malate metabolic process [GO:0006108]; tricarboxylic acid cycle [GO:0006099]	cytoplasm [GO:0005737]	cytoplasm [GO:0005737]; L-malate dehydrogenase activity [GO:0030060]; malate metabolic process [GO:0006108]; tricarboxylic acid cycle [GO:0006099]	L-malate dehydrogenase activity [GO:0030060]	GO:0005737; GO:0006099; GO:0006108; GO:0030060
A0A2R6X009	0.358778	1.22232	0.300711	0.99992	A0A2R6X009_MARPO	Clathrin heavy chain	MARPO_0045s0097	Marchantia polymorpha (Common liverwort) (Marchantia aquatica)	1702	IPR016024;IPR000547;IPR015348;IPR016025;IPR022365;IPR016341;IPR011990;	intracellular protein transport [GO:0006886]; receptor-mediated endocytosis [GO:0006898]	clathrin coat of coated pit [GO:0030132]; clathrin coat of trans-Golgi network vesicle [GO:0030130]; clathrin complex [GO:0071439]	clathrin coat of coated pit [GO:0030132]; clathrin coat of trans-Golgi network vesicle [GO:0030130]; clathrin complex [GO:0071439]; clathrin light chain binding [GO:0032051]; structural molecule activity [GO:0005198]; intracellular protein transport [GO:0006886]; receptor-mediated endocytosis [GO:0006898]	clathrin light chain binding [GO:0032051]; structural molecule activity [GO:0005198]	GO:0005198; GO:0006886; GO:0006898; GO:0030130; GO:0030132; GO:0032051; GO:0071439
A0A2R6W005	-0.710387	1.21955	0.301222	0.99992	A0A2R6W005_MARPO	Histone H2A/H2B/H3 domain-containing protein	MARPO_0214s0011	Marchantia polymorpha (Common liverwort) (Marchantia aquatica)	145	IPR009072;IPR007125;IPR000558;		nucleosome [GO:0000786]	nucleosome [GO:0000786]; DNA binding [GO:0003677]; protein heterodimerization activity [GO:0046982]; structural constituent of chromatin [GO:0030527]	DNA binding [GO:0003677]; protein heterodimerization activity [GO:0046982]; structural constituent of chromatin [GO:0030527]	GO:0000786; GO:0003677; GO:0030527; GO:0046982
A0A2R6XR71	-0.28872	1.21496	0.302073	0.99992	A0A2R6XR71_MARPO	Elongation factor Tu	MARPO_0005s0220	Marchantia polymorpha (Common liverwort) (Marchantia aquatica)	488	IPR041709;IPR004161;IPR033720;IPR031157;IPR027417;IPR005225;IPR000795;IPR009000;IPR009001;IPR004541;IPR004160;	chloroplast organization [GO:0009658]; leaf development [GO:0048366]; mitochondrial translational elongation [GO:0070125]	chloroplast [GO:0009507]; mitochondrion [GO:0005739]	chloroplast [GO:0009507]; mitochondrion [GO:0005739]; GTP binding [GO:0005525]; GTPase activity [GO:0003924]; mRNA binding [GO:0003729]; translation elongation factor activity [GO:0003746]; chloroplast organization [GO:0009658]; leaf development [GO:0048366]; mitochondrial translational elongation [GO:0070125]	GTP binding [GO:0005525]; GTPase activity [GO:0003924]; mRNA binding [GO:0003729]; translation elongation factor activity [GO:0003746]	GO:0003729; GO:0003746; GO:0003924; GO:0005525; GO:0005739; GO:0009507; GO:0009658; GO:0048366; GO:0070125
A0A2R6WYS3	0.400522	1.20679	0.303597	0.99992	A0A2R6WYS3_MARPO	Protein translocase subunit SecA	MARPO_0048s0095	Marchantia polymorpha (Common liverwort) (Marchantia aquatica)	1058	IPR014001;IPR027417;IPR000185;IPR020937;IPR011115;IPR014018;IPR011130;IPR044722;IPR011116;IPR036266;IPR036670;	chloroplast organization [GO:0009658]; protein import [GO:0017038]; protein targeting [GO:0006605]; regulation of photosynthesis [GO:0010109]; response to absence of light [GO:0009646]; trichome morphogenesis [GO:0010090]	membrane [GO:0016020]	membrane [GO:0016020]; ATP binding [GO:0005524]; chloroplast protein-transporting ATPase activity [GO:0016464]; chloroplast organization [GO:0009658]; protein import [GO:0017038]; protein targeting [GO:0006605]; regulation of photosynthesis [GO:0010109]; response to absence of light [GO:0009646]; trichome morphogenesis [GO:0010090]	ATP binding [GO:0005524]; chloroplast protein-transporting ATPase activity [GO:0016464]	GO:0005524; GO:0006605; GO:0009646; GO:0009658; GO:0010090; GO:0010109; GO:0016020; GO:0016464; GO:0017038
A0A2R6WF00	-0.418388	2.62207	0.305929	0.99992	A0A2R6WF00_MARPO	Large ribosomal subunit protein uL2 C-terminal domain-containing protein	MARPO_0099s0059	Marchantia polymorpha (Common liverwort) (Marchantia aquatica)	260	IPR012340;IPR014722;IPR002171;IPR023672;IPR022669;IPR022671;IPR014726;IPR022666;IPR008991;	cytoplasmic translation [GO:0002181]	cytosolic large ribosomal subunit [GO:0022625]	cytosolic large ribosomal subunit [GO:0022625]; RNA binding [GO:0003723]; structural constituent of ribosome [GO:0003735]; cytoplasmic translation [GO:0002181]	RNA binding [GO:0003723]; structural constituent of ribosome [GO:0003735]	GO:0002181; GO:0003723; GO:0003735; GO:0022625
A0A0B7IX74	-0.521965	1.66494	0.306197	0.99992	A0A0B7IX74_MARPO	Sucrose non-fermenting 1-related protein kinase 2 family member	MpOST1.1 (MpSnRK2.6a) MARPO_0061s0075	Marchantia polymorpha (Common liverwort) (Marchantia aquatica)	349	IPR011009;IPR000719;IPR017441;IPR008271;	phosphorylation [GO:0016310]; signal transduction [GO:0007165]		ATP binding [GO:0005524]; protein serine/threonine kinase activity [GO:0004674]; phosphorylation [GO:0016310]; signal transduction [GO:0007165]	ATP binding [GO:0005524]; protein serine/threonine kinase activity [GO:0004674]	GO:0004674; GO:0005524; GO:0007165; GO:0016310
A0A2R6XSZ8	0.421771	1.25986	0.306365	0.99992	A0A2R6XSZ8_MARPO	ABC transporter domain-containing protein	MARPO_0003s0135	Marchantia polymorpha (Common liverwort) (Marchantia aquatica)	654	IPR003593;IPR032781;IPR003439;IPR017871;IPR022374;IPR027417;	negative regulation of translational elongation [GO:0045900]		ATP binding [GO:0005524]; ATP hydrolysis activity [GO:0016887]; rRNA binding [GO:0019843]; tRNA binding [GO:0000049]; negative regulation of translational elongation [GO:0045900]	ATP binding [GO:0005524]; ATP hydrolysis activity [GO:0016887]; rRNA binding [GO:0019843]; tRNA binding [GO:0000049]	GO:0000049; GO:0005524; GO:0016887; GO:0019843; GO:0045900
A0A2R6WSG7	1.29526	1.18922	0.306912	0.99992	A0A2R6WSG7_MARPO	HECT-type E3 ubiquitin transferase (EC 2.3.2.26)	MARPO_0061s0046	Marchantia polymorpha (Common liverwort) (Marchantia aquatica)	1980	IPR011989;IPR016024;IPR000225;IPR000569;IPR035983;IPR045322;	proteasome-mediated ubiquitin-dependent protein catabolic process [GO:0043161]		ubiquitin protein ligase activity [GO:0061630]; proteasome-mediated ubiquitin-dependent protein catabolic process [GO:0043161]	ubiquitin protein ligase activity [GO:0061630]	GO:0043161; GO:0061630
A0A2R6WCB9	1.29526	1.18922	0.306912	0.99992	A0A2R6WCB9_MARPO	MHD domain-containing protein	MARPO_0111s0055	Marchantia polymorpha (Common liverwort) (Marchantia aquatica)	651	IPR028565;IPR018808;
A0A2R6XCY3	1.02416	1.17019	0.310562	0.99992	A0A2R6XCY3_MARPO	C2 domain-containing protein	MARPO_0022s0057	Marchantia polymorpha (Common liverwort) (Marchantia aquatica)	486	IPR000008;IPR035892;IPR031468;IPR045050;IPR039010;	lipid transport [GO:0006869]	endoplasmic reticulum [GO:0005783]; membrane [GO:0016020]	endoplasmic reticulum [GO:0005783]; membrane [GO:0016020]; lipid binding [GO:0008289]; metal ion binding [GO:0046872]; lipid transport [GO:0006869]	lipid binding [GO:0008289]; metal ion binding [GO:0046872]	GO:0005783; GO:0006869; GO:0008289; GO:0016020; GO:0046872
A0A2R6XD79	0.358404	1.16758	0.311069	0.99992	A0A2R6XD79_MARPO	Kinesin motor domain-containing protein	MARPO_0022s0156	Marchantia polymorpha (Common liverwort) (Marchantia aquatica)	1259	IPR027640;IPR001752;IPR036961;IPR027417;	microtubule-based movement [GO:0007018]	microtubule [GO:0005874]	microtubule [GO:0005874]; ATP binding [GO:0005524]; microtubule binding [GO:0008017]; microtubule motor activity [GO:0003777]; microtubule-based movement [GO:0007018]	ATP binding [GO:0005524]; microtubule binding [GO:0008017]; microtubule motor activity [GO:0003777]	GO:0003777; GO:0005524; GO:0005874; GO:0007018; GO:0008017
A0A2R6XDG3	0.51235	2.19989	0.31162	0.99992	A0A2R6XDG3_MARPO	DUF1731 domain-containing protein	MARPO_0021s0030	Marchantia polymorpha (Common liverwort) (Marchantia aquatica)	404	IPR013549;IPR001509;IPR036291;IPR010099;
A0A2R6X990	0.507256	2.11777	0.31162	0.99992	A0A2R6X990_MARPO	Band 7 domain-containing protein	MARPO_0028s0002	Marchantia polymorpha (Common liverwort) (Marchantia aquatica)	288	IPR001107;IPR036013;
A0A2R6W1T2	0.533705	1.22516	0.31162	0.99992	A0A2R6W1T2_MARPO	RRM domain-containing protein	MARPO_0183s0014	Marchantia polymorpha (Common liverwort) (Marchantia aquatica)	285	IPR012677;IPR035979;IPR000504;IPR003954;	chloroplast rRNA processing [GO:1901259]	chloroplast [GO:0009507]	chloroplast [GO:0009507]; mRNA binding [GO:0003729]; chloroplast rRNA processing [GO:1901259]	mRNA binding [GO:0003729]	GO:0003729; GO:0009507; GO:1901259
A0A2R6XUZ1	-0.300013	1.16002	0.312541	0.99992	A0A2R6XUZ1_MARPO	30S ribosomal protein S3, chloroplastic (40S ribosomal protein S3)	MARPO_0001s0014	Marchantia polymorpha (Common liverwort) (Marchantia aquatica)	232	IPR004087;IPR015946;IPR004044;IPR009019;IPR036419;IPR001351;IPR018280;IPR005703;	translation [GO:0006412]	cytosolic small ribosomal subunit [GO:0022627]; nucleus [GO:0005634]	cytosolic small ribosomal subunit [GO:0022627]; nucleus [GO:0005634]; rRNA binding [GO:0019843]; structural constituent of ribosome [GO:0003735]; translation [GO:0006412]	rRNA binding [GO:0019843]; structural constituent of ribosome [GO:0003735]	GO:0003735; GO:0005634; GO:0006412; GO:0019843; GO:0022627
A0A2R6XEJ9	-0.379772	2.70844	0.315085	0.99992	A0A2R6XEJ9_MARPO	Uncharacterized protein	MARPO_0020s0158	Marchantia polymorpha (Common liverwort) (Marchantia aquatica)	223	IPR047873;IPR018255;IPR016180;IPR001197;IPR036920;	ribosomal large subunit assembly [GO:0000027]; translation [GO:0006412]	cytosolic large ribosomal subunit [GO:0022625]	cytosolic large ribosomal subunit [GO:0022625]; structural constituent of ribosome [GO:0003735]; ribosomal large subunit assembly [GO:0000027]; translation [GO:0006412]	structural constituent of ribosome [GO:0003735]	GO:0000027; GO:0003735; GO:0006412; GO:0022625
A0A2R6XUN5	-0.538095	1.39252	0.316034	0.99992	A0A2R6XUN5_MARPO	AMP-dependent synthetase/ligase domain-containing protein	MARPO_0002s0259	Marchantia polymorpha (Common liverwort) (Marchantia aquatica)	735	IPR020845;IPR000873;IPR042099;		endoplasmic reticulum [GO:0005783]; membrane [GO:0016020]	endoplasmic reticulum [GO:0005783]; membrane [GO:0016020]; long-chain fatty acid-CoA ligase activity [GO:0004467]	long-chain fatty acid-CoA ligase activity [GO:0004467]	GO:0004467; GO:0005783; GO:0016020
A0A2R6X0V7	-0.431691	1.96725	0.316225	0.99992	A0A2R6X0V7_MARPO	60S acidic ribosomal protein P0	MARPO_0043s0009	Marchantia polymorpha (Common liverwort) (Marchantia aquatica)	322	IPR001790;IPR040637;IPR043164;IPR043141;IPR030670;	cytoplasmic translation [GO:0002181]; ribosomal large subunit assembly [GO:0000027]	cytosolic large ribosomal subunit [GO:0022625]	cytosolic large ribosomal subunit [GO:0022625]; large ribosomal subunit rRNA binding [GO:0070180]; structural constituent of ribosome [GO:0003735]; cytoplasmic translation [GO:0002181]; ribosomal large subunit assembly [GO:0000027]	large ribosomal subunit rRNA binding [GO:0070180]; structural constituent of ribosome [GO:0003735]	GO:0000027; GO:0002181; GO:0003735; GO:0022625; GO:0070180
I7KJM4	-0.748354	1.13812	0.316861	0.99992	I7KJM4_MARPO	Chlorophyll a-b binding protein, chloroplastic	lhca3 MARPO_0066s0050	Marchantia polymorpha (Common liverwort) (Marchantia aquatica)	279	IPR001344;IPR022796;	photosynthesis, light harvesting in photosystem I [GO:0009768]; response to light stimulus [GO:0009416]	chloroplast thylakoid membrane [GO:0009535]; photosystem I [GO:0009522]; photosystem II [GO:0009523]	chloroplast thylakoid membrane [GO:0009535]; photosystem I [GO:0009522]; photosystem II [GO:0009523]; chlorophyll binding [GO:0016168]; photosynthesis, light harvesting in photosystem I [GO:0009768]; response to light stimulus [GO:0009416]	chlorophyll binding [GO:0016168]	GO:0009416; GO:0009522; GO:0009523; GO:0009535; GO:0009768; GO:0016168
A0A2R6XMI1	0.581805	1.1322	0.31906	0.99992	A0A2R6XMI1_MARPO	Nuclear pore complex protein NUP160 domain-containing protein	MARPO_0008s0081	Marchantia polymorpha (Common liverwort) (Marchantia aquatica)	1534	IPR021717;IPR035192;IPR036322;	macromolecule localization [GO:0033036]; macromolecule metabolic process [GO:0043170]; nitrogen compound transport [GO:0071705]; organic substance transport [GO:0071702]	membrane [GO:0016020]; nuclear pore [GO:0005643]	membrane [GO:0016020]; nuclear pore [GO:0005643]; structural constituent of nuclear pore [GO:0017056]; macromolecule localization [GO:0033036]; macromolecule metabolic process [GO:0043170]; nitrogen compound transport [GO:0071705]; organic substance transport [GO:0071702]	structural constituent of nuclear pore [GO:0017056]	GO:0005643; GO:0016020; GO:0017056; GO:0033036; GO:0043170; GO:0071702; GO:0071705
A0A2R6WDS8	1.06593	1.11821	0.320868	0.99992	A0A2R6WDS8_MARPO	2'-phosphotransferase (EC 2.7.1.160)	MARPO_0104s0031	Marchantia polymorpha (Common liverwort) (Marchantia aquatica)	524	IPR002745;IPR042081;IPR042080;	tRNA splicing, via endonucleolytic cleavage and ligation [GO:0006388]		tRNA 2'-phosphotransferase activity [GO:0000215]; tRNA splicing, via endonucleolytic cleavage and ligation [GO:0006388]	tRNA 2'-phosphotransferase activity [GO:0000215]	GO:0000215; GO:0006388
A0A2R6X168	-0.390736	1.11799	0.320913	0.99992	A0A2R6X168_MARPO	Beta-amylase (EC 3.2.1.2)	MARPO_0043s0084	Marchantia polymorpha (Common liverwort) (Marchantia aquatica)	622	IPR001554;IPR018238;IPR001371;IPR017853;	polysaccharide catabolic process [GO:0000272]		amylopectin maltohydrolase activity [GO:0102229]; beta-amylase activity [GO:0016161]; polysaccharide catabolic process [GO:0000272]	amylopectin maltohydrolase activity [GO:0102229]; beta-amylase activity [GO:0016161]	GO:0000272; GO:0016161; GO:0102229
A0A2R6XBL8	-1.5022	1.11757	0.321124	0.99992	A0A2R6XBL8_MARPO	Farnesyl diphosphate synthase	MARPO_0024s0031	Marchantia polymorpha (Common liverwort) (Marchantia aquatica)	414	IPR039702;IPR008949;IPR000092;IPR033749;	farnesyl diphosphate biosynthetic process [GO:0045337]	cytoplasm [GO:0005737]	cytoplasm [GO:0005737]; dimethylallyltranstransferase activity [GO:0004161]; geranyltranstransferase activity [GO:0004337]; farnesyl diphosphate biosynthetic process [GO:0045337]	dimethylallyltranstransferase activity [GO:0004161]; geranyltranstransferase activity [GO:0004337]	GO:0004161; GO:0004337; GO:0005737; GO:0045337
A0A2R6WCU8	-0.526566	1.11069	0.323408	0.99992	A0A2R6WCU8_MARPO	Eukaryotic translation initiation factor 3 subunit B (eIF3b) (eIF-3-eta) (eIF3 p110)	MARPO_0108s0028	Marchantia polymorpha (Common liverwort) (Marchantia aquatica)	730	IPR011400;IPR034363;IPR012677;IPR035979;IPR000504;IPR013979;IPR015943;	formation of cytoplasmic translation initiation complex [GO:0001732]; translational initiation [GO:0006413]	eukaryotic 43S preinitiation complex [GO:0016282]; eukaryotic 48S preinitiation complex [GO:0033290]; eukaryotic translation initiation factor 3 complex [GO:0005852]	eukaryotic 43S preinitiation complex [GO:0016282]; eukaryotic 48S preinitiation complex [GO:0033290]; eukaryotic translation initiation factor 3 complex [GO:0005852]; RNA binding [GO:0003723]; translation initiation factor activity [GO:0003743]; translation initiation factor binding [GO:0031369]; formation of cytoplasmic translation initiation complex [GO:0001732]; translational initiation [GO:00…	RNA binding [GO:0003723]; translation initiation factor activity [GO:0003743]; translation initiation factor binding [GO:0031369]	GO:0001732; GO:0003723; GO:0003743; GO:0005852; GO:0006413; GO:0016282; GO:0031369; GO:0033290
A0A2R6WSU8	-0.32633	1.10453	0.323663	0.99992	A0A2R6WSU8_MARPO	Tyrosine-protein phosphatase domain-containing protein	MARPO_0060s0015	Marchantia polymorpha (Common liverwort) (Marchantia aquatica)	650	IPR032640;IPR045204;IPR000340;IPR013783;IPR014756;IPR029021;IPR000387;IPR020422;	dephosphorylation [GO:0016311]; starch catabolic process [GO:0005983]	chloroplast [GO:0009507]; chloroplast starch grain [GO:0009569]; chloroplast stroma [GO:0009570]; starch grain [GO:0043036]	chloroplast [GO:0009507]; chloroplast starch grain [GO:0009569]; chloroplast stroma [GO:0009570]; starch grain [GO:0043036]; carbohydrate phosphatase activity [GO:0019203]; protein tyrosine/serine/threonine phosphatase activity [GO:0008138]; dephosphorylation [GO:0016311]; starch catabolic process [GO:0005983]	carbohydrate phosphatase activity [GO:0019203]; protein tyrosine/serine/threonine phosphatase activity [GO:0008138]	GO:0005983; GO:0008138; GO:0009507; GO:0009569; GO:0009570; GO:0016311; GO:0019203; GO:0043036
A0A2R6XQJ8	-0.50881	1.84264	0.32622	0.99992	A0A2R6XQJ8_MARPO	Enoyl reductase (ER) domain-containing protein	MARPO_0005s0036	Marchantia polymorpha (Common liverwort) (Marchantia aquatica)	345	IPR013149;IPR013154;IPR011032;IPR036291;IPR020843;IPR014189;			NADPH binding [GO:0070402]; oxidoreductase activity, acting on NAD(P)H [GO:0016651]	NADPH binding [GO:0070402]; oxidoreductase activity, acting on NAD(P)H [GO:0016651]	GO:0016651; GO:0070402
A0A2R6WHK8	-0.543509	1.53874	0.32622	0.99992	A0A2R6WHK8_MARPO	30S ribosomal protein S21, chloroplastic	MARPO_0090s0063	Marchantia polymorpha (Common liverwort) (Marchantia aquatica)	187	IPR001911;IPR038380;	translation [GO:0006412]	ribonucleoprotein complex [GO:1990904]; ribosome [GO:0005840]	ribonucleoprotein complex [GO:1990904]; ribosome [GO:0005840]; structural constituent of ribosome [GO:0003735]; translation [GO:0006412]	structural constituent of ribosome [GO:0003735]	GO:0003735; GO:0005840; GO:0006412; GO:1990904
A0A2R6XJF5	-0.279464	1.30707	0.326498	0.99992	A0A2R6XJF5_MARPO	Phosphoribulokinase (EC 2.7.1.19)	MARPO_0012s0175	Marchantia polymorpha (Common liverwort) (Marchantia aquatica)	437	IPR027417;IPR006082;IPR006083;	reductive pentose-phosphate cycle [GO:0019253]; response to cold [GO:0009409]	cytoplasm [GO:0005737]; stromule [GO:0010319]; supramolecular complex [GO:0099080]	cytoplasm [GO:0005737]; stromule [GO:0010319]; supramolecular complex [GO:0099080]; ATP binding [GO:0005524]; disordered domain specific binding [GO:0097718]; phosphoribulokinase activity [GO:0008974]; protein homodimerization activity [GO:0042803]; reductive pentose-phosphate cycle [GO:0019253]; response to cold [GO:0009409]	ATP binding [GO:0005524]; disordered domain specific binding [GO:0097718]; phosphoribulokinase activity [GO:0008974]; protein homodimerization activity [GO:0042803]	GO:0005524; GO:0005737; GO:0008974; GO:0009409; GO:0010319; GO:0019253; GO:0042803; GO:0097718; GO:0099080
A0A2R6XHL2	-0.420354	2.3889	0.32698	0.99992	A0A2R6XHL2_MARPO	Uncharacterized protein	MARPO_0014s0108	Marchantia polymorpha (Common liverwort) (Marchantia aquatica)	168
A0A2R6WAZ6	-0.434117	1.36259	0.32698	0.99992	A0A2R6WAZ6_MARPO	Uncharacterized protein	MARPO_0116s0012	Marchantia polymorpha (Common liverwort) (Marchantia aquatica)	213	IPR027417;IPR005225;IPR001806;	protein secretion [GO:0009306]; regulation of exocytosis [GO:0017157]; vesicle docking involved in exocytosis [GO:0006904]	intracellular membrane-bounded organelle [GO:0043231]	intracellular membrane-bounded organelle [GO:0043231]; GTP binding [GO:0005525]; GTPase activity [GO:0003924]; protein secretion [GO:0009306]; regulation of exocytosis [GO:0017157]; vesicle docking involved in exocytosis [GO:0006904]	GTP binding [GO:0005525]; GTPase activity [GO:0003924]	GO:0003924; GO:0005525; GO:0006904; GO:0009306; GO:0017157; GO:0043231
A0A2R6WJP5	-0.802764	1.07771	0.329253	0.99992	A0A2R6WJP5_MARPO	CMP/dCMP-type deaminase domain-containing protein	MARPO_0083s0045	Marchantia polymorpha (Common liverwort) (Marchantia aquatica)	181	IPR016192;IPR002125;IPR016193;	purine nucleoside catabolic process [GO:0006152]		guanosine deaminase activity [GO:0047974]; zinc ion binding [GO:0008270]; purine nucleoside catabolic process [GO:0006152]	guanosine deaminase activity [GO:0047974]; zinc ion binding [GO:0008270]	GO:0006152; GO:0008270; GO:0047974
A0A2R6WUX0	-1.08671	1.06205	0.332583	0.99992	A0A2R6WUX0_MARPO	CBM20 domain-containing protein	MARPO_0056s0097	Marchantia polymorpha (Common liverwort) (Marchantia aquatica)	799	IPR003094;IPR013079;IPR013784;IPR002044;IPR013078;IPR029033;IPR013783;IPR027417;IPR001345;	fructose 2,6-bisphosphate metabolic process [GO:0006003]; fructose metabolic process [GO:0006000]	cytosol [GO:0005829]	cytosol [GO:0005829]; 6-phosphofructo-2-kinase activity [GO:0003873]; ATP binding [GO:0005524]; fructose-2,6-bisphosphate 2-phosphatase activity [GO:0004331]; starch binding [GO:2001070]; fructose 2,6-bisphosphate metabolic process [GO:0006003]; fructose metabolic process [GO:0006000]	6-phosphofructo-2-kinase activity [GO:0003873]; ATP binding [GO:0005524]; fructose-2,6-bisphosphate 2-phosphatase activity [GO:0004331]; starch binding [GO:2001070]	GO:0003873; GO:0004331; GO:0005524; GO:0005829; GO:0006000; GO:0006003; GO:2001070
A0A2R6XC86	0.942673	1.05065	0.33504	0.99992	A0A2R6XC86_MARPO	Nitrate reductase	MARPO_0023s0052	Marchantia polymorpha (Common liverwort) (Marchantia aquatica)	1005	IPR008333;IPR001199;IPR036400;IPR018506;IPR017927;IPR001709;IPR039261;IPR014756;IPR005066;IPR008335;IPR001433;IPR000572;IPR036374;IPR022407;IPR017938;	nitrate assimilation [GO:0042128]; sulfur compound metabolic process [GO:0006790]		heme binding [GO:0020037]; molybdenum ion binding [GO:0030151]; molybdopterin cofactor binding [GO:0043546]; sulfite oxidase activity [GO:0008482]; nitrate assimilation [GO:0042128]; sulfur compound metabolic process [GO:0006790]	heme binding [GO:0020037]; molybdenum ion binding [GO:0030151]; molybdopterin cofactor binding [GO:0043546]; sulfite oxidase activity [GO:0008482]	GO:0006790; GO:0008482; GO:0020037; GO:0030151; GO:0042128; GO:0043546
A0A2R6W4S8	0.478028	1.92998	0.338554	0.99992	A0A2R6W4S8_MARPO	NADH dehydrogenase [ubiquinone] iron-sulfur protein 1, mitochondrial	MARPO_0153s0030	Marchantia polymorpha (Common liverwort) (Marchantia aquatica)	793	IPR036010;IPR001041;IPR006656;IPR006963;IPR000283;IPR010228;IPR019574;IPR015405;	ATP synthesis coupled electron transport [GO:0042773]; cellular respiration [GO:0045333]	mitochondrial respiratory chain complex I [GO:0005747]	mitochondrial respiratory chain complex I [GO:0005747]; 4 iron, 4 sulfur cluster binding [GO:0051539]; metal ion binding [GO:0046872]; NADH dehydrogenase (ubiquinone) activity [GO:0008137]; ATP synthesis coupled electron transport [GO:0042773]; cellular respiration [GO:0045333]	4 iron, 4 sulfur cluster binding [GO:0051539]; metal ion binding [GO:0046872]; NADH dehydrogenase (ubiquinone) activity [GO:0008137]	GO:0005747; GO:0008137; GO:0042773; GO:0045333; GO:0046872; GO:0051539
A0A2R6W4C6	0.831039	1.03279	0.339917	0.99992	A0A2R6W4C6_MARPO	Gelsolin-like domain-containing protein	MARPO_0156s0006	Marchantia polymorpha (Common liverwort) (Marchantia aquatica)	343	IPR029006;IPR007123;IPR007122;			actin filament binding [GO:0051015]	actin filament binding [GO:0051015]	GO:0051015
A0A2R6WL05	1.33811	1.0169	0.342473	0.99992	A0A2R6WL05_MARPO	Protein kinase domain-containing protein	MARPO_0079s0050	Marchantia polymorpha (Common liverwort) (Marchantia aquatica)	1180	IPR011009;IPR000719;IPR017441;IPR001245;IPR008271;	phosphorylation [GO:0016310]		ATP binding [GO:0005524]; protein serine/threonine kinase activity [GO:0004674]; phosphorylation [GO:0016310]	ATP binding [GO:0005524]; protein serine/threonine kinase activity [GO:0004674]	GO:0004674; GO:0005524; GO:0016310
A0A2R6X7P7	0.860858	0.999454	0.347374	0.99992	A0A2R6X7P7_MARPO	EF-hand domain-containing protein	MARPO_0031s0092	Marchantia polymorpha (Common liverwort) (Marchantia aquatica)	141	IPR011992;IPR018247;IPR002048;			calcium ion binding [GO:0005509]	calcium ion binding [GO:0005509]	GO:0005509
A0A2R6W9Q0	-0.544346	1.50078	0.34765	0.99992	A0A2R6W9Q0_MARPO	Uncharacterized protein	MARPO_0122s0009	Marchantia polymorpha (Common liverwort) (Marchantia aquatica)	375	IPR038765;IPR025661;IPR000169;IPR025660;IPR013128;IPR000668;IPR039417;IPR013201;	proteolysis involved in protein catabolic process [GO:0051603]	extracellular space [GO:0005615]	extracellular space [GO:0005615]; cysteine-type endopeptidase activity [GO:0004197]; proteolysis involved in protein catabolic process [GO:0051603]	cysteine-type endopeptidase activity [GO:0004197]	GO:0004197; GO:0005615; GO:0051603
A0A2R6WFR0	0.67537	1.80778	0.348522	0.99992	A0A2R6WFR0_MARPO	threonine--tRNA ligase (EC 6.1.1.3) (Threonyl-tRNA synthetase)	MARPO_0096s0034	Marchantia polymorpha (Common liverwort) (Marchantia aquatica)	702	IPR002314;IPR006195;IPR045864;IPR004154;IPR036621;IPR002320;IPR018163;IPR047246;IPR033728;IPR012947;	threonyl-tRNA aminoacylation [GO:0006435]	mitochondrion [GO:0005739]	mitochondrion [GO:0005739]; ATP binding [GO:0005524]; threonine-tRNA ligase activity [GO:0004829]; threonyl-tRNA aminoacylation [GO:0006435]	ATP binding [GO:0005524]; threonine-tRNA ligase activity [GO:0004829]	GO:0004829; GO:0005524; GO:0005739; GO:0006435
A0A2R6WZQ0	0.677256	1.71742	0.348522	0.99992	A0A2R6WZQ0_MARPO	GOLD domain-containing protein	MARPO_0045s0012	Marchantia polymorpha (Common liverwort) (Marchantia aquatica)	441	IPR009038;IPR036598;
A0A2R6X7S3	0.682977	1.45447	0.348522	0.99992	A0A2R6X7S3_MARPO	Uncharacterized protein	MARPO_0031s0122	Marchantia polymorpha (Common liverwort) (Marchantia aquatica)	591	IPR019308;		endoplasmic reticulum [GO:0005783]; endoplasmic reticulum membrane [GO:0005789]; Golgi apparatus [GO:0005794]	endoplasmic reticulum [GO:0005783]; endoplasmic reticulum membrane [GO:0005789]; Golgi apparatus [GO:0005794]		GO:0005783; GO:0005789; GO:0005794
A0A2R6WU06	0.683913	1.90669	0.348522	0.99992	A0A2R6WU06_MARPO	ATP citrate synthase (EC 2.3.3.8)	MARPO_0058s0103	Marchantia polymorpha (Common liverwort) (Marchantia aquatica)	423	IPR013650;IPR032263;IPR005809;IPR016102;	tricarboxylic acid cycle [GO:0006099]		ATP citrate synthase activity [GO:0003878]; nucleotide binding [GO:0000166]; tricarboxylic acid cycle [GO:0006099]	ATP citrate synthase activity [GO:0003878]; nucleotide binding [GO:0000166]	GO:0000166; GO:0003878; GO:0006099
A0A2R6WFM5	0.692452	1.06879	0.348522	0.99992	A0A2R6WFM5_MARPO	NAD(P)-binding domain-containing protein	MARPO_0096s0016	Marchantia polymorpha (Common liverwort) (Marchantia aquatica)	344	IPR016040;IPR036291;
A0A2R6W7Q7	0.83976	0.988448	0.349891	0.99992	A0A2R6W7Q7_MARPO	Uncharacterized protein	MARPO_0133s0035	Marchantia polymorpha (Common liverwort) (Marchantia aquatica)	453	IPR023213;			acyltransferase activity, transferring groups other than amino-acyl groups [GO:0016747]	acyltransferase activity, transferring groups other than amino-acyl groups [GO:0016747]	GO:0016747
A0A2R6W979	0.951524	0.982297	0.350358	0.99992	A0A2R6W979_MARPO	aspartate kinase (EC 2.7.2.4)	MARPO_0125s0039	Marchantia polymorpha (Common liverwort) (Marchantia aquatica)	565	IPR036393;IPR045865;IPR002912;IPR001048;IPR001341;IPR042199;IPR018042;	homoserine biosynthetic process [GO:0009090]; lysine biosynthetic process via diaminopimelate [GO:0009089]; threonine biosynthetic process [GO:0009088]	cytosol [GO:0005829]	cytosol [GO:0005829]; aspartate kinase activity [GO:0004072]; homoserine biosynthetic process [GO:0009090]; lysine biosynthetic process via diaminopimelate [GO:0009089]; threonine biosynthetic process [GO:0009088]	aspartate kinase activity [GO:0004072]	GO:0004072; GO:0005829; GO:0009088; GO:0009089; GO:0009090
A0A2R6WKJ1	1.71933	1.02147	0.350647	0.99992	A0A2R6WKJ1_MARPO	Nucleolar protein 10	MARPO_0081s0079	Marchantia polymorpha (Common liverwort) (Marchantia aquatica)	64	IPR007264;IPR036756;	rRNA pseudouridine synthesis [GO:0031118]; snRNA pseudouridine synthesis [GO:0031120]	box H/ACA snoRNP complex [GO:0031429]; Cajal body [GO:0015030]	box H/ACA snoRNP complex [GO:0031429]; Cajal body [GO:0015030]; snoRNA binding [GO:0030515]; telomerase RNA binding [GO:0070034]; rRNA pseudouridine synthesis [GO:0031118]; snRNA pseudouridine synthesis [GO:0031120]	snoRNA binding [GO:0030515]; telomerase RNA binding [GO:0070034]	GO:0015030; GO:0030515; GO:0031118; GO:0031120; GO:0031429; GO:0070034
A0A2R6WSN5	1.71933	1.02147	0.350647	0.99992	A0A2R6WSN5_MARPO	Class III HD-Zip protein	MARPO_0061s0107	Marchantia polymorpha (Common liverwort) (Marchantia aquatica)	849	IPR044830;IPR009057;IPR001356;IPR013978;IPR023393;IPR002913;		nucleus [GO:0005634]	nucleus [GO:0005634]; DNA binding [GO:0003677]; DNA-binding transcription factor activity [GO:0003700]; lipid binding [GO:0008289]	DNA binding [GO:0003677]; DNA-binding transcription factor activity [GO:0003700]; lipid binding [GO:0008289]	GO:0003677; GO:0003700; GO:0005634; GO:0008289
A0A2R6XD07	1.71933	1.02147	0.350647	0.99992	A0A2R6XD07_MARPO	Methyltransferase (EC 2.1.1.-)	MARPO_0022s0086	Marchantia polymorpha (Common liverwort) (Marchantia aquatica)	340	IPR013216;IPR030384;IPR029063;IPR013705;	methylation [GO:0032259]; sterol biosynthetic process [GO:0016126]	endoplasmic reticulum [GO:0005783]	endoplasmic reticulum [GO:0005783]; sterol 24-C-methyltransferase activity [GO:0003838]; methylation [GO:0032259]; sterol biosynthetic process [GO:0016126]	sterol 24-C-methyltransferase activity [GO:0003838]	GO:0003838; GO:0005783; GO:0016126; GO:0032259
A0A2R6WKG0	1.71933	1.02147	0.350647	0.99992	A0A2R6WKG0_MARPO	C2 domain-containing protein	MARPO_0081s0062	Marchantia polymorpha (Common liverwort) (Marchantia aquatica)	872	IPR029058;IPR000008;IPR035892;IPR002921;	lipid metabolic process [GO:0006629]		lipid metabolic process [GO:0006629]		GO:0006629
A0A2R6XM56	1.71933	1.02147	0.350647	0.99992	A0A2R6XM56_MARPO	Gamma-tubulin complex component	MARPO_0009s0235	Marchantia polymorpha (Common liverwort) (Marchantia aquatica)	757	IPR007259;IPR040457;IPR042241;IPR041470;	cortical microtubule organization [GO:0043622]; cytoplasmic microtubule organization [GO:0031122]; meiotic cell cycle [GO:0051321]; microtubule nucleation [GO:0007020]; mitotic cell cycle [GO:0000278]; response to nematode [GO:0009624]; spindle assembly [GO:0051225]	cytoplasm [GO:0005737]; equatorial microtubule organizing center [GO:0000923]; gamma-tubulin complex [GO:0000930]; microtubule [GO:0005874]; spindle pole [GO:0000922]; tubulin complex [GO:0045298]	cytoplasm [GO:0005737]; equatorial microtubule organizing center [GO:0000923]; gamma-tubulin complex [GO:0000930]; microtubule [GO:0005874]; spindle pole [GO:0000922]; tubulin complex [GO:0045298]; gamma-tubulin binding [GO:0043015]; cortical microtubule organization [GO:0043622]; cytoplasmic microtubule organization [GO:0031122]; meiotic cell cycle [GO:0051321]; microtubule nucleation [GO:000702…	gamma-tubulin binding [GO:0043015]	GO:0000278; GO:0000922; GO:0000923; GO:0000930; GO:0005737; GO:0005874; GO:0007020; GO:0009624; GO:0031122; GO:0043015; GO:0043622; GO:0045298; GO:0051225; GO:0051321
A0A2R6WAQ0	1.71933	1.02147	0.350647	0.99992	A0A2R6WAQ0_MARPO	UspA domain-containing protein	MARPO_0117s0006	Marchantia polymorpha (Common liverwort) (Marchantia aquatica)	188	IPR014729;IPR006015;IPR006016;
A0A2R6W5D1	1.71933	1.02147	0.350647	0.99992	A0A2R6W5D1_MARPO	1,3-beta-glucan synthase (EC 2.4.1.34) (1,3-beta-glucan synthase)	MARPO_0148s0007	Marchantia polymorpha (Common liverwort) (Marchantia aquatica)	1930	IPR026899;IPR003440;IPR023175;	(1->3)-beta-D-glucan biosynthetic process [GO:0006075]; cell wall organization [GO:0071555]; regulation of cell shape [GO:0008360]	1,3-beta-D-glucan synthase complex [GO:0000148]; plasma membrane [GO:0005886]	1,3-beta-D-glucan synthase complex [GO:0000148]; plasma membrane [GO:0005886]; 1,3-beta-D-glucan synthase activity [GO:0003843]; glucosyltransferase activity [GO:0046527]; (1->3)-beta-D-glucan biosynthetic process [GO:0006075]; cell wall organization [GO:0071555]; regulation of cell shape [GO:0008360]	1,3-beta-D-glucan synthase activity [GO:0003843]; glucosyltransferase activity [GO:0046527]	GO:0000148; GO:0003843; GO:0005886; GO:0006075; GO:0008360; GO:0046527; GO:0071555
A0A2R6XKE8	1.71933	1.02147	0.350647	0.99992	A0A2R6XKE8_MARPO	Cullin family profile domain-containing protein	MARPO_0011s0201	Marchantia polymorpha (Common liverwort) (Marchantia aquatica)	741	IPR045093;IPR016158;IPR036317;IPR001373;IPR019559;IPR016159;IPR036388;IPR036390;	protein ubiquitination [GO:0016567]; ubiquitin-dependent protein catabolic process [GO:0006511]	cullin-RING ubiquitin ligase complex [GO:0031461]	cullin-RING ubiquitin ligase complex [GO:0031461]; ubiquitin protein ligase binding [GO:0031625]; protein ubiquitination [GO:0016567]; ubiquitin-dependent protein catabolic process [GO:0006511]	ubiquitin protein ligase binding [GO:0031625]	GO:0006511; GO:0016567; GO:0031461; GO:0031625
A0A2R6XJI9	1.71933	1.02147	0.350647	0.99992	A0A2R6XJI9_MARPO	Clathrin/coatomer adaptor adaptin-like N-terminal domain-containing protein	MARPO_0011s0005	Marchantia polymorpha (Common liverwort) (Marchantia aquatica)	991	IPR011989;IPR016024;IPR002553;	intracellular protein transport [GO:0006886]	AP-4 adaptor complex [GO:0030124]	AP-4 adaptor complex [GO:0030124]; cargo adaptor activity [GO:0140312]; intracellular protein transport [GO:0006886]	cargo adaptor activity [GO:0140312]	GO:0006886; GO:0030124; GO:0140312
A0A2R6XWB3	1.71933	1.02147	0.350647	0.99992	A0A2R6XWB3_MARPO	Protein kinase domain-containing protein	MARPO_0001s0361	Marchantia polymorpha (Common liverwort) (Marchantia aquatica)	518	IPR011009;IPR032710;IPR018222;IPR000719;IPR017441;IPR008271;	MAPK cascade [GO:0000165]; phosphorylation [GO:0016310]	cellular anatomical entity [GO:0110165]	cellular anatomical entity [GO:0110165]; ATP binding [GO:0005524]; MAP kinase kinase activity [GO:0004708]; MAPK cascade [GO:0000165]; phosphorylation [GO:0016310]	ATP binding [GO:0005524]; MAP kinase kinase activity [GO:0004708]	GO:0000165; GO:0004708; GO:0005524; GO:0016310; GO:0110165
A0A2R6XPI8	1.71933	1.02147	0.350647	0.99992	A0A2R6XPI8_MARPO	Nuclear pore complex protein NUP1	MARPO_0006s0069	Marchantia polymorpha (Common liverwort) (Marchantia aquatica)	1419		nuclear membrane organization [GO:0071763]	nuclear envelope [GO:0005635]	nuclear envelope [GO:0005635]; nuclear membrane organization [GO:0071763]		GO:0005635; GO:0071763
A0A2R6XP68	1.71933	1.02147	0.350647	0.99992	A0A2R6XP68_MARPO	Uncharacterized protein	MARPO_0007s0263	Marchantia polymorpha (Common liverwort) (Marchantia aquatica)	464	IPR001611;IPR003591;IPR032675;
A0A2R6WS16	1.71933	1.02147	0.350647	0.99992	A0A2R6WS16_MARPO	Pentacotripeptide-repeat region of PRORP domain-containing protein	MARPO_0062s0069	Marchantia polymorpha (Common liverwort) (Marchantia aquatica)	542	IPR002885;IPR033443;IPR011990;
A0A2R6XLG1	1.71933	1.02147	0.350647	0.99992	A0A2R6XLG1_MARPO	Protein transport protein Sec24-like	MARPO_0009s0042	Marchantia polymorpha (Common liverwort) (Marchantia aquatica)	1058	IPR029006;IPR036180;IPR006900;IPR036175;IPR006896;IPR012990;IPR041742;IPR036465;IPR006895;IPR036174;	COPII-coated vesicle cargo loading [GO:0090110]; endoplasmic reticulum organization [GO:0007029]; ER body organization [GO:0080119]; Golgi organization [GO:0007030]; intracellular protein transport [GO:0006886]; male gamete generation [GO:0048232]; negative regulation of DNA endoreduplication [GO:0032876]; regulation of cell size [GO:0008361]; sepal giant cell differentiation [GO:0090392]; transp…	COPII vesicle coat [GO:0030127]; cytosol [GO:0005829]; endoplasmic reticulum exit site [GO:0070971]; Golgi apparatus [GO:0005794]	COPII vesicle coat [GO:0030127]; cytosol [GO:0005829]; endoplasmic reticulum exit site [GO:0070971]; Golgi apparatus [GO:0005794]; SNARE binding [GO:0000149]; zinc ion binding [GO:0008270]; COPII-coated vesicle cargo loading [GO:0090110]; endoplasmic reticulum organization [GO:0007029]; ER body organization [GO:0080119]; Golgi organization [GO:0007030]; intracellular protein transport [GO:0006886…	SNARE binding [GO:0000149]; zinc ion binding [GO:0008270]	GO:0000149; GO:0005794; GO:0005829; GO:0006886; GO:0007029; GO:0007030; GO:0008270; GO:0008361; GO:0030127; GO:0032876; GO:0046740; GO:0048232; GO:0070971; GO:0080119; GO:0090110; GO:0090392
A0A2R6WPF4	1.71933	1.02147	0.350647	0.99992	A0A2R6WPF4_MARPO	CCHC-type domain-containing protein	MARPO_0069s0082	Marchantia polymorpha (Common liverwort) (Marchantia aquatica)	265	IPR001878;IPR036875;			nucleic acid binding [GO:0003676]; zinc ion binding [GO:0008270]	nucleic acid binding [GO:0003676]; zinc ion binding [GO:0008270]	GO:0003676; GO:0008270
A0A2R6WRL6	1.71933	1.02147	0.350647	0.99992	A0A2R6WRL6_MARPO	MYND-type domain-containing protein	MARPO_0063s0045	Marchantia polymorpha (Common liverwort) (Marchantia aquatica)	619	IPR046824;IPR002893;			metal ion binding [GO:0046872]	metal ion binding [GO:0046872]	GO:0046872
A0A2R6XDQ7	1.31055	0.978818	0.351166	0.99992	A0A2R6XDQ7_MARPO	Anion-transporting ATPase-like domain-containing protein	MARPO_0021s0093	Marchantia polymorpha (Common liverwort) (Marchantia aquatica)	370	IPR025723;IPR016300;IPR027542;IPR027417;	post-translational protein targeting to endoplasmic reticulum membrane [GO:0006620]; protein insertion into ER membrane [GO:0045048]; root hair elongation [GO:0048767]	cytosol [GO:0005829]; GET complex [GO:0043529]	cytosol [GO:0005829]; GET complex [GO:0043529]; ATP binding [GO:0005524]; ATP hydrolysis activity [GO:0016887]; protein self-association [GO:0043621]; post-translational protein targeting to endoplasmic reticulum membrane [GO:0006620]; protein insertion into ER membrane [GO:0045048]; root hair elongation [GO:0048767]	ATP binding [GO:0005524]; ATP hydrolysis activity [GO:0016887]; protein self-association [GO:0043621]	GO:0005524; GO:0005829; GO:0006620; GO:0016887; GO:0043529; GO:0043621; GO:0045048; GO:0048767
A0A2R6XTG3	1.31557	0.966596	0.354028	0.99992	A0A2R6XTG3_MARPO	Ribonucloprotein	MARPO_0003s0247	Marchantia polymorpha (Common liverwort) (Marchantia aquatica)	130	IPR002415;IPR029064;IPR004037;IPR004038;IPR018492;	maturation of LSU-rRNA [GO:0000470]; maturation of SSU-rRNA [GO:0030490]; mRNA splicing, via spliceosome [GO:0000398]	box C/D RNP complex [GO:0031428]; cytosolic large ribosomal subunit [GO:0022625]; nucleolus [GO:0005730]; precatalytic spliceosome [GO:0071011]; small-subunit processome [GO:0032040]; U4/U6 x U5 tri-snRNP complex [GO:0046540]	box C/D RNP complex [GO:0031428]; cytosolic large ribosomal subunit [GO:0022625]; nucleolus [GO:0005730]; precatalytic spliceosome [GO:0071011]; small-subunit processome [GO:0032040]; U4/U6 x U5 tri-snRNP complex [GO:0046540]; RNA binding [GO:0003723]; maturation of LSU-rRNA [GO:0000470]; maturation of SSU-rRNA [GO:0030490]; mRNA splicing, via spliceosome [GO:0000398]	RNA binding [GO:0003723]	GO:0000398; GO:0000470; GO:0003723; GO:0005730; GO:0022625; GO:0030490; GO:0031428; GO:0032040; GO:0046540; GO:0071011
I7JWJ2	1.31557	0.966596	0.354028	0.99992	I7JWJ2_MARPO	Chlorophyll a-b binding protein, chloroplastic	lhca1 MARPO_0082s0040	Marchantia polymorpha (Common liverwort) (Marchantia aquatica)	243	IPR001344;IPR022796;	photosynthesis, light harvesting in photosystem I [GO:0009768]; response to cold [GO:0009409]; response to high light intensity [GO:0009644]; response to light stimulus [GO:0009416]; response to low light intensity stimulus [GO:0009645]	chloroplast thylakoid membrane [GO:0009535]; photosystem I [GO:0009522]; photosystem II [GO:0009523]	chloroplast thylakoid membrane [GO:0009535]; photosystem I [GO:0009522]; photosystem II [GO:0009523]; chlorophyll binding [GO:0016168]; mRNA binding [GO:0003729]; protein domain specific binding [GO:0019904]; photosynthesis, light harvesting in photosystem I [GO:0009768]; response to cold [GO:0009409]; response to high light intensity [GO:0009644]; response to light stimulus [GO:0009416]; respons…	chlorophyll binding [GO:0016168]; mRNA binding [GO:0003729]; protein domain specific binding [GO:0019904]	GO:0003729; GO:0009409; GO:0009416; GO:0009522; GO:0009523; GO:0009535; GO:0009644; GO:0009645; GO:0009768; GO:0016168; GO:0019904
A0A2R6XN05	1.31557	0.966596	0.354028	0.99992	A0A2R6XN05_MARPO	Cysteine synthase (EC 2.5.1.47)	MARPO_0008s0245	Marchantia polymorpha (Common liverwort) (Marchantia aquatica)	405	IPR005856;IPR005859;IPR001216;IPR001926;IPR036052;	cysteine biosynthetic process from serine [GO:0006535]	cytoplasm [GO:0005737]	cytoplasm [GO:0005737]; cysteine synthase activity [GO:0004124]; cysteine biosynthetic process from serine [GO:0006535]	cysteine synthase activity [GO:0004124]	GO:0004124; GO:0005737; GO:0006535
A0A2R6XNM5	1.31557	0.966596	0.354028	0.99992	A0A2R6XNM5_MARPO	STI1 domain-containing protein	MARPO_0007s0079	Marchantia polymorpha (Common liverwort) (Marchantia aquatica)	460	IPR038108;IPR041243;IPR006636;	chloroplast organization [GO:0009658]; protein import into chloroplast stroma [GO:0045037]	chloroplast inner membrane [GO:0009706]	chloroplast inner membrane [GO:0009706]; chloroplast organization [GO:0009658]; protein import into chloroplast stroma [GO:0045037]		GO:0009658; GO:0009706; GO:0045037
A0A2R6WMD2	0.939897	0.954577	0.356876	0.99992	A0A2R6WMD2_MARPO	C-CAP/cofactor C-like domain-containing protein	MARPO_0074s0004	Marchantia polymorpha (Common liverwort) (Marchantia aquatica)	520	IPR001837;IPR013912;IPR017901;IPR016098;IPR036223;IPR036222;IPR006599;	actin filament organization [GO:0007015]; cAMP-mediated signaling [GO:0019933]	cytoplasm [GO:0005737]	cytoplasm [GO:0005737]; actin binding [GO:0003779]; adenylate cyclase binding [GO:0008179]; actin filament organization [GO:0007015]; cAMP-mediated signaling [GO:0019933]	actin binding [GO:0003779]; adenylate cyclase binding [GO:0008179]	GO:0003779; GO:0005737; GO:0007015; GO:0008179; GO:0019933
A0A2R6WMG3	-0.532883	2.0724	0.358876	0.99992	A0A2R6WMG3_MARPO	DUF3700 domain-containing protein	MARPO_0074s0029	Marchantia polymorpha (Common liverwort) (Marchantia aquatica)	253	IPR024286;IPR029055;IPR044828;
A0A2R6XPX6	0.691011	0.947217	0.358996	0.99992	A0A2R6XPX6_MARPO	eRF1 domain-containing protein	MARPO_0006s0183	Marchantia polymorpha (Common liverwort) (Marchantia aquatica)	437	IPR042226;IPR005140;IPR024049;IPR005141;IPR005142;IPR004403;IPR029064;	cytoplasmic translational termination [GO:0002184]	cytosol [GO:0005829]; translation release factor complex [GO:0018444]	cytosol [GO:0005829]; translation release factor complex [GO:0018444]; sequence-specific mRNA binding [GO:1990825]; translation release factor activity, codon specific [GO:0016149]; cytoplasmic translational termination [GO:0002184]	sequence-specific mRNA binding [GO:1990825]; translation release factor activity, codon specific [GO:0016149]	GO:0002184; GO:0005829; GO:0016149; GO:0018444; GO:1990825
A0A2R6WRI4	-0.269448	1.12578	0.359146	0.99992	A0A2R6WRI4_MARPO	Lipoxygenase	MARPO_0063s0014	Marchantia polymorpha (Common liverwort) (Marchantia aquatica)	955	IPR000907;IPR013819;IPR036226;IPR001246;IPR027433;IPR001024;IPR036392;	fatty acid biosynthetic process [GO:0006633]; lipid oxidation [GO:0034440]; oxylipin biosynthetic process [GO:0031408]		metal ion binding [GO:0046872]; oxidoreductase activity, acting on single donors with incorporation of molecular oxygen, incorporation of two atoms of oxygen [GO:0016702]; fatty acid biosynthetic process [GO:0006633]; lipid oxidation [GO:0034440]; oxylipin biosynthetic process [GO:0031408]	metal ion binding [GO:0046872]; oxidoreductase activity, acting on single donors with incorporation of molecular oxygen, incorporation of two atoms of oxygen [GO:0016702]	GO:0006633; GO:0016702; GO:0031408; GO:0034440; GO:0046872
A0A2R6XKI0	1.23818	0.94197	0.360834	0.99992	A0A2R6XKI0_MARPO	Uncharacterized protein	MARPO_0010s0036	Marchantia polymorpha (Common liverwort) (Marchantia aquatica)	1076	IPR031101;IPR011990;IPR019734;	regulation of DNA-templated transcription [GO:0006355]; transcription elongation by RNA polymerase II [GO:0006368]	Cdc73/Paf1 complex [GO:0016593]	Cdc73/Paf1 complex [GO:0016593]; RNA polymerase II complex binding [GO:0000993]; regulation of DNA-templated transcription [GO:0006355]; transcription elongation by RNA polymerase II [GO:0006368]	RNA polymerase II complex binding [GO:0000993]	GO:0000993; GO:0006355; GO:0006368; GO:0016593
A0A2R6W449	-0.420778	2.23178	0.36233	0.99992	A0A2R6W449_MARPO	Small ribosomal subunit protein uS10 domain-containing protein	MARPO_0158s0015	Marchantia polymorpha (Common liverwort) (Marchantia aquatica)	124	IPR001848;IPR018268;IPR027486;IPR036838;IPR005729;	translation [GO:0006412]	cytosolic small ribosomal subunit [GO:0022627]	cytosolic small ribosomal subunit [GO:0022627]; RNA binding [GO:0003723]; structural constituent of ribosome [GO:0003735]; translation [GO:0006412]	RNA binding [GO:0003723]; structural constituent of ribosome [GO:0003735]	GO:0003723; GO:0003735; GO:0006412; GO:0022627
A0A2R6XU76	-0.425288	2.25384	0.36233	0.99992	A0A2R6XU76_MARPO	40S ribosomal protein S19	MARPO_0002s0140	Marchantia polymorpha (Common liverwort) (Marchantia aquatica)	145	IPR001266;IPR036388;IPR036390;	ribosomal small subunit assembly [GO:0000028]; translation [GO:0006412]	cytosolic small ribosomal subunit [GO:0022627]	cytosolic small ribosomal subunit [GO:0022627]; RNA binding [GO:0003723]; structural constituent of ribosome [GO:0003735]; ribosomal small subunit assembly [GO:0000028]; translation [GO:0006412]	RNA binding [GO:0003723]; structural constituent of ribosome [GO:0003735]	GO:0000028; GO:0003723; GO:0003735; GO:0006412; GO:0022627
A0A2R6WIM8	-0.425675	1.02057	0.36233	0.99992	A0A2R6WIM8_MARPO	aspartate-semialdehyde dehydrogenase (EC 1.2.1.11)	MARPO_0086s0044	Marchantia polymorpha (Common liverwort) (Marchantia aquatica)	392	IPR012080;IPR005986;IPR036291;IPR000534;IPR012280;	isoleucine biosynthetic process [GO:0009097]; lysine biosynthetic process via diaminopimelate [GO:0009089]; methionine biosynthetic process [GO:0009086]; threonine biosynthetic process [GO:0009088]		aspartate-semialdehyde dehydrogenase activity [GO:0004073]; NAD binding [GO:0051287]; NADP binding [GO:0050661]; protein dimerization activity [GO:0046983]; isoleucine biosynthetic process [GO:0009097]; lysine biosynthetic process via diaminopimelate [GO:0009089]; methionine biosynthetic process [GO:0009086]; threonine biosynthetic process [GO:0009088]	aspartate-semialdehyde dehydrogenase activity [GO:0004073]; NAD binding [GO:0051287]; NADP binding [GO:0050661]; protein dimerization activity [GO:0046983]	GO:0004073; GO:0009086; GO:0009088; GO:0009089; GO:0009097; GO:0046983; GO:0050661; GO:0051287
A0A2R6XSM0	-0.43049	1.93706	0.36233	0.99992	A0A2R6XSM0_MARPO	S-protein homolog	MARPO_0004s0309	Marchantia polymorpha (Common liverwort) (Marchantia aquatica)	174
A0A2R6XWK2	0.416187	1.00399	0.365094	0.99992	A0A2R6XWK2_MARPO	alanine--glyoxylate transaminase (EC 2.6.1.44)	MARPO_0001s0436	Marchantia polymorpha (Common liverwort) (Marchantia aquatica)	402	IPR000192;IPR020578;IPR015424;IPR015421;IPR015422;IPR024169;	glycine biosynthetic process, by transamination of glyoxylate [GO:0019265]	peroxisome [GO:0005777]	peroxisome [GO:0005777]; alanine-glyoxylate transaminase activity [GO:0008453]; mRNA binding [GO:0003729]; serine-glyoxylate transaminase activity [GO:0050281]; serine-pyruvate transaminase activity [GO:0004760]; glycine biosynthetic process, by transamination of glyoxylate [GO:0019265]	alanine-glyoxylate transaminase activity [GO:0008453]; mRNA binding [GO:0003729]; serine-glyoxylate transaminase activity [GO:0050281]; serine-pyruvate transaminase activity [GO:0004760]	GO:0003729; GO:0004760; GO:0005777; GO:0008453; GO:0019265; GO:0050281
A0A2R6WUZ2	1.74051	0.950813	0.366658	0.99992	A0A2R6WUZ2_MARPO	Nucleolar GTP-binding protein 1	MARPO_0056s0118	Marchantia polymorpha (Common liverwort) (Marchantia aquatica)	670	IPR031167;IPR006073;IPR024926;IPR041623;IPR010674;IPR012973;IPR027417;	ribosomal large subunit biogenesis [GO:0042273]	nucleolus [GO:0005730]	nucleolus [GO:0005730]; GTP binding [GO:0005525]; GTPase activity [GO:0003924]; RNA binding [GO:0003723]; ribosomal large subunit biogenesis [GO:0042273]	GTP binding [GO:0005525]; GTPase activity [GO:0003924]; RNA binding [GO:0003723]	GO:0003723; GO:0003924; GO:0005525; GO:0005730; GO:0042273
A0A2R6X404	1.74051	0.950813	0.366658	0.99992	A0A2R6X404_MARPO	Enhancer of mRNA-decapping protein 4 WD40 repeat region domain-containing protein	MARPO_0037s0026	Marchantia polymorpha (Common liverwort) (Marchantia aquatica)	1536	IPR045152;IPR044938;IPR032401;IPR015943;IPR036322;IPR001680;	deadenylation-independent decapping of nuclear-transcribed mRNA [GO:0031087]	P-body [GO:0000932]	P-body [GO:0000932]; deadenylation-independent decapping of nuclear-transcribed mRNA [GO:0031087]		GO:0000932; GO:0031087
A0A2R6WM73	1.74051	0.950813	0.366658	0.99992	A0A2R6WM73_MARPO	NADP-dependent oxidoreductase domain-containing protein	MARPO_0075s0056	Marchantia polymorpha (Common liverwort) (Marchantia aquatica)	381	IPR018170;IPR023210;IPR036812;		cytoplasm [GO:0005737]	cytoplasm [GO:0005737]; aldo-keto reductase (NADP) activity [GO:0004033]	aldo-keto reductase (NADP) activity [GO:0004033]	GO:0004033; GO:0005737
A0A2R6XH69	1.74051	0.950813	0.366658	0.99992	A0A2R6XH69_MARPO	Uncharacterized protein	MARPO_0015s0189	Marchantia polymorpha (Common liverwort) (Marchantia aquatica)	1216	IPR011989;IPR016024;IPR013598;IPR045478;IPR045065;	protein export from nucleus [GO:0006611]; RNA export from nucleus [GO:0006405]	cytoplasm [GO:0005737]; nucleus [GO:0005634]; RNA nuclear export complex [GO:0042565]	cytoplasm [GO:0005737]; nucleus [GO:0005634]; RNA nuclear export complex [GO:0042565]; nuclear export signal receptor activity [GO:0005049]; RNA binding [GO:0003723]; protein export from nucleus [GO:0006611]; RNA export from nucleus [GO:0006405]	nuclear export signal receptor activity [GO:0005049]; RNA binding [GO:0003723]	GO:0003723; GO:0005049; GO:0005634; GO:0005737; GO:0006405; GO:0006611; GO:0042565
A0A2R6WKA3	0.82414	0.913758	0.367665	0.99992	A0A2R6WKA3_MARPO	Biotin carboxyl carrier protein of acetyl-CoA carboxylase	MARPO_0082s0078	Marchantia polymorpha (Common liverwort) (Marchantia aquatica)	275	IPR001249;IPR001882;IPR000089;IPR011053;	fatty acid biosynthetic process [GO:0006633]	acetyl-CoA carboxylase complex [GO:0009317]; chloroplast [GO:0009507]	acetyl-CoA carboxylase complex [GO:0009317]; chloroplast [GO:0009507]; acetyl-CoA carboxylase activity [GO:0003989]; fatty acid biosynthetic process [GO:0006633]	acetyl-CoA carboxylase activity [GO:0003989]	GO:0003989; GO:0006633; GO:0009317; GO:0009507
A0A2R6X437	0.673427	0.90589	0.369699	0.99992	A0A2R6X437_MARPO	Enoyl-ACP reductase	MARPO_0037s0052	Marchantia polymorpha (Common liverwort) (Marchantia aquatica)	396	IPR014358;IPR036291;IPR002347;	fatty acid biosynthetic process [GO:0006633]	chloroplast [GO:0009507]; mitochondrion [GO:0005739]	chloroplast [GO:0009507]; mitochondrion [GO:0005739]; enoyl-[acyl-carrier-protein] reductase (NADH) activity [GO:0004318]; fatty acid biosynthetic process [GO:0006633]	enoyl-[acyl-carrier-protein] reductase (NADH) activity [GO:0004318]	GO:0004318; GO:0005739; GO:0006633; GO:0009507
A0A2R6XWU3	-0.224241	0.902085	0.369741	0.99992	A0A2R6XWU3_MARPO	RuBisCO large subunit-binding protein subunit beta, chloroplastic	MARPO_0001s0499	Marchantia polymorpha (Common liverwort) (Marchantia aquatica)	613	IPR018370;IPR001844;IPR002423;IPR027409;IPR027413;IPR027410;	protein folding [GO:0006457]; protein refolding [GO:0042026]		ATP binding [GO:0005524]; ATP-dependent protein folding chaperone [GO:0140662]; protein folding [GO:0006457]; protein refolding [GO:0042026]	ATP binding [GO:0005524]; ATP-dependent protein folding chaperone [GO:0140662]	GO:0005524; GO:0006457; GO:0042026; GO:0140662
A0A2R6WRU6	-0.562122	1.60779	0.370408	0.99992	A0A2R6WRU6_MARPO	SOUL heme-binding protein	MARPO_0062s0004	Marchantia polymorpha (Common liverwort) (Marchantia aquatica)	224	IPR011256;IPR006917;		cellular anatomical entity [GO:0110165]	cellular anatomical entity [GO:0110165]		GO:0110165
A0A2R6XLQ9	0.787477	0.902293	0.370601	0.99992	A0A2R6XLQ9_MARPO	TOG domain-containing protein	MARPO_0009s0135	Marchantia polymorpha (Common liverwort) (Marchantia aquatica)	2010	IPR011989;IPR016024;IPR024395;IPR021133;IPR034085;IPR045110;	cell plate formation involved in plant-type cell wall biogenesis [GO:0009920]; establishment or maintenance of microtubule cytoskeleton polarity [GO:0030951]; microtubule polymerization [GO:0046785]; mitotic spindle organization [GO:0007052]	cortical microtubule cytoskeleton [GO:0030981]; kinetochore [GO:0000776]; microtubule [GO:0005874]; phragmoplast [GO:0009524]; preprophase band [GO:0009574]; spindle pole [GO:0000922]	cortical microtubule cytoskeleton [GO:0030981]; kinetochore [GO:0000776]; microtubule [GO:0005874]; phragmoplast [GO:0009524]; preprophase band [GO:0009574]; spindle pole [GO:0000922]; microtubule binding [GO:0008017]; microtubule plus end polymerase [GO:0061863]; microtubule plus-end binding [GO:0051010]; cell plate formation involved in plant-type cell wall biogenesis [GO:0009920]; establishmen…	microtubule binding [GO:0008017]; microtubule plus end polymerase [GO:0061863]; microtubule plus-end binding [GO:0051010]	GO:0000776; GO:0000922; GO:0005874; GO:0007052; GO:0008017; GO:0009524; GO:0009574; GO:0009920; GO:0030951; GO:0030981; GO:0046785; GO:0051010; GO:0061863
A0A2R6W6V3	1.74642	0.929369	0.37175	0.99992	A0A2R6W6V3_MARPO	Pescadillo homolog	MARPO_0138s0023	Marchantia polymorpha (Common liverwort) (Marchantia aquatica)	566	IPR001357;IPR036420;IPR010613;	maturation of 5.8S rRNA from tricistronic rRNA transcript (SSU-rRNA, 5.8S rRNA, LSU-rRNA) [GO:0000466]; maturation of LSU-rRNA from tricistronic rRNA transcript (SSU-rRNA, 5.8S rRNA, LSU-rRNA) [GO:0000463]; regulation of rRNA processing [GO:2000232]	nucleoplasm [GO:0005654]; PeBoW complex [GO:0070545]; preribosome, large subunit precursor [GO:0030687]	nucleoplasm [GO:0005654]; PeBoW complex [GO:0070545]; preribosome, large subunit precursor [GO:0030687]; mRNA binding [GO:0003729]; ribonucleoprotein complex binding [GO:0043021]; RNA binding [GO:0003723]; maturation of 5.8S rRNA from tricistronic rRNA transcript (SSU-rRNA, 5.8S rRNA, LSU-rRNA) [GO:0000466]; maturation of LSU-rRNA from tricistronic rRNA transcript (SSU-rRNA, 5.8S rRNA, LSU-rRNA) …	mRNA binding [GO:0003729]; ribonucleoprotein complex binding [GO:0043021]; RNA binding [GO:0003723]	GO:0000463; GO:0000466; GO:0003723; GO:0003729; GO:0005654; GO:0030687; GO:0043021; GO:0070545; GO:2000232
A0A2R6W384	1.74642	0.929369	0.37175	0.99992	A0A2R6W384_MARPO	Vacuolar protein sorting-associated protein 51 homolog	MARPO_0167s0022	Marchantia polymorpha (Common liverwort) (Marchantia aquatica)	800	IPR014812;	endocytic recycling [GO:0032456]; Golgi organization [GO:0007030]; Golgi vesicle transport [GO:0048193]; lipid transport [GO:0006869]; lysosomal transport [GO:0007041]; protein transport [GO:0015031]; retrograde transport, endosome to Golgi [GO:0042147]	cytosol [GO:0005829]; EARP complex [GO:1990745]; GARP complex [GO:0000938]; membrane [GO:0016020]	cytosol [GO:0005829]; EARP complex [GO:1990745]; GARP complex [GO:0000938]; membrane [GO:0016020]; endocytic recycling [GO:0032456]; Golgi organization [GO:0007030]; Golgi vesicle transport [GO:0048193]; lipid transport [GO:0006869]; lysosomal transport [GO:0007041]; protein transport [GO:0015031]; retrograde transport, endosome to Golgi [GO:0042147]		GO:0000938; GO:0005829; GO:0006869; GO:0007030; GO:0007041; GO:0015031; GO:0016020; GO:0032456; GO:0042147; GO:0048193; GO:1990745
A0A2R6W9Z0	1.74642	0.929369	0.37175	0.99992	A0A2R6W9Z0_MARPO	TOG domain-containing protein	MARPO_0121s0024	Marchantia polymorpha (Common liverwort) (Marchantia aquatica)	942	IPR011989;IPR016024;IPR021133;IPR034085;IPR033337;		microtubule [GO:0005874]	microtubule [GO:0005874]; microtubule binding [GO:0008017]	microtubule binding [GO:0008017]	GO:0005874; GO:0008017
A0A2R6XWC3	0.48308	0.891422	0.372556	0.99992	A0A2R6XWC3_MARPO	Enoyl reductase (ER) domain-containing protein	MARPO_0001s0375	Marchantia polymorpha (Common liverwort) (Marchantia aquatica)	330	IPR013154;IPR011032;IPR036291;IPR020843;			oxidoreductase activity [GO:0016491]	oxidoreductase activity [GO:0016491]	GO:0016491
A0A2R6XPK3	-0.388643	1.07924	0.372793	0.99992	A0A2R6XPK3_MARPO	Uncharacterized protein	MARPO_0006s0050	Marchantia polymorpha (Common liverwort) (Marchantia aquatica)	269	IPR026015;IPR020781;IPR000711;	photosynthetic electron transport in photosystem I [GO:0009773]; photosynthetic electron transport in photosystem II [GO:0009772]; proton motive force-driven ATP synthesis [GO:0015986]	proton-transporting ATP synthase complex, catalytic core F(1) [GO:0045261]	proton-transporting ATP synthase complex, catalytic core F(1) [GO:0045261]; proton-transporting ATP synthase activity, rotational mechanism [GO:0046933]; photosynthetic electron transport in photosystem I [GO:0009773]; photosynthetic electron transport in photosystem II [GO:0009772]; proton motive force-driven ATP synthesis [GO:0015986]	proton-transporting ATP synthase activity, rotational mechanism [GO:0046933]	GO:0009772; GO:0009773; GO:0015986; GO:0045261; GO:0046933
A0A2R6X132	-0.408734	1.32134	0.375274	0.99992	A0A2R6X132_MARPO	Ribosomal protein L15	MARPO_0043s0043	Marchantia polymorpha (Common liverwort) (Marchantia aquatica)	204	IPR024794;IPR000439;IPR020925;IPR012678;	cytoplasmic translation [GO:0002181]	cytosolic large ribosomal subunit [GO:0022625]	cytosolic large ribosomal subunit [GO:0022625]; RNA binding [GO:0003723]; structural constituent of ribosome [GO:0003735]; cytoplasmic translation [GO:0002181]	RNA binding [GO:0003723]; structural constituent of ribosome [GO:0003735]	GO:0002181; GO:0003723; GO:0003735; GO:0022625
A0A2R6W617	0.537071	0.881007	0.376012	0.99992	A0A2R6W617_MARPO	Eukaryotic translation initiation factor 3 subunit G (eIF3g) (Eukaryotic translation initiation factor 3 RNA-binding subunit) (eIF-3 RNA-binding subunit) (Eukaryotic translation initiation factor 3 subunit 4)	MARPO_0144s0016	Marchantia polymorpha (Common liverwort) (Marchantia aquatica)	287	IPR017334;IPR024675;IPR034240;IPR012677;IPR035979;IPR000504;	formation of cytoplasmic translation initiation complex [GO:0001732]	eukaryotic 43S preinitiation complex [GO:0016282]; eukaryotic 48S preinitiation complex [GO:0033290]; eukaryotic translation initiation factor 3 complex [GO:0005852]	eukaryotic 43S preinitiation complex [GO:0016282]; eukaryotic 48S preinitiation complex [GO:0033290]; eukaryotic translation initiation factor 3 complex [GO:0005852]; RNA binding [GO:0003723]; translation initiation factor activity [GO:0003743]; formation of cytoplasmic translation initiation complex [GO:0001732]	RNA binding [GO:0003723]; translation initiation factor activity [GO:0003743]	GO:0001732; GO:0003723; GO:0003743; GO:0005852; GO:0016282; GO:0033290
A0A2R6W3I3	1.29019	0.876877	0.376177	0.99992	A0A2R6W3I3_MARPO	Myb-like domain-containing protein	MARPO_0165s0024	Marchantia polymorpha (Common liverwort) (Marchantia aquatica)	473	IPR032563;IPR009057;IPR001005;IPR027109;	chromatin remodeling [GO:0006338]; DNA repair [GO:0006281]; negative regulation of transcription by RNA polymerase II [GO:0000122]	NuA4 histone acetyltransferase complex [GO:0035267]; Swr1 complex [GO:0000812]	NuA4 histone acetyltransferase complex [GO:0035267]; Swr1 complex [GO:0000812]; transcription corepressor activity [GO:0003714]; chromatin remodeling [GO:0006338]; DNA repair [GO:0006281]; negative regulation of transcription by RNA polymerase II [GO:0000122]	transcription corepressor activity [GO:0003714]	GO:0000122; GO:0000812; GO:0003714; GO:0006281; GO:0006338; GO:0035267
A0A2R6WE39	0.816647	0.876684	0.377066	0.99992	A0A2R6WE39_MARPO	Uroporphyrinogen decarboxylase (EC 4.1.1.37)	MARPO_0103s0078	Marchantia polymorpha (Common liverwort) (Marchantia aquatica)	410	IPR038071;IPR006361;IPR000257;	protoporphyrinogen IX biosynthetic process [GO:0006782]		uroporphyrinogen decarboxylase activity [GO:0004853]; protoporphyrinogen IX biosynthetic process [GO:0006782]	uroporphyrinogen decarboxylase activity [GO:0004853]	GO:0004853; GO:0006782
A0A2R6X8N7	0.835167	0.867388	0.378988	0.99992	A0A2R6X8N7_MARPO	Uncharacterized protein	MARPO_0029s0012	Marchantia polymorpha (Common liverwort) (Marchantia aquatica)	429	IPR011545;IPR014001;IPR001650;IPR027417;IPR014014;			ATP binding [GO:0005524]; hydrolase activity [GO:0016787]; RNA binding [GO:0003723]; RNA helicase activity [GO:0003724]	ATP binding [GO:0005524]; hydrolase activity [GO:0016787]; RNA binding [GO:0003723]; RNA helicase activity [GO:0003724]	GO:0003723; GO:0003724; GO:0005524; GO:0016787
A0A2R6WK75	0.448286	1.69848	0.38123	0.99992	A0A2R6WK75_MARPO	HTH La-type RNA-binding domain-containing protein	MARPO_0082s0081	Marchantia polymorpha (Common liverwort) (Marchantia aquatica)	1289	IPR006607;IPR045180;IPR006630;IPR036388;IPR036390;	mRNA stabilization [GO:0048255]		RNA binding [GO:0003723]; RNA cap binding [GO:0000339]; mRNA stabilization [GO:0048255]	RNA binding [GO:0003723]; RNA cap binding [GO:0000339]	GO:0000339; GO:0003723; GO:0048255
A0A2R6WXX5	0.455145	0.862789	0.38123	0.99992	A0A2R6WXX5_MARPO	Thioredoxin domain-containing protein	MARPO_0049s0009	Marchantia polymorpha (Common liverwort) (Marchantia aquatica)	632	IPR046349;IPR004146;IPR012336;IPR036249;IPR013766;IPR045870;			thioredoxin-disulfide reductase (NADP) activity [GO:0004791]	thioredoxin-disulfide reductase (NADP) activity [GO:0004791]	GO:0004791
A0A2R6XCP0	-0.553155	1.57273	0.382192	0.99992	A0A2R6XCP0_MARPO	BolA-like protein	MARPO_0023s0156	Marchantia polymorpha (Common liverwort) (Marchantia aquatica)	91	IPR045115;IPR002634;IPR036065;	intracellular iron ion homeostasis [GO:0006879]; protein maturation by iron-sulfur cluster transfer [GO:0097428]; response to iron ion [GO:0010039]; response to oxidative stress [GO:0006979]	cytosol [GO:0005829]; nucleus [GO:0005634]	cytosol [GO:0005829]; nucleus [GO:0005634]; 2 iron, 2 sulfur cluster binding [GO:0051537]; iron-sulfur cluster binding [GO:0051536]; intracellular iron ion homeostasis [GO:0006879]; protein maturation by iron-sulfur cluster transfer [GO:0097428]; response to iron ion [GO:0010039]; response to oxidative stress [GO:0006979]	2 iron, 2 sulfur cluster binding [GO:0051537]; iron-sulfur cluster binding [GO:0051536]	GO:0005634; GO:0005829; GO:0006879; GO:0006979; GO:0010039; GO:0051536; GO:0051537; GO:0097428
A0A2R6WGG5	-0.279983	1.44357	0.382486	0.99992	A0A2R6WGG5_MARPO	Vacuolar proton pump subunit B (V-ATPase subunit B) (Vacuolar proton pump subunit B)	MARPO_0093s0019	Marchantia polymorpha (Common liverwort) (Marchantia aquatica)	487	IPR020003;IPR004100;IPR000194;IPR005723;IPR027417;IPR022879;	ATP metabolic process [GO:0046034]; vacuolar acidification [GO:0007035]	proton-transporting V-type ATPase, V1 domain [GO:0033180]	proton-transporting V-type ATPase, V1 domain [GO:0033180]; ATP binding [GO:0005524]; proton-transporting ATPase activity, rotational mechanism [GO:0046961]; ATP metabolic process [GO:0046034]; vacuolar acidification [GO:0007035]	ATP binding [GO:0005524]; proton-transporting ATPase activity, rotational mechanism [GO:0046961]	GO:0005524; GO:0007035; GO:0033180; GO:0046034; GO:0046961
A0A2R6W931	-0.257199	0.843982	0.384843	0.99992	A0A2R6W931_MARPO	3,4-dihydroxy-2-butanone kinase	MARPO_0125s0006	Marchantia polymorpha (Common liverwort) (Marchantia aquatica)	592	IPR012734;IPR004006;IPR004007;IPR036117;	glycerol catabolic process [GO:0019563]; phosphorylation [GO:0016310]	cytosol [GO:0005829]	cytosol [GO:0005829]; ATP binding [GO:0005524]; glycerone kinase activity [GO:0004371]; glycerol catabolic process [GO:0019563]; phosphorylation [GO:0016310]	ATP binding [GO:0005524]; glycerone kinase activity [GO:0004371]	GO:0004371; GO:0005524; GO:0005829; GO:0016310; GO:0019563
A0A2R6XHC1	0.562259	0.83766	0.387423	0.99992	A0A2R6XHC1_MARPO	NAD-dependent epimerase/dehydratase domain-containing protein	MARPO_0014s0058	Marchantia polymorpha (Common liverwort) (Marchantia aquatica)	420	IPR001509;IPR036291;	rRNA processing [GO:0006364]	cytosol [GO:0005829]	cytosol [GO:0005829]; RNA binding [GO:0003723]; rRNA processing [GO:0006364]	RNA binding [GO:0003723]	GO:0003723; GO:0005829; GO:0006364
A0A2R6XVS0	-0.273882	1.44372	0.388348	0.99992	A0A2R6XVS0_MARPO	Ribosomal protein L3	MARPO_0001s0237	Marchantia polymorpha (Common liverwort) (Marchantia aquatica)	389	IPR045077;IPR044892;IPR000597;IPR019926;IPR009000;	translation [GO:0006412]	cytosolic large ribosomal subunit [GO:0022625]	cytosolic large ribosomal subunit [GO:0022625]; RNA binding [GO:0003723]; structural constituent of ribosome [GO:0003735]; translation [GO:0006412]	RNA binding [GO:0003723]; structural constituent of ribosome [GO:0003735]	GO:0003723; GO:0003735; GO:0006412; GO:0022625
A0A2R6X1V8	0.676242	0.822666	0.390628	0.99992	A0A2R6X1V8_MARPO	Putative septum site-determining protein MinD	MARPO_0042s0122	Marchantia polymorpha (Common liverwort) (Marchantia aquatica)	246	IPR002586;IPR010223;IPR025501;IPR027417;	chloroplast fission [GO:0010020]; negative regulation of cell division [GO:0051782]	chloroplast [GO:0009507]; cytoplasmic side of plasma membrane [GO:0009898]; cytosol [GO:0005829]	chloroplast [GO:0009507]; cytoplasmic side of plasma membrane [GO:0009898]; cytosol [GO:0005829]; ATP binding [GO:0005524]; ATP hydrolysis activity [GO:0016887]; calcium-dependent ATPase activity [GO:0030899]; protein homodimerization activity [GO:0042803]; chloroplast fission [GO:0010020]; negative regulation of cell division [GO:0051782]	ATP binding [GO:0005524]; ATP hydrolysis activity [GO:0016887]; calcium-dependent ATPase activity [GO:0030899]; protein homodimerization activity [GO:0042803]	GO:0005524; GO:0005829; GO:0009507; GO:0009898; GO:0010020; GO:0016887; GO:0030899; GO:0042803; GO:0051782
A0A2R6WKF8	0.515165	0.81454	0.393735	0.99992	A0A2R6WKF8_MARPO	Uncharacterized protein	MARPO_0081s0069	Marchantia polymorpha (Common liverwort) (Marchantia aquatica)	1405
A0A2R6XMW6	-0.55469	1.39524	0.394128	0.99992	A0A2R6XMW6_MARPO	magnesium chelatase (EC 6.6.1.1)	MARPO_0008s0194	Marchantia polymorpha (Common liverwort) (Marchantia aquatica)	1409	IPR011771;IPR003672;IPR022571;	chlorophyll biosynthetic process [GO:0015995]; photosynthesis [GO:0015979]	chloroplast [GO:0009507]	chloroplast [GO:0009507]; ATP binding [GO:0005524]; magnesium chelatase activity [GO:0016851]; chlorophyll biosynthetic process [GO:0015995]; photosynthesis [GO:0015979]	ATP binding [GO:0005524]; magnesium chelatase activity [GO:0016851]	GO:0005524; GO:0009507; GO:0015979; GO:0015995; GO:0016851
A0A2R6WNZ5	-0.574171	1.07069	0.394128	0.99992	A0A2R6WNZ5_MARPO	Plastid lipid-associated protein/fibrillin conserved domain-containing protein	MARPO_0070s0031	Marchantia polymorpha (Common liverwort) (Marchantia aquatica)	320	IPR039633;IPR006843;
A0A2R6XW74	-0.577057	0.922441	0.394128	0.99992	A0A2R6XW74_MARPO	Enoyl reductase (ER) domain-containing protein	MARPO_0001s0345	Marchantia polymorpha (Common liverwort) (Marchantia aquatica)	401	IPR013149;IPR041694;IPR011032;IPR045010;IPR036291;			oxidoreductase activity, acting on the CH-CH group of donors, NAD or NADP as acceptor [GO:0016628]	oxidoreductase activity, acting on the CH-CH group of donors, NAD or NADP as acceptor [GO:0016628]	GO:0016628
A0A2R6XPI4	-0.576998	1.22634	0.394128	0.99992	A0A2R6XPI4_MARPO	Photosystem II 10 kDa polypeptide, chloroplastic	MARPO_0006s0055	Marchantia polymorpha (Common liverwort) (Marchantia aquatica)	147	IPR006814;	photosynthesis [GO:0015979]	chloroplast thylakoid membrane [GO:0009535]; photosystem II oxygen evolving complex [GO:0009654]	chloroplast thylakoid membrane [GO:0009535]; photosystem II oxygen evolving complex [GO:0009654]; photosynthesis [GO:0015979]		GO:0009535; GO:0009654; GO:0015979
A0A2R6WN62	-0.587562	1.31175	0.394128	0.99992	A0A2R6WN62_MARPO	3'-5' exonuclease domain-containing protein	MARPO_0072s0029	Marchantia polymorpha (Common liverwort) (Marchantia aquatica)	361	IPR002562;IPR004087;IPR004088;IPR036612;IPR012337;IPR036397;	nucleobase-containing compound metabolic process [GO:0006139]		3'-5' exonuclease activity [GO:0008408]; RNA binding [GO:0003723]; nucleobase-containing compound metabolic process [GO:0006139]	3'-5' exonuclease activity [GO:0008408]; RNA binding [GO:0003723]	GO:0003723; GO:0006139; GO:0008408
A0A2R6XSZ9	0.770236	0.809574	0.395113	0.99992	A0A2R6XSZ9_MARPO	Tryptophan synthase beta chain-like PALP domain-containing protein	MARPO_0003s0133	Marchantia polymorpha (Common liverwort) (Marchantia aquatica)	365	IPR001216;IPR001926;IPR036052;	cysteine biosynthetic process from serine [GO:0006535]	cytoplasm [GO:0005737]	cytoplasm [GO:0005737]; cysteine synthase activity [GO:0004124]; cysteine biosynthetic process from serine [GO:0006535]	cysteine synthase activity [GO:0004124]	GO:0004124; GO:0005737; GO:0006535
A0A2R6WGD8	-0.360876	2.15818	0.399843	0.99992	A0A2R6WGD8_MARPO	FAS1 domain-containing protein	MARPO_0093s0009	Marchantia polymorpha (Common liverwort) (Marchantia aquatica)	415	IPR036378;IPR000782;IPR033254;		plasma membrane [GO:0005886]; side of membrane [GO:0098552]	plasma membrane [GO:0005886]; side of membrane [GO:0098552]		GO:0005886; GO:0098552
A0A2R6WEH8	-0.372291	1.17644	0.399843	0.99992	A0A2R6WEH8_MARPO	PsbP C-terminal domain-containing protein	MARPO_0101s0039	Marchantia polymorpha (Common liverwort) (Marchantia aquatica)	230	IPR045388;
A0A2R6XTX4	0.233558	0.78901	0.400049	0.99992	A0A2R6XTX4_MARPO	acetyl-CoA carboxylase (EC 6.4.1.2)	MARPO_0002s0049	Marchantia polymorpha (Common liverwort) (Marchantia aquatica)	2243	IPR034733;IPR013537;IPR011761;IPR013815;IPR005481;IPR011764;IPR005482;IPR000089;IPR005479;IPR029045;IPR011763;IPR011762;IPR016185;IPR011054;IPR011053;	fatty acid biosynthetic process [GO:0006633]; malonyl-CoA biosynthetic process [GO:2001295]		acetyl-CoA carboxylase activity [GO:0003989]; ATP binding [GO:0005524]; metal ion binding [GO:0046872]; fatty acid biosynthetic process [GO:0006633]; malonyl-CoA biosynthetic process [GO:2001295]	acetyl-CoA carboxylase activity [GO:0003989]; ATP binding [GO:0005524]; metal ion binding [GO:0046872]	GO:0003989; GO:0005524; GO:0006633; GO:0046872; GO:2001295
A0A2R6X5G0	-0.431271	1.27685	0.403194	0.99992	A0A2R6X5G0_MARPO	Reticulon-like protein	MARPO_0035s0106	Marchantia polymorpha (Common liverwort) (Marchantia aquatica)	243	IPR003388;		endoplasmic reticulum membrane [GO:0005789]	endoplasmic reticulum membrane [GO:0005789]		GO:0005789
A0A2R6X8E9	-0.620949	1.0567	0.406044	0.99992	A0A2R6X8E9_MARPO	J domain-containing protein	MARPO_0030s0106	Marchantia polymorpha (Common liverwort) (Marchantia aquatica)	660	IPR012724;IPR002939;IPR001623;IPR018253;IPR008971;IPR001305;IPR036410;IPR036869;	chaperone cofactor-dependent protein refolding [GO:0051085]; protein refolding [GO:0042026]; response to heat [GO:0009408]	cytoplasm [GO:0005737]; membrane [GO:0016020]	cytoplasm [GO:0005737]; membrane [GO:0016020]; ATP binding [GO:0005524]; heat shock protein binding [GO:0031072]; metal ion binding [GO:0046872]; unfolded protein binding [GO:0051082]; chaperone cofactor-dependent protein refolding [GO:0051085]; protein refolding [GO:0042026]; response to heat [GO:0009408]	ATP binding [GO:0005524]; heat shock protein binding [GO:0031072]; metal ion binding [GO:0046872]; unfolded protein binding [GO:0051082]	GO:0005524; GO:0005737; GO:0009408; GO:0016020; GO:0031072; GO:0042026; GO:0046872; GO:0051082; GO:0051085
A0A2R6XUV0	-0.278869	1.77794	0.407566	0.99992	A0A2R6XUV0_MARPO	2-isopropylmalate synthase (EC 2.3.3.13)	MARPO_0002s0332	Marchantia polymorpha (Common liverwort) (Marchantia aquatica)	643	IPR013709;IPR002034;IPR013785;IPR036230;IPR005671;IPR000891;	leucine biosynthetic process [GO:0009098]	chloroplast [GO:0009507]	chloroplast [GO:0009507]; 2-isopropylmalate synthase activity [GO:0003852]; metal ion binding [GO:0046872]; leucine biosynthetic process [GO:0009098]	2-isopropylmalate synthase activity [GO:0003852]; metal ion binding [GO:0046872]	GO:0003852; GO:0009098; GO:0009507; GO:0046872
A0A2R6XJY8	-0.227414	0.85341	0.409482	0.99992	A0A2R6XJY8_MARPO	V-type proton ATPase catalytic subunit A (EC 7.1.2.2) (V-ATPase 69 kDa subunit) (Vacuolar proton pump subunit alpha)	MARPO_0011s0112	Marchantia polymorpha (Common liverwort) (Marchantia aquatica)	623	IPR031686;IPR023366;IPR020003;IPR004100;IPR036121;IPR000194;IPR024034;IPR005725;IPR027417;IPR022878;	proton transmembrane transport [GO:1902600]	plant-type vacuole [GO:0000325]; proton-transporting V-type ATPase, V1 domain [GO:0033180]	plant-type vacuole [GO:0000325]; proton-transporting V-type ATPase, V1 domain [GO:0033180]; ATP binding [GO:0005524]; ATP hydrolysis activity [GO:0016887]; proton-transporting ATP synthase activity, rotational mechanism [GO:0046933]; proton-transporting ATPase activity, rotational mechanism [GO:0046961]; proton transmembrane transport [GO:1902600]	ATP binding [GO:0005524]; ATP hydrolysis activity [GO:0016887]; proton-transporting ATP synthase activity, rotational mechanism [GO:0046933]; proton-transporting ATPase activity, rotational mechanism [GO:0046961]	GO:0000325; GO:0005524; GO:0016887; GO:0033180; GO:0046933; GO:0046961; GO:1902600
A0A2R6WKP9	0.72235	1.03997	0.409694	0.99992	A0A2R6WKP9_MARPO	LIM zinc-binding domain-containing protein	MARPO_0080s0053	Marchantia polymorpha (Common liverwort) (Marchantia aquatica)	195	IPR001781;	actin filament bundle assembly [GO:0051017]	actin cytoskeleton [GO:0015629]; plasma membrane [GO:0005886]	actin cytoskeleton [GO:0015629]; plasma membrane [GO:0005886]; actin filament binding [GO:0051015]; metal ion binding [GO:0046872]; actin filament bundle assembly [GO:0051017]	actin filament binding [GO:0051015]; metal ion binding [GO:0046872]	GO:0005886; GO:0015629; GO:0046872; GO:0051015; GO:0051017
A0A2R6WET0	0.728604	0.986193	0.409694	0.99992	A0A2R6WET0_MARPO	MIP18 family-like domain-containing protein	MARPO_0100s0060	Marchantia polymorpha (Common liverwort) (Marchantia aquatica)	619	IPR034904;IPR010376;IPR038492;IPR002744;IPR019591;IPR000808;IPR044304;IPR027417;IPR033756;	iron-sulfur cluster assembly [GO:0016226]	chloroplast [GO:0009507]	chloroplast [GO:0009507]; 4 iron, 4 sulfur cluster binding [GO:0051539]; ATP binding [GO:0005524]; ATP-dependent FeS chaperone activity [GO:0140663]; metal ion binding [GO:0046872]; iron-sulfur cluster assembly [GO:0016226]	4 iron, 4 sulfur cluster binding [GO:0051539]; ATP binding [GO:0005524]; ATP-dependent FeS chaperone activity [GO:0140663]; metal ion binding [GO:0046872]	GO:0005524; GO:0009507; GO:0016226; GO:0046872; GO:0051539; GO:0140663
A0A2R6X924	0.747339	0.92244	0.409694	0.99992	A0A2R6X924_MARPO	Uncharacterized protein	MARPO_0029s0102	Marchantia polymorpha (Common liverwort) (Marchantia aquatica)	497	IPR043577;IPR046427;IPR001096;	proteolysis involved in protein catabolic process [GO:0051603]; vacuolar protein processing [GO:0006624]	vacuole [GO:0005773]	vacuole [GO:0005773]; cysteine-type endopeptidase activity [GO:0004197]; proteolysis involved in protein catabolic process [GO:0051603]; vacuolar protein processing [GO:0006624]	cysteine-type endopeptidase activity [GO:0004197]	GO:0004197; GO:0005773; GO:0006624; GO:0051603
A0A2R6WDX3	0.747339	0.92244	0.409694	0.99992	A0A2R6WDX3_MARPO	(S)-coclaurine N-methyltransferase	MARPO_0103s0018	Marchantia polymorpha (Common liverwort) (Marchantia aquatica)	355	IPR029063;			S-adenosylmethionine-dependent methyltransferase activity [GO:0008757]	S-adenosylmethionine-dependent methyltransferase activity [GO:0008757]	GO:0008757
A0A2R6XS40	1.34082	0.751674	0.410933	0.99992	A0A2R6XS40_MARPO	Uncharacterized protein	MARPO_0004s0169	Marchantia polymorpha (Common liverwort) (Marchantia aquatica)	1155	IPR014001;IPR001650;IPR009057;IPR044754;IPR015194;IPR036306;IPR027417;IPR001005;IPR017884;IPR015195;IPR038718;IPR000330;		nucleus [GO:0005634]	nucleus [GO:0005634]; ATP binding [GO:0005524]; ATP-dependent activity, acting on DNA [GO:0008094]; ATP-dependent chromatin remodeler activity [GO:0140658]; DNA binding [GO:0003677]; hydrolase activity [GO:0016787]; nucleosome binding [GO:0031491]	ATP binding [GO:0005524]; ATP-dependent activity, acting on DNA [GO:0008094]; ATP-dependent chromatin remodeler activity [GO:0140658]; DNA binding [GO:0003677]; hydrolase activity [GO:0016787]; nucleosome binding [GO:0031491]	GO:0003677; GO:0005524; GO:0005634; GO:0008094; GO:0016787; GO:0031491; GO:0140658
A0A2R6WBY1	0.690959	0.75068	0.412058	0.99992	A0A2R6WBY1_MARPO	isocitrate dehydrogenase (NADP(+)) (EC 1.1.1.42)	MARPO_0112s0021	Marchantia polymorpha (Common liverwort) (Marchantia aquatica)	519	IPR019818;IPR004790;IPR024084;	isocitrate metabolic process [GO:0006102]; NADP metabolic process [GO:0006739]; tricarboxylic acid cycle [GO:0006099]	mitochondrion [GO:0005739]	mitochondrion [GO:0005739]; isocitrate dehydrogenase (NADP+) activity [GO:0004450]; magnesium ion binding [GO:0000287]; NAD binding [GO:0051287]; isocitrate metabolic process [GO:0006102]; NADP metabolic process [GO:0006739]; tricarboxylic acid cycle [GO:0006099]	isocitrate dehydrogenase (NADP+) activity [GO:0004450]; magnesium ion binding [GO:0000287]; NAD binding [GO:0051287]	GO:0000287; GO:0004450; GO:0005739; GO:0006099; GO:0006102; GO:0006739; GO:0051287
A0A2R6WLJ6	-1.21448	0.734082	0.41623	0.99992	A0A2R6WLJ6_MARPO	WH2 domain-containing protein	MARPO_0077s0049	Marchantia polymorpha (Common liverwort) (Marchantia aquatica)	1352
A0A2R6XBG0	-1.21448	0.734082	0.41623	0.99992	A0A2R6XBG0_MARPO	Uncharacterized protein	MARPO_0025s0096	Marchantia polymorpha (Common liverwort) (Marchantia aquatica)	611	IPR020472;IPR011047;IPR015943;IPR019775;IPR036322;IPR001680;	actin filament depolymerization [GO:0030042]	cortical actin cytoskeleton [GO:0030864]	cortical actin cytoskeleton [GO:0030864]; actin filament binding [GO:0051015]; actin filament depolymerization [GO:0030042]	actin filament binding [GO:0051015]	GO:0030042; GO:0030864; GO:0051015
A0A2R6VXF9	0.237543	0.906151	0.416737	0.99992	A0A2R6VXF9_MARPO	Tyrosinase copper-binding domain-containing protein	MARPO_3313s0001	Marchantia polymorpha (Common liverwort) (Marchantia aquatica)	622	IPR008922;IPR022740;IPR022739;IPR002227;			catechol oxidase activity [GO:0004097]; metal ion binding [GO:0046872]	catechol oxidase activity [GO:0004097]; metal ion binding [GO:0046872]	GO:0004097; GO:0046872
A0A2R6WEK8	0.740579	0.734385	0.416957	0.99992	A0A2R6WEK8_MARPO	NAD-dependent epimerase/dehydratase domain-containing protein	MARPO_0101s0064	Marchantia polymorpha (Common liverwort) (Marchantia aquatica)	379	IPR001509;IPR033890;IPR036291;			GDP-mannose 3,5-epimerase activity [GO:0047918]; NAD binding [GO:0051287]	GDP-mannose 3,5-epimerase activity [GO:0047918]; NAD binding [GO:0051287]	GO:0047918; GO:0051287
A0A2R6XH12	-0.612953	1.40389	0.417634	0.99992	A0A2R6XH12_MARPO	Gamma-tubulin complex component	MARPO_0015s0183	Marchantia polymorpha (Common liverwort) (Marchantia aquatica)	1130	IPR007259;IPR040457;IPR042241;IPR041470;	cytoplasmic microtubule organization [GO:0031122]; meiotic cell cycle [GO:0051321]; microtubule nucleation [GO:0007020]; mitotic cell cycle [GO:0000278]; spindle assembly [GO:0051225]	cytoplasm [GO:0005737]; equatorial microtubule organizing center [GO:0000923]; gamma-tubulin complex [GO:0000930]; microtubule [GO:0005874]; spindle pole [GO:0000922]	cytoplasm [GO:0005737]; equatorial microtubule organizing center [GO:0000923]; gamma-tubulin complex [GO:0000930]; microtubule [GO:0005874]; spindle pole [GO:0000922]; gamma-tubulin binding [GO:0043015]; cytoplasmic microtubule organization [GO:0031122]; meiotic cell cycle [GO:0051321]; microtubule nucleation [GO:0007020]; mitotic cell cycle [GO:0000278]; spindle assembly [GO:0051225]	gamma-tubulin binding [GO:0043015]	GO:0000278; GO:0000922; GO:0000923; GO:0000930; GO:0005737; GO:0005874; GO:0007020; GO:0031122; GO:0043015; GO:0051225; GO:0051321
A0A2R6X6C4	0.567497	1.29636	0.418208	0.99992	A0A2R6X6C4_MARPO	MHD domain-containing protein	MARPO_0033s0064	Marchantia polymorpha (Common liverwort) (Marchantia aquatica)	428	IPR036168;IPR022775;IPR001392;IPR018240;IPR011012;IPR028565;	intracellular protein transport [GO:0006886]; vesicle-mediated transport [GO:0016192]	clathrin adaptor complex [GO:0030131]; cytoplasmic vesicle [GO:0031410]	clathrin adaptor complex [GO:0030131]; cytoplasmic vesicle [GO:0031410]; intracellular protein transport [GO:0006886]; vesicle-mediated transport [GO:0016192]		GO:0006886; GO:0016192; GO:0030131; GO:0031410
A0A2R6WV96	-0.41901	1.43758	0.418293	0.99992	A0A2R6WV96_MARPO	NAD(P)H dehydrogenase (quinone) (EC 1.6.5.2)	MARPO_0055s0047	Marchantia polymorpha (Common liverwort) (Marchantia aquatica)	204	IPR008254;IPR029039;IPR010089;IPR005025;		membrane [GO:0016020]	membrane [GO:0016020]; FMN binding [GO:0010181]; NAD(P)H dehydrogenase (quinone) activity [GO:0003955]	FMN binding [GO:0010181]; NAD(P)H dehydrogenase (quinone) activity [GO:0003955]	GO:0003955; GO:0010181; GO:0016020
A0A2R6XED8	-0.427207	1.66151	0.418293	0.99992	A0A2R6XED8_MARPO	Uncharacterized protein	MARPO_0020s0120	Marchantia polymorpha (Common liverwort) (Marchantia aquatica)	444	IPR012724;IPR002939;IPR001623;IPR018253;IPR008971;IPR001305;IPR036410;IPR036869;	chaperone cofactor-dependent protein refolding [GO:0051085]; protein refolding [GO:0042026]; response to heat [GO:0009408]	cytoplasm [GO:0005737]	cytoplasm [GO:0005737]; ATP binding [GO:0005524]; heat shock protein binding [GO:0031072]; metal ion binding [GO:0046872]; unfolded protein binding [GO:0051082]; chaperone cofactor-dependent protein refolding [GO:0051085]; protein refolding [GO:0042026]; response to heat [GO:0009408]	ATP binding [GO:0005524]; heat shock protein binding [GO:0031072]; metal ion binding [GO:0046872]; unfolded protein binding [GO:0051082]	GO:0005524; GO:0005737; GO:0009408; GO:0031072; GO:0042026; GO:0046872; GO:0051082; GO:0051085
A0A2R6WSS9	-0.424097	1.02223	0.418293	0.99992	A0A2R6WSS9_MARPO	GST N-terminal domain-containing protein	MARPO_0060s0005	Marchantia polymorpha (Common liverwort) (Marchantia aquatica)	357	IPR004045;IPR036249;
A0A2R6WJQ2	-0.276087	1.55959	0.42086	0.99992	A0A2R6WJQ2_MARPO	40S ribosomal protein S15a	MARPO_0013s0139 MARPO_0083s0020	Marchantia polymorpha (Common liverwort) (Marchantia aquatica)	130	IPR000630;IPR047863;IPR035987;	translation [GO:0006412]	cytosolic small ribosomal subunit [GO:0022627]	cytosolic small ribosomal subunit [GO:0022627]; structural constituent of ribosome [GO:0003735]; translation [GO:0006412]	structural constituent of ribosome [GO:0003735]	GO:0003735; GO:0006412; GO:0022627
A0A2R6W7K7	-0.205303	0.856712	0.428375	0.99992	A0A2R6W7K7_MARPO	Actin	MARPO_0134s0041	Marchantia polymorpha (Common liverwort) (Marchantia aquatica)	377	IPR004000;IPR020902;IPR004001;IPR043129;		cytoskeleton [GO:0005856]	cytoskeleton [GO:0005856]; ATP binding [GO:0005524]	ATP binding [GO:0005524]	GO:0005524; GO:0005856
A0A2R6W2K1	-0.244701	0.694829	0.42846	0.99992	A0A2R6W2K1_MARPO	Asparagine synthetase [glutamine-hydrolyzing] (EC 6.3.5.4)	MARPO_0174s0014	Marchantia polymorpha (Common liverwort) (Marchantia aquatica)	630	IPR006426;IPR001962;IPR033738;IPR017932;IPR029055;IPR014729;	asparagine biosynthetic process [GO:0006529]; glutamine metabolic process [GO:0006541]	cytosol [GO:0005829]	cytosol [GO:0005829]; asparagine synthase (glutamine-hydrolyzing) activity [GO:0004066]; ATP binding [GO:0005524]; asparagine biosynthetic process [GO:0006529]; glutamine metabolic process [GO:0006541]	asparagine synthase (glutamine-hydrolyzing) activity [GO:0004066]; ATP binding [GO:0005524]	GO:0004066; GO:0005524; GO:0005829; GO:0006529; GO:0006541
A1DZ76	0.583897	0.691946	0.429381	0.99992	A1DZ76_MARPO	Lectin 1a	MARPO_0118s0049	Marchantia polymorpha (Common liverwort) (Marchantia aquatica)	140	IPR015926;IPR009960;
A0A2R6XRG0	-0.365978	1.28731	0.429705	0.99992	A0A2R6XRG0_MARPO	Large ribosomal subunit protein uL6 alpha-beta domain-containing protein	MARPO_0005s0245	Marchantia polymorpha (Common liverwort) (Marchantia aquatica)	230	IPR000702;IPR036789;IPR020040;IPR019906;IPR002358;	translation [GO:0006412]	ribonucleoprotein complex [GO:1990904]; ribosome [GO:0005840]	ribonucleoprotein complex [GO:1990904]; ribosome [GO:0005840]; mRNA binding [GO:0003729]; rRNA binding [GO:0019843]; structural constituent of ribosome [GO:0003735]; translation [GO:0006412]	mRNA binding [GO:0003729]; rRNA binding [GO:0019843]; structural constituent of ribosome [GO:0003735]	GO:0003729; GO:0003735; GO:0005840; GO:0006412; GO:0019843; GO:1990904
A0A2R6XVB6	-0.366434	1.10552	0.429705	0.99992	A0A2R6XVB6_MARPO	60S ribosomal protein L18a	MARPO_0001s0112	Marchantia polymorpha (Common liverwort) (Marchantia aquatica)	177	IPR028877;IPR023573;IPR021138;	translation [GO:0006412]	cytosolic large ribosomal subunit [GO:0022625]	cytosolic large ribosomal subunit [GO:0022625]; structural constituent of ribosome [GO:0003735]; translation [GO:0006412]	structural constituent of ribosome [GO:0003735]	GO:0003735; GO:0006412; GO:0022625
A0A2R6WND7	-0.373499	1.01639	0.429705	0.99992	A0A2R6WND7_MARPO	ENTH domain-containing protein	MARPO_0072s0094	Marchantia polymorpha (Common liverwort) (Marchantia aquatica)	591	IPR011417;IPR014712;IPR048050;IPR045192;IPR013809;IPR008942;	clathrin coat assembly [GO:0048268]; clathrin-dependent endocytosis [GO:0072583]; vesicle budding from membrane [GO:0006900]	clathrin-coated pit [GO:0005905]; clathrin-coated vesicle [GO:0030136]; Golgi apparatus [GO:0005794]	clathrin-coated pit [GO:0005905]; clathrin-coated vesicle [GO:0030136]; Golgi apparatus [GO:0005794]; 1-phosphatidylinositol binding [GO:0005545]; clathrin heavy chain binding [GO:0032050]; phosphatidylinositol-4,5-bisphosphate binding [GO:0005546]; SNARE binding [GO:0000149]; clathrin coat assembly [GO:0048268]; clathrin-dependent endocytosis [GO:0072583]; vesicle budding from membrane [GO:00069…	1-phosphatidylinositol binding [GO:0005545]; clathrin heavy chain binding [GO:0032050]; phosphatidylinositol-4,5-bisphosphate binding [GO:0005546]; SNARE binding [GO:0000149]	GO:0000149; GO:0005545; GO:0005546; GO:0005794; GO:0005905; GO:0006900; GO:0030136; GO:0032050; GO:0048268; GO:0072583
A0A2R6W820	-0.321302	1.05792	0.430939	0.99992	A0A2R6W820_MARPO	Xyloglucan endotransglucosylase/hydrolase (EC 2.4.1.207)	MARPO_0131s0006	Marchantia polymorpha (Common liverwort) (Marchantia aquatica)	287	IPR044791;IPR013320;IPR000757;IPR008263;IPR010713;IPR016455;	cell wall biogenesis [GO:0042546]; cell wall organization [GO:0071555]; xyloglucan metabolic process [GO:0010411]	apoplast [GO:0048046]	apoplast [GO:0048046]; hydrolase activity, hydrolyzing O-glycosyl compounds [GO:0004553]; xyloglucan:xyloglucosyl transferase activity [GO:0016762]; cell wall biogenesis [GO:0042546]; cell wall organization [GO:0071555]; xyloglucan metabolic process [GO:0010411]	hydrolase activity, hydrolyzing O-glycosyl compounds [GO:0004553]; xyloglucan:xyloglucosyl transferase activity [GO:0016762]	GO:0004553; GO:0010411; GO:0016762; GO:0042546; GO:0048046; GO:0071555
A0A2R6VXG4	-0.375004	0.684025	0.432029	0.99992	A0A2R6VXG4_MARPO	S-protein homolog	MARPO_3387s0001	Marchantia polymorpha (Common liverwort) (Marchantia aquatica)	169
A0A2R6X8N1	-0.236107	0.97811	0.432644	0.99992	A0A2R6X8N1_MARPO	Uncharacterized protein	MARPO_0029s0002	Marchantia polymorpha (Common liverwort) (Marchantia aquatica)	804	IPR003593;IPR005938;IPR041569;IPR009010;IPR003959;IPR003960;IPR004201;IPR029067;IPR003338;IPR027417;IPR015415;	autophagosome maturation [GO:0097352]; ER-associated misfolded protein catabolic process [GO:0071712]; mitotic spindle disassembly [GO:0051228]; retrograde protein transport, ER to cytosol [GO:0030970]; ubiquitin-dependent ERAD pathway [GO:0030433]	cytosol [GO:0005829]; nucleus [GO:0005634]; VCP-NPL4-UFD1 AAA ATPase complex [GO:0034098]	cytosol [GO:0005829]; nucleus [GO:0005634]; VCP-NPL4-UFD1 AAA ATPase complex [GO:0034098]; ATP binding [GO:0005524]; ATP hydrolysis activity [GO:0016887]; polyubiquitin modification-dependent protein binding [GO:0031593]; autophagosome maturation [GO:0097352]; ER-associated misfolded protein catabolic process [GO:0071712]; mitotic spindle disassembly [GO:0051228]; retrograde protein transport, ER…	ATP binding [GO:0005524]; ATP hydrolysis activity [GO:0016887]; polyubiquitin modification-dependent protein binding [GO:0031593]	GO:0005524; GO:0005634; GO:0005829; GO:0016887; GO:0030433; GO:0030970; GO:0031593; GO:0034098; GO:0051228; GO:0071712; GO:0097352
A0A2R6XCJ4	0.488118	0.680836	0.43375	0.99992	A0A2R6XCJ4_MARPO	Pyruvate kinase (EC 2.7.1.40)	MARPO_0023s0129	Marchantia polymorpha (Common liverwort) (Marchantia aquatica)	548	IPR001697;IPR015813;IPR040442;IPR011037;IPR018209;IPR015793;IPR015795;IPR036918;IPR015806;	glycolytic process [GO:0006096]; phosphorylation [GO:0016310]	cytoplasm [GO:0005737]	cytoplasm [GO:0005737]; ATP binding [GO:0005524]; kinase activity [GO:0016301]; magnesium ion binding [GO:0000287]; potassium ion binding [GO:0030955]; pyruvate kinase activity [GO:0004743]; glycolytic process [GO:0006096]; phosphorylation [GO:0016310]	ATP binding [GO:0005524]; kinase activity [GO:0016301]; magnesium ion binding [GO:0000287]; potassium ion binding [GO:0030955]; pyruvate kinase activity [GO:0004743]	GO:0000287; GO:0004743; GO:0005524; GO:0005737; GO:0006096; GO:0016301; GO:0016310; GO:0030955
A0A2R6XB87	-0.419695	1.34682	0.434249	0.99992	A0A2R6XB87_MARPO	TCTP domain-containing protein	MARPO_0025s0074	Marchantia polymorpha (Common liverwort) (Marchantia aquatica)	168	IPR011057;IPR011323;IPR034737;IPR018103;IPR018105;		cytoplasm [GO:0005737]	cytoplasm [GO:0005737]; calcium ion binding [GO:0005509]	calcium ion binding [GO:0005509]	GO:0005509; GO:0005737
A0A2R6XA86	-0.429928	1.30939	0.434249	0.99992	A0A2R6XA86_MARPO	Small ribosomal subunit protein uS17c (30S ribosomal protein S17, chloroplastic)	MARPO_0027s0119	Marchantia polymorpha (Common liverwort) (Marchantia aquatica)	146	IPR012340;IPR000266;IPR019984;	plastid translation [GO:0032544]	chloroplast [GO:0009507]; ribosome [GO:0005840]	chloroplast [GO:0009507]; ribosome [GO:0005840]; mRNA binding [GO:0003729]; rRNA binding [GO:0019843]; structural constituent of ribosome [GO:0003735]; plastid translation [GO:0032544]	mRNA binding [GO:0003729]; rRNA binding [GO:0019843]; structural constituent of ribosome [GO:0003735]	GO:0003729; GO:0003735; GO:0005840; GO:0009507; GO:0019843; GO:0032544
A0A2R6XLW0	-0.707486	0.671742	0.437072	0.99992	A0A2R6XLW0_MARPO	30S ribosomal protein S20, chloroplastic	MARPO_0009s0159	Marchantia polymorpha (Common liverwort) (Marchantia aquatica)	183	IPR002583;IPR036510;	translation [GO:0006412]	small ribosomal subunit [GO:0015935]	small ribosomal subunit [GO:0015935]; small ribosomal subunit rRNA binding [GO:0070181]; structural constituent of ribosome [GO:0003735]; translation [GO:0006412]	small ribosomal subunit rRNA binding [GO:0070181]; structural constituent of ribosome [GO:0003735]	GO:0003735; GO:0006412; GO:0015935; GO:0070181
A0A2R6X7X8	0.706087	0.662211	0.43974	0.99992	A0A2R6X7X8_MARPO	Uncharacterized protein	MARPO_0031s0164	Marchantia polymorpha (Common liverwort) (Marchantia aquatica)	472
A0A2R6WYM0	0.461738	1.14831	0.440774	0.99992	A0A2R6WYM0_MARPO	C2H2-type domain-containing protein	MARPO_0048s0048	Marchantia polymorpha (Common liverwort) (Marchantia aquatica)	402	IPR041232;IPR013087;		nucleolus [GO:0005730]	nucleolus [GO:0005730]		GO:0005730
A0A2R6X660	0.468192	0.939508	0.440774	0.99992	A0A2R6X660_MARPO	Clp R domain-containing protein	MARPO_0033s0015	Marchantia polymorpha (Common liverwort) (Marchantia aquatica)	913	IPR003593;IPR003959;IPR019489;IPR036628;IPR004176;IPR001270;IPR018368;IPR028299;IPR041546;IPR027417;	cellular response to heat [GO:0034605]	cytoplasm [GO:0005737]	cytoplasm [GO:0005737]; ATP binding [GO:0005524]; ATP hydrolysis activity [GO:0016887]; cellular response to heat [GO:0034605]	ATP binding [GO:0005524]; ATP hydrolysis activity [GO:0016887]	GO:0005524; GO:0005737; GO:0016887; GO:0034605
A0A2R6XT63	0.501351	0.903405	0.440774	0.99992	A0A2R6XT63_MARPO	Cysteine proteinase inhibitor	MARPO_0003s0166	Marchantia polymorpha (Common liverwort) (Marchantia aquatica)	239	IPR027214;IPR000010;IPR046350;IPR018073;		membrane [GO:0016020]	membrane [GO:0016020]; cysteine-type endopeptidase inhibitor activity [GO:0004869]	cysteine-type endopeptidase inhibitor activity [GO:0004869]	GO:0004869; GO:0016020
A0A2R6X1E3	0.801035	0.758334	0.441303	0.99992	A0A2R6X1E3_MARPO	DUF4042 domain-containing protein	MARPO_0043s0141	Marchantia polymorpha (Common liverwort) (Marchantia aquatica)	1140	IPR011989;IPR016024;IPR025283;
A0A2R6WPU2	0.801999	0.765075	0.441303	0.99992	A0A2R6WPU2_MARPO	PH domain-containing protein	MARPO_0068s0096	Marchantia polymorpha (Common liverwort) (Marchantia aquatica)	592	IPR001849;IPR011990;	exocytosis [GO:0006887]; root hair cell tip growth [GO:0048768]	early endosome [GO:0005769]; trans-Golgi network [GO:0005802]	early endosome [GO:0005769]; trans-Golgi network [GO:0005802]; exocytosis [GO:0006887]; root hair cell tip growth [GO:0048768]		GO:0005769; GO:0005802; GO:0006887; GO:0048768
A0A2R6WAI0	0.80581	0.744888	0.441303	0.99992	A0A2R6WAI0_MARPO	Transmembrane 9 superfamily member	MARPO_0119s0044	Marchantia polymorpha (Common liverwort) (Marchantia aquatica)	647	IPR004240;	protein localization to membrane [GO:0072657]	endosome membrane [GO:0010008]; Golgi membrane [GO:0000139]; membrane [GO:0016020]	endosome membrane [GO:0010008]; Golgi membrane [GO:0000139]; membrane [GO:0016020]; protein localization to membrane [GO:0072657]		GO:0000139; GO:0010008; GO:0016020; GO:0072657
A0A2R6WGF7	0.806773	0.751359	0.441303	0.99992	A0A2R6WGF7_MARPO	Macrophage erythroblast attacher	MARPO_0093s0006	Marchantia polymorpha (Common liverwort) (Marchantia aquatica)	435	IPR013144;IPR024964;IPR006595;IPR045098;IPR006594;IPR044063;IPR013083;	proteasome-mediated ubiquitin-dependent protein catabolic process [GO:0043161]	cytoplasm [GO:0005737]; GID complex [GO:0034657]; nucleus [GO:0005634]	cytoplasm [GO:0005737]; GID complex [GO:0034657]; nucleus [GO:0005634]; metal ion binding [GO:0046872]; ubiquitin protein ligase activity [GO:0061630]; proteasome-mediated ubiquitin-dependent protein catabolic process [GO:0043161]	metal ion binding [GO:0046872]; ubiquitin protein ligase activity [GO:0061630]	GO:0005634; GO:0005737; GO:0034657; GO:0043161; GO:0046872; GO:0061630
A0A2R6WTQ2	-0.18694	0.813471	0.441392	0.99992	A0A2R6WTQ2_MARPO	RuBisCO large subunit-binding protein subunit alpha, chloroplastic	MARPO_0058s0025	Marchantia polymorpha (Common liverwort) (Marchantia aquatica)	605	IPR018370;IPR001844;IPR002423;IPR027409;IPR027413;IPR027410;	protein folding [GO:0006457]; protein refolding [GO:0042026]	chloroplast [GO:0009507]	chloroplast [GO:0009507]; ATP binding [GO:0005524]; ATP-dependent protein folding chaperone [GO:0140662]; protein folding [GO:0006457]; protein refolding [GO:0042026]	ATP binding [GO:0005524]; ATP-dependent protein folding chaperone [GO:0140662]	GO:0005524; GO:0006457; GO:0009507; GO:0042026; GO:0140662
A0A2R6XIS2	-0.586178	0.650992	0.44284	0.99992	A0A2R6XIS2_MARPO	Plastid ribosomal protein L17	MARPO_0013s0204	Marchantia polymorpha (Common liverwort) (Marchantia aquatica)	208	IPR000456;IPR047859;IPR036373;	translation [GO:0006412]	cytosolic large ribosomal subunit [GO:0022625]	cytosolic large ribosomal subunit [GO:0022625]; structural constituent of ribosome [GO:0003735]; translation [GO:0006412]	structural constituent of ribosome [GO:0003735]	GO:0003735; GO:0006412; GO:0022625
A0A2R6W5J7	0.599801	0.648968	0.444289	0.99992	A0A2R6W5J7_MARPO	NAC-A/B domain-containing protein	MARPO_0147s0018	Marchantia polymorpha (Common liverwort) (Marchantia aquatica)	205	IPR016641;IPR044034;IPR038187;IPR002715;	protein targeting to membrane [GO:0006612]	cytoplasm [GO:0005737]; nascent polypeptide-associated complex [GO:0005854]	cytoplasm [GO:0005737]; nascent polypeptide-associated complex [GO:0005854]; unfolded protein binding [GO:0051082]; protein targeting to membrane [GO:0006612]	unfolded protein binding [GO:0051082]	GO:0005737; GO:0005854; GO:0006612; GO:0051082
A0A2R6W3Y9	-1.1158	0.646651	0.444308	0.99992	A0A2R6W3Y9_MARPO	CNH domain-containing protein	MARPO_0160s0027	Marchantia polymorpha (Common liverwort) (Marchantia aquatica)	1018	IPR000547;IPR001180;IPR032914;IPR019452;IPR019453;IPR036322;	autophagy [GO:0006914]; endosomal vesicle fusion [GO:0034058]; intracellular protein transport [GO:0006886]	cytoplasm [GO:0005737]; intracellular membrane-bounded organelle [GO:0043231]; membrane [GO:0016020]	cytoplasm [GO:0005737]; intracellular membrane-bounded organelle [GO:0043231]; membrane [GO:0016020]; autophagy [GO:0006914]; endosomal vesicle fusion [GO:0034058]; intracellular protein transport [GO:0006886]		GO:0005737; GO:0006886; GO:0006914; GO:0016020; GO:0034058; GO:0043231
A0A2R6WH11	0.835568	0.642352	0.44577	0.99992	A0A2R6WH11_MARPO	Citrate synthase	MARPO_0091s0007	Marchantia polymorpha (Common liverwort) (Marchantia aquatica)	518	IPR016142;IPR016143;IPR002020;IPR019810;IPR036969;	carbohydrate metabolic process [GO:0005975]; tricarboxylic acid cycle [GO:0006099]	mitochondrial matrix [GO:0005759]	mitochondrial matrix [GO:0005759]; citrate (Si)-synthase activity [GO:0004108]; carbohydrate metabolic process [GO:0005975]; tricarboxylic acid cycle [GO:0006099]	citrate (Si)-synthase activity [GO:0004108]	GO:0004108; GO:0005759; GO:0005975; GO:0006099
A0A2R6WLN2	0.524594	0.64071	0.446622	0.99992	A0A2R6WLN2_MARPO	Protein kinase domain-containing protein	MARPO_0077s0063	Marchantia polymorpha (Common liverwort) (Marchantia aquatica)	600	IPR045865;IPR002912;IPR011009;IPR000719;IPR001245;IPR008271;			ATP binding [GO:0005524]; protein serine/threonine kinase activity [GO:0004674]	ATP binding [GO:0005524]; protein serine/threonine kinase activity [GO:0004674]	GO:0004674; GO:0005524
A0A2R6XFU2	0.728082	0.632719	0.449831	0.99992	A0A2R6XFU2_MARPO	ACT domain-containing protein	MARPO_0016s0043	Marchantia polymorpha (Common liverwort) (Marchantia aquatica)	937	IPR036393;IPR045865;IPR002912;IPR041743;IPR001048;IPR005106;IPR001341;IPR018042;IPR011147;IPR027795;IPR001342;IPR019811;IPR036291;	aspartate family amino acid biosynthetic process [GO:0009067]; homoserine biosynthetic process [GO:0009090]; lysine biosynthetic process via diaminopimelate [GO:0009089]; methionine biosynthetic process [GO:0009086]; threonine biosynthetic process [GO:0009088]		aspartate kinase activity [GO:0004072]; homoserine dehydrogenase activity [GO:0004412]; NADP binding [GO:0050661]; aspartate family amino acid biosynthetic process [GO:0009067]; homoserine biosynthetic process [GO:0009090]; lysine biosynthetic process via diaminopimelate [GO:0009089]; methionine biosynthetic process [GO:0009086]; threonine biosynthetic process [GO:0009088]	aspartate kinase activity [GO:0004072]; homoserine dehydrogenase activity [GO:0004412]; NADP binding [GO:0050661]	GO:0004072; GO:0004412; GO:0009067; GO:0009086; GO:0009088; GO:0009089; GO:0009090; GO:0050661
A0A2R6WJ27	-0.240144	0.630145	0.449966	0.99992	A0A2R6WJ27_MARPO	AAA+ ATPase domain-containing protein	MARPO_0085s0078	Marchantia polymorpha (Common liverwort) (Marchantia aquatica)	424	IPR003593;IPR041569;IPR003959;IPR003960;IPR012340;IPR027417;IPR032501;	proteasome-mediated ubiquitin-dependent protein catabolic process [GO:0043161]	nucleus [GO:0005634]; proteasome regulatory particle, base subcomplex [GO:0008540]	nucleus [GO:0005634]; proteasome regulatory particle, base subcomplex [GO:0008540]; ATP binding [GO:0005524]; ATP hydrolysis activity [GO:0016887]; proteasome-activating activity [GO:0036402]; proteasome-mediated ubiquitin-dependent protein catabolic process [GO:0043161]	ATP binding [GO:0005524]; ATP hydrolysis activity [GO:0016887]; proteasome-activating activity [GO:0036402]	GO:0005524; GO:0005634; GO:0008540; GO:0016887; GO:0036402; GO:0043161
A0A2R6XRD0	-0.427637	1.28753	0.451151	0.99992	A0A2R6XRD0_MARPO	EF-hand domain-containing protein	MARPO_0005s0277	Marchantia polymorpha (Common liverwort) (Marchantia aquatica)	625	IPR004713;IPR011992;IPR018247;IPR002048;IPR004837;	calcium ion transmembrane transport [GO:0070588]; intracellular calcium ion homeostasis [GO:0006874]	membrane [GO:0016020]	membrane [GO:0016020]; calcium ion binding [GO:0005509]; calcium:proton antiporter activity [GO:0015369]; calcium ion transmembrane transport [GO:0070588]; intracellular calcium ion homeostasis [GO:0006874]	calcium ion binding [GO:0005509]; calcium:proton antiporter activity [GO:0015369]	GO:0005509; GO:0006874; GO:0015369; GO:0016020; GO:0070588
A0A2R6XC01	0.573756	0.613109	0.455937	0.99992	A0A2R6XC01_MARPO	phosphoethanolamine N-methyltransferase (EC 2.1.1.103)	MARPO_0024s0110	Marchantia polymorpha (Common liverwort) (Marchantia aquatica)	494	IPR025714;IPR013216;IPR025771;IPR029063;	phosphatidylcholine biosynthetic process [GO:0006656]		phosphoethanolamine N-methyltransferase activity [GO:0000234]; phosphatidylcholine biosynthetic process [GO:0006656]	phosphoethanolamine N-methyltransferase activity [GO:0000234]	GO:0000234; GO:0006656
A0A2R6X894	-0.575046	0.609445	0.457238	0.99992	A0A2R6X894_MARPO	CS domain-containing protein	MARPO_0030s0062	Marchantia polymorpha (Common liverwort) (Marchantia aquatica)	348	IPR007052;IPR008978;IPR037898;	protein folding [GO:0006457]	cytoplasm [GO:0005737]	cytoplasm [GO:0005737]; unfolded protein binding [GO:0051082]; protein folding [GO:0006457]	unfolded protein binding [GO:0051082]	GO:0005737; GO:0006457; GO:0051082
A0A2R6W522	0.659578	0.607869	0.458539	0.99992	A0A2R6W522_MARPO	Peptidase M24 domain-containing protein	MARPO_0151s0030	Marchantia polymorpha (Common liverwort) (Marchantia aquatica)	394	IPR036005;IPR004545;IPR047113;IPR000994;IPR001714;IPR036388;IPR036390;
A0A2R6WJR0	-0.235806	0.605537	0.458634	0.99992	A0A2R6WJR0_MARPO	Tubulin alpha chain	MARPO_0083s0058	Marchantia polymorpha (Common liverwort) (Marchantia aquatica)	455	IPR002452;IPR013838;IPR008280;IPR000217;IPR037103;IPR018316;IPR036525;IPR023123;IPR017975;IPR003008;	microtubule cytoskeleton organization [GO:0000226]; mitotic cell cycle [GO:0000278]	cytoplasm [GO:0005737]; microtubule [GO:0005874]	cytoplasm [GO:0005737]; microtubule [GO:0005874]; GTP binding [GO:0005525]; hydrolase activity [GO:0016787]; structural constituent of cytoskeleton [GO:0005200]; microtubule cytoskeleton organization [GO:0000226]; mitotic cell cycle [GO:0000278]	GTP binding [GO:0005525]; hydrolase activity [GO:0016787]; structural constituent of cytoskeleton [GO:0005200]	GO:0000226; GO:0000278; GO:0005200; GO:0005525; GO:0005737; GO:0005874; GO:0016787
A0A1L7B549	0.30305	0.723489	0.459219	0.99992	A0A1L7B549_MARPO	Rhamnose biosynthesis protein	MARPO_0035s0059	Marchantia polymorpha (Common liverwort) (Marchantia aquatica)	683	IPR005888;IPR016040;IPR036291;IPR029903;	nucleotide-sugar metabolic process [GO:0009225]		dTDP-glucose 4,6-dehydratase activity [GO:0008460]; nucleotide-sugar metabolic process [GO:0009225]	dTDP-glucose 4,6-dehydratase activity [GO:0008460]	GO:0008460; GO:0009225
A0A2R6WFN1	0.664695	0.605875	0.459251	0.99992	A0A2R6WFN1_MARPO	Serine hydroxymethyltransferase (EC 2.1.2.1)	MARPO_0096s0018	Marchantia polymorpha (Common liverwort) (Marchantia aquatica)	473	IPR015424;IPR015421;IPR015422;IPR001085;IPR019798;IPR039429;	folic acid metabolic process [GO:0046655]; glycine biosynthetic process from serine [GO:0019264]; L-serine catabolic process [GO:0006565]; one-carbon metabolic process [GO:0006730]; tetrahydrofolate interconversion [GO:0035999]; tetrahydrofolate metabolic process [GO:0046653]	cytoplasm [GO:0005737]	cytoplasm [GO:0005737]; glycine hydroxymethyltransferase activity [GO:0004372]; pyridoxal phosphate binding [GO:0030170]; serine binding [GO:0070905]; zinc ion binding [GO:0008270]; folic acid metabolic process [GO:0046655]; glycine biosynthetic process from serine [GO:0019264]; L-serine catabolic process [GO:0006565]; one-carbon metabolic process [GO:0006730]; tetrahydrofolate interconversion [G…	glycine hydroxymethyltransferase activity [GO:0004372]; pyridoxal phosphate binding [GO:0030170]; serine binding [GO:0070905]; zinc ion binding [GO:0008270]	GO:0004372; GO:0005737; GO:0006565; GO:0006730; GO:0008270; GO:0019264; GO:0030170; GO:0035999; GO:0046653; GO:0046655; GO:0070905
A0A2R6WFW1	0.523792	0.680394	0.459906	0.99992	A0A2R6WFW1_MARPO	CRAL-TRIO domain-containing protein	MARPO_0095s0006	Marchantia polymorpha (Common liverwort) (Marchantia aquatica)	286	IPR001251;IPR036865;IPR011074;IPR036273;
A0A2R6WFK4	0.544252	0.768439	0.459906	0.99992	A0A2R6WFK4_MARPO	SUF system FeS cluster assembly SufBD N-terminal domain-containing protein	MARPO_0097s0089	Marchantia polymorpha (Common liverwort) (Marchantia aquatica)	571	IPR000825;IPR037284;IPR011542;IPR045595;	iron-sulfur cluster assembly [GO:0016226]		iron-sulfur cluster assembly [GO:0016226]		GO:0016226
A0A2R6WU87	0.573876	0.650157	0.459906	0.99992	A0A2R6WU87_MARPO	Peptide-methionine (R)-S-oxide reductase (EC 1.8.4.12)	MARPO_0057s0060	Marchantia polymorpha (Common liverwort) (Marchantia aquatica)	225	IPR028427;IPR002579;IPR011057;	protein repair [GO:0030091]; response to oxidative stress [GO:0006979]	cytoplasm [GO:0005737]	cytoplasm [GO:0005737]; metal ion binding [GO:0046872]; peptide-methionine (R)-S-oxide reductase activity [GO:0033743]; protein repair [GO:0030091]; response to oxidative stress [GO:0006979]	metal ion binding [GO:0046872]; peptide-methionine (R)-S-oxide reductase activity [GO:0033743]	GO:0005737; GO:0006979; GO:0030091; GO:0033743; GO:0046872
A0A2R6XWP1	0.563696	0.600504	0.460442	0.99992	A0A2R6XWP1_MARPO	Protoporphyrinogen oxidase (EC 1.3.3.4)	MARPO_0001s0469	Marchantia polymorpha (Common liverwort) (Marchantia aquatica)	562	IPR002937;IPR036188;IPR004572;	protoporphyrinogen IX biosynthetic process [GO:0006782]	chloroplast [GO:0009507]	chloroplast [GO:0009507]; oxygen-dependent protoporphyrinogen oxidase activity [GO:0004729]; protoporphyrinogen IX biosynthetic process [GO:0006782]	oxygen-dependent protoporphyrinogen oxidase activity [GO:0004729]	GO:0004729; GO:0006782; GO:0009507
A0A2R6XNV6	-0.347233	0.601752	0.460728	0.99992	A0A2R6XNV6_MARPO	Eukaryotic translation initiation factor 3 subunit E (eIF3e) (Eukaryotic translation initiation factor 3 subunit 6)	MARPO_0007s0188	Marchantia polymorpha (Common liverwort) (Marchantia aquatica)	440	IPR016650;IPR019010;IPR000717;IPR036390;	formation of cytoplasmic translation initiation complex [GO:0001732]; photomorphogenesis [GO:0009640]; translational initiation [GO:0006413]	COP9 signalosome [GO:0008180]; cytosolic proteasome complex [GO:0031597]; eukaryotic 43S preinitiation complex [GO:0016282]; eukaryotic 48S preinitiation complex [GO:0033290]; eukaryotic translation initiation factor 3 complex [GO:0005852]; eukaryotic translation initiation factor 3 complex, eIF3e [GO:0071540]; nucleus [GO:0005634]	COP9 signalosome [GO:0008180]; cytosolic proteasome complex [GO:0031597]; eukaryotic 43S preinitiation complex [GO:0016282]; eukaryotic 48S preinitiation complex [GO:0033290]; eukaryotic translation initiation factor 3 complex [GO:0005852]; eukaryotic translation initiation factor 3 complex, eIF3e [GO:0071540]; nucleus [GO:0005634]; translation initiation factor activity [GO:0003743]; translation…	translation initiation factor activity [GO:0003743]; translation repressor activity [GO:0030371]	GO:0001732; GO:0003743; GO:0005634; GO:0005852; GO:0006413; GO:0008180; GO:0009640; GO:0016282; GO:0030371; GO:0031597; GO:0033290; GO:0071540
A0A2R6WUR1	0.976418	0.717811	0.461739	0.99992	A0A2R6WUR1_MARPO	CTLH domain-containing protein	MARPO_0056s0045	Marchantia polymorpha (Common liverwort) (Marchantia aquatica)	226	IPR013144;IPR024964;IPR006595;IPR006594;	proteasome-mediated ubiquitin-dependent protein catabolic process [GO:0043161]	cytoplasm [GO:0005737]; nucleus [GO:0005634]	cytoplasm [GO:0005737]; nucleus [GO:0005634]; proteasome-mediated ubiquitin-dependent protein catabolic process [GO:0043161]		GO:0005634; GO:0005737; GO:0043161
A0A0M3VH83	0.976418	0.717811	0.461739	0.99992	A0A0M3VH83_MARPO	SAP domain-containing protein	MARPO_0031s0123	Marchantia polymorpha (Common liverwort) (Marchantia aquatica)	1065	IPR003034;IPR036361;IPR011990;	positive regulation of translation [GO:0045727]	chloroplast stroma [GO:0009570]	chloroplast stroma [GO:0009570]; mRNA binding [GO:0003729]; rRNA primary transcript binding [GO:0042134]; positive regulation of translation [GO:0045727]	mRNA binding [GO:0003729]; rRNA primary transcript binding [GO:0042134]	GO:0003729; GO:0009570; GO:0042134; GO:0045727
A0A2R6WXD3	0.976418	0.717811	0.461739	0.99992	A0A2R6WXD3_MARPO	Carbohydrate kinase PfkB domain-containing protein	MARPO_0051s0110	Marchantia polymorpha (Common liverwort) (Marchantia aquatica)	485	IPR011611;IPR029056;	chloroplast organization [GO:0009658]; plastid transcription [GO:0042793]	chloroplast nucleoid [GO:0042644]	chloroplast nucleoid [GO:0042644]; protein self-association [GO:0043621]; chloroplast organization [GO:0009658]; plastid transcription [GO:0042793]	protein self-association [GO:0043621]	GO:0009658; GO:0042644; GO:0042793; GO:0043621
A0A2R6WDK3	0.563222	0.59637	0.461937	0.99992	A0A2R6WDK3_MARPO	Probable ATP-dependent 6-phosphofructokinase (ATP-PFK) (Phosphofructokinase) (EC 2.7.1.11) (Phosphohexokinase)	MARPO_0105s0043	Marchantia polymorpha (Common liverwort) (Marchantia aquatica)	620	IPR022953;IPR011183;IPR000023;IPR035966;	fructose 6-phosphate metabolic process [GO:0006002]; photosynthesis [GO:0015979]; response to glucose [GO:0009749]	cytoplasm [GO:0005737]	cytoplasm [GO:0005737]; 6-phosphofructokinase activity [GO:0003872]; ATP binding [GO:0005524]; diphosphate-fructose-6-phosphate 1-phosphotransferase activity [GO:0047334]; metal ion binding [GO:0046872]; fructose 6-phosphate metabolic process [GO:0006002]; photosynthesis [GO:0015979]; response to glucose [GO:0009749]	6-phosphofructokinase activity [GO:0003872]; ATP binding [GO:0005524]; diphosphate-fructose-6-phosphate 1-phosphotransferase activity [GO:0047334]; metal ion binding [GO:0046872]	GO:0003872; GO:0005524; GO:0005737; GO:0006002; GO:0009749; GO:0015979; GO:0046872; GO:0047334
A0A2R6WSL2	-0.214271	0.595363	0.462302	0.99992	A0A2R6WSL2_MARPO	Glutamine synthetase (EC 6.3.1.2)	MARPO_0061s0088	Marchantia polymorpha (Common liverwort) (Marchantia aquatica)	430	IPR008147;IPR036651;IPR014746;IPR008146;IPR027303;IPR027302;	glutamine biosynthetic process [GO:0006542]	cytoplasm [GO:0005737]	cytoplasm [GO:0005737]; ATP binding [GO:0005524]; glutamine synthetase activity [GO:0004356]; glutamine biosynthetic process [GO:0006542]	ATP binding [GO:0005524]; glutamine synthetase activity [GO:0004356]	GO:0004356; GO:0005524; GO:0005737; GO:0006542
A0A2R6XIB8	0.766902	0.594308	0.462686	0.99992	A0A2R6XIB8_MARPO	Ribonucloprotein	MARPO_0013s0057	Marchantia polymorpha (Common liverwort) (Marchantia aquatica)	158	IPR002415;IPR029064;IPR004037;IPR004038;IPR018492;	ribosome biogenesis [GO:0042254]	nucleolus [GO:0005730]; ribonucleoprotein complex [GO:1990904]	nucleolus [GO:0005730]; ribonucleoprotein complex [GO:1990904]; RNA binding [GO:0003723]; ribosome biogenesis [GO:0042254]	RNA binding [GO:0003723]	GO:0003723; GO:0005730; GO:0042254; GO:1990904
A0A2R6W1D7	-0.301121	1.09707	0.462698	0.99992	A0A2R6W1D7_MARPO	L-ascorbate peroxidase (EC 1.11.1.11)	MARPO_0188s0011	Marchantia polymorpha (Common liverwort) (Marchantia aquatica)	250	IPR044831;IPR002016;IPR010255;IPR002207;IPR019794;IPR019793;	cellular response to oxidative stress [GO:0034599]; hydrogen peroxide catabolic process [GO:0042744]; response to reactive oxygen species [GO:0000302]	chloroplast [GO:0009507]	chloroplast [GO:0009507]; heme binding [GO:0020037]; L-ascorbate peroxidase activity [GO:0016688]; metal ion binding [GO:0046872]; peroxidase activity [GO:0004601]; cellular response to oxidative stress [GO:0034599]; hydrogen peroxide catabolic process [GO:0042744]; response to reactive oxygen species [GO:0000302]	heme binding [GO:0020037]; L-ascorbate peroxidase activity [GO:0016688]; metal ion binding [GO:0046872]; peroxidase activity [GO:0004601]	GO:0000302; GO:0004601; GO:0009507; GO:0016688; GO:0020037; GO:0034599; GO:0042744; GO:0046872
A0A2R6X174	-0.336702	1.02579	0.462885	0.99992	A0A2R6X174_MARPO	asparagine--tRNA ligase (EC 6.1.1.22)	MARPO_0043s0090	Marchantia polymorpha (Common liverwort) (Marchantia aquatica)	531	IPR004364;IPR006195;IPR045864;IPR004522;IPR002312;IPR012340;	asparaginyl-tRNA aminoacylation [GO:0006421]	mitochondrion [GO:0005739]	mitochondrion [GO:0005739]; asparagine-tRNA ligase activity [GO:0004816]; ATP binding [GO:0005524]; asparaginyl-tRNA aminoacylation [GO:0006421]	asparagine-tRNA ligase activity [GO:0004816]; ATP binding [GO:0005524]	GO:0004816; GO:0005524; GO:0005739; GO:0006421
A0A2R6WVA7	-0.352383	1.44649	0.462885	0.99992	A0A2R6WVA7_MARPO	Dehydrin	MARPO_0055s0056	Marchantia polymorpha (Common liverwort) (Marchantia aquatica)	95
A0A2R6XVA9	0.331571	0.593697	0.463187	0.99992	A0A2R6XVA9_MARPO	FAD/NAD(P)-binding domain-containing protein	MARPO_0001s0099	Marchantia polymorpha (Common liverwort) (Marchantia aquatica)	426	IPR036188;IPR023753;IPR016156;	cellular oxidant detoxification [GO:0098869]	cytoplasm [GO:0005737]; peroxisomal matrix [GO:0005782]	cytoplasm [GO:0005737]; peroxisomal matrix [GO:0005782]; flavin adenine dinucleotide binding [GO:0050660]; monodehydroascorbate reductase (NADH) activity [GO:0016656]; mRNA binding [GO:0003729]; oxidoreductase activity, acting on NAD(P)H [GO:0016651]; cellular oxidant detoxification [GO:0098869]	flavin adenine dinucleotide binding [GO:0050660]; monodehydroascorbate reductase (NADH) activity [GO:0016656]; mRNA binding [GO:0003729]; oxidoreductase activity, acting on NAD(P)H [GO:0016651]	GO:0003729; GO:0005737; GO:0005782; GO:0016651; GO:0016656; GO:0050660; GO:0098869
A0A2R6WC89	-0.274587	0.785478	0.464095	0.99992	A0A2R6WC89_MARPO	NADH dehydrogenase [ubiquinone] 1 alpha subcomplex subunit 5	MARPO_0111s0029	Marchantia polymorpha (Common liverwort) (Marchantia aquatica)	134	IPR006806;	respiratory electron transport chain [GO:0022904]	mitochondrial respiratory chain complex I [GO:0005747]	mitochondrial respiratory chain complex I [GO:0005747]; respiratory electron transport chain [GO:0022904]		GO:0005747; GO:0022904
A0A2R6WUE0	-0.410305	0.589119	0.464579	0.99992	A0A2R6WUE0_MARPO	Glucose-6-phosphate isomerase (EC 5.3.1.9)	MARPO_0057s0092	Marchantia polymorpha (Common liverwort) (Marchantia aquatica)	662	IPR001672;IPR018189;IPR046348;IPR035476;IPR035482;	gluconeogenesis [GO:0006094]; glucose 6-phosphate metabolic process [GO:0051156]; glycolytic process [GO:0006096]; positive regulation of flower development [GO:0009911]; starch metabolic process [GO:0005982]	cytosol [GO:0005829]	cytosol [GO:0005829]; carbohydrate derivative binding [GO:0097367]; glucose-6-phosphate isomerase activity [GO:0004347]; monosaccharide binding [GO:0048029]; gluconeogenesis [GO:0006094]; glucose 6-phosphate metabolic process [GO:0051156]; glycolytic process [GO:0006096]; positive regulation of flower development [GO:0009911]; starch metabolic process [GO:0005982]	carbohydrate derivative binding [GO:0097367]; glucose-6-phosphate isomerase activity [GO:0004347]; monosaccharide binding [GO:0048029]	GO:0004347; GO:0005829; GO:0005982; GO:0006094; GO:0006096; GO:0009911; GO:0048029; GO:0051156; GO:0097367
A0A2R6WYA8	0.819262	0.589084	0.464592	0.99992	A0A2R6WYA8_MARPO	Glycosyl hydrolase family 88	MARPO_0049s0102	Marchantia polymorpha (Common liverwort) (Marchantia aquatica)	404	IPR008928;IPR012341;IPR010905;	carbohydrate metabolic process [GO:0005975]		carbohydrate metabolic process [GO:0005975]		GO:0005975
A0A2R6XJ26	0.819262	0.589084	0.464592	0.99992	A0A2R6XJ26_MARPO	phosphoenolpyruvate carboxykinase (ATP) (EC 4.1.1.49)	MARPO_0012s0074	Marchantia polymorpha (Common liverwort) (Marchantia aquatica)	659	IPR001272;IPR013035;IPR008210;IPR015994;	gluconeogenesis [GO:0006094]	cytosol [GO:0005829]	cytosol [GO:0005829]; ATP binding [GO:0005524]; phosphoenolpyruvate carboxykinase (ATP) activity [GO:0004612]; gluconeogenesis [GO:0006094]	ATP binding [GO:0005524]; phosphoenolpyruvate carboxykinase (ATP) activity [GO:0004612]	GO:0004612; GO:0005524; GO:0005829; GO:0006094
A0A2R6XGW8	0.298076	0.65967	0.464815	0.99992	A0A2R6XGW8_MARPO	Malate dehydrogenase (EC 1.1.1.37)	MARPO_0015s0129	Marchantia polymorpha (Common liverwort) (Marchantia aquatica)	353	IPR001557;IPR022383;IPR001236;IPR015955;IPR001252;IPR010097;IPR036291;	malate metabolic process [GO:0006108]; tricarboxylic acid cycle [GO:0006099]	cytoplasm [GO:0005737]	cytoplasm [GO:0005737]; L-malate dehydrogenase activity [GO:0030060]; malate metabolic process [GO:0006108]; tricarboxylic acid cycle [GO:0006099]	L-malate dehydrogenase activity [GO:0030060]	GO:0005737; GO:0006099; GO:0006108; GO:0030060
A0A2R6X879	0.771686	0.586549	0.465522	0.99992	A0A2R6X879_MARPO	CP-type G domain-containing protein	MARPO_0030s0053	Marchantia polymorpha (Common liverwort) (Marchantia aquatica)	520	IPR030378;IPR014813;IPR006073;IPR023179;IPR027417;	maintenance of inflorescence meristem identity [GO:0010077]; negative regulation of DNA-templated transcription [GO:0045892]; regulation of embryonic development [GO:0045995]; regulation of epidermal cell differentiation [GO:0045604]; regulation of leaf development [GO:2000024]	nucleolus [GO:0005730]	nucleolus [GO:0005730]; GTP binding [GO:0005525]; mRNA binding [GO:0003729]; maintenance of inflorescence meristem identity [GO:0010077]; negative regulation of DNA-templated transcription [GO:0045892]; regulation of embryonic development [GO:0045995]; regulation of epidermal cell differentiation [GO:0045604]; regulation of leaf development [GO:2000024]	GTP binding [GO:0005525]; mRNA binding [GO:0003729]	GO:0003729; GO:0005525; GO:0005730; GO:0010077; GO:0045604; GO:0045892; GO:0045995; GO:2000024
A0A2R6W4C8	0.345942	0.891078	0.465857	0.99992	A0A2R6W4C8_MARPO	T-complex protein 1 subunit eta (TCP-1-eta) (CCT-eta)	MARPO_0156s0015	Marchantia polymorpha (Common liverwort) (Marchantia aquatica)	559	IPR012720;IPR017998;IPR002194;IPR002423;IPR027409;IPR027413;IPR027410;	protein folding [GO:0006457]	chaperonin-containing T-complex [GO:0005832]	chaperonin-containing T-complex [GO:0005832]; ATP binding [GO:0005524]; ATP hydrolysis activity [GO:0016887]; ATP-dependent protein folding chaperone [GO:0140662]; unfolded protein binding [GO:0051082]; protein folding [GO:0006457]	ATP binding [GO:0005524]; ATP hydrolysis activity [GO:0016887]; ATP-dependent protein folding chaperone [GO:0140662]; unfolded protein binding [GO:0051082]	GO:0005524; GO:0005832; GO:0006457; GO:0016887; GO:0051082; GO:0140662
A0A2R6WU63	0.352768	1.22855	0.465857	0.99992	A0A2R6WU63_MARPO	Glutaredoxin-dependent peroxiredoxin (EC 1.11.1.25)	MARPO_0057s0026	Marchantia polymorpha (Common liverwort) (Marchantia aquatica)	164	IPR037944;IPR013740;IPR036249;IPR013766;	cell redox homeostasis [GO:0045454]; cellular response to oxidative stress [GO:0034599]; hydrogen peroxide catabolic process [GO:0042744]	cytoplasm [GO:0005737]	cytoplasm [GO:0005737]; thioredoxin peroxidase activity [GO:0008379]; cell redox homeostasis [GO:0045454]; cellular response to oxidative stress [GO:0034599]; hydrogen peroxide catabolic process [GO:0042744]	thioredoxin peroxidase activity [GO:0008379]	GO:0005737; GO:0008379; GO:0034599; GO:0042744; GO:0045454
A0A2R6WXJ5	0.361419	1.3789	0.465857	0.99992	A0A2R6WXJ5_MARPO	Plasma membrane ATPase (EC 7.1.2.1)	MARPO_0050s0043	Marchantia polymorpha (Common liverwort) (Marchantia aquatica)	952	IPR004014;IPR023299;IPR018303;IPR023298;IPR008250;IPR036412;IPR023214;IPR006534;IPR001757;IPR044492;	proton export across plasma membrane [GO:0120029]; proton transmembrane transport [GO:1902600]; regulation of intracellular pH [GO:0051453]	plasma membrane [GO:0005886]	plasma membrane [GO:0005886]; ATP binding [GO:0005524]; ATP hydrolysis activity [GO:0016887]; P-type proton-exporting transporter activity [GO:0008553]; proton export across plasma membrane [GO:0120029]; proton transmembrane transport [GO:1902600]; regulation of intracellular pH [GO:0051453]	ATP binding [GO:0005524]; ATP hydrolysis activity [GO:0016887]; P-type proton-exporting transporter activity [GO:0008553]	GO:0005524; GO:0005886; GO:0008553; GO:0016887; GO:0051453; GO:0120029; GO:1902600
A0A2R6XLK4	0.370912	0.738266	0.465857	0.99992	A0A2R6XLK4_MARPO	superoxide dismutase (EC 1.15.1.1)	MARPO_0009s0094	Marchantia polymorpha (Common liverwort) (Marchantia aquatica)	287	IPR001189;IPR019833;IPR019832;IPR019831;IPR036324;IPR036314;		chloroplast nucleoid [GO:0042644]	chloroplast nucleoid [GO:0042644]; metal ion binding [GO:0046872]; superoxide dismutase activity [GO:0004784]	metal ion binding [GO:0046872]; superoxide dismutase activity [GO:0004784]	GO:0004784; GO:0042644; GO:0046872
A0A2R6XLL5	0.276896	0.584154	0.466444	0.99992	A0A2R6XLL5_MARPO	14-3-3 domain-containing protein	MARPO_0009s0108	Marchantia polymorpha (Common liverwort) (Marchantia aquatica)	264	IPR000308;IPR023409;IPR036815;IPR023410;	signal transduction [GO:0007165]	cytoplasm [GO:0005737]	cytoplasm [GO:0005737]; signal transduction [GO:0007165]		GO:0005737; GO:0007165
A0A2R6W915	0.32268	0.837388	0.46673	0.99992	A0A2R6W915_MARPO	Catalase (EC 1.11.1.6)	MARPO_0125s0005	Marchantia polymorpha (Common liverwort) (Marchantia aquatica)	492	IPR018028;IPR024708;IPR024711;IPR011614;IPR002226;IPR010582;IPR020835;	hydrogen peroxide catabolic process [GO:0042744]; response to hydrogen peroxide [GO:0042542]	cytoplasm [GO:0005737]	cytoplasm [GO:0005737]; catalase activity [GO:0004096]; heme binding [GO:0020037]; metal ion binding [GO:0046872]; hydrogen peroxide catabolic process [GO:0042744]; response to hydrogen peroxide [GO:0042542]	catalase activity [GO:0004096]; heme binding [GO:0020037]; metal ion binding [GO:0046872]	GO:0004096; GO:0005737; GO:0020037; GO:0042542; GO:0042744; GO:0046872
A0A2R6W6R1	0.688196	0.584715	0.466919	0.99992	A0A2R6W6R1_MARPO	adenylate kinase (EC 2.7.4.3)	MARPO_0139s0019	Marchantia polymorpha (Common liverwort) (Marchantia aquatica)	615	IPR006259;IPR000850;IPR033690;IPR018962;IPR027417;	phosphorylation [GO:0016310]	cytoplasm [GO:0005737]	cytoplasm [GO:0005737]; adenylate kinase activity [GO:0004017]; ATP binding [GO:0005524]; cytidylate kinase activity [GO:0004127]; nucleoside diphosphate kinase activity [GO:0004550]; phosphorylation [GO:0016310]	adenylate kinase activity [GO:0004017]; ATP binding [GO:0005524]; cytidylate kinase activity [GO:0004127]; nucleoside diphosphate kinase activity [GO:0004550]	GO:0004017; GO:0004127; GO:0004550; GO:0005524; GO:0005737; GO:0016310
A0A2R6W4N0	0.75924	0.578034	0.468669	0.99992	A0A2R6W4N0_MARPO	Adenosine 5'-phosphosulfate reductase (EC 1.8.4.10) (5'-adenylylsulfate reductase) (Thioredoxin-dependent 5'-adenylylsulfate reductase)	MARPO_0154s0046	Marchantia polymorpha (Common liverwort) (Marchantia aquatica)	454	IPR011798;IPR004511;IPR002500;IPR014729;IPR004508;IPR036249;IPR013766;	cysteine biosynthetic process [GO:0019344]; sulfate assimilation, phosphoadenylyl sulfate reduction by phosphoadenylyl-sulfate reductase (thioredoxin) [GO:0019379]		phosphoadenylyl-sulfate reductase (thioredoxin) activity [GO:0004604]; cysteine biosynthetic process [GO:0019344]; sulfate assimilation, phosphoadenylyl sulfate reduction by phosphoadenylyl-sulfate reductase (thioredoxin) [GO:0019379]	phosphoadenylyl-sulfate reductase (thioredoxin) activity [GO:0004604]	GO:0004604; GO:0019344; GO:0019379
A0A2R6XH57	-0.430376	1.23566	0.469104	0.99992	A0A2R6XH57_MARPO	Small ribosomal subunit protein uS3 C-terminal domain-containing protein	MARPO_0015s0207	Marchantia polymorpha (Common liverwort) (Marchantia aquatica)	96	IPR036419;IPR001351;	translation [GO:0006412]	ribonucleoprotein complex [GO:1990904]; ribosome [GO:0005840]	ribonucleoprotein complex [GO:1990904]; ribosome [GO:0005840]; structural constituent of ribosome [GO:0003735]; translation [GO:0006412]	structural constituent of ribosome [GO:0003735]	GO:0003735; GO:0005840; GO:0006412; GO:1990904
A0A2R6WVK6	-0.439133	0.947144	0.469104	0.99992	A0A2R6WVK6_MARPO	ATP-dependent Clp protease proteolytic subunit (EC 3.4.21.92)	MARPO_0055s0124	Marchantia polymorpha (Common liverwort) (Marchantia aquatica)	299	IPR001907;IPR029045;IPR023562;IPR033135;IPR018215;	protein quality control for misfolded or incompletely synthesized proteins [GO:0006515]	chloroplast thylakoid [GO:0009534]; chloroplastic endopeptidase Clp complex [GO:0009840]; endopeptidase Clp complex [GO:0009368]	chloroplast thylakoid [GO:0009534]; chloroplastic endopeptidase Clp complex [GO:0009840]; endopeptidase Clp complex [GO:0009368]; ATP-dependent peptidase activity [GO:0004176]; ATPase binding [GO:0051117]; serine-type endopeptidase activity [GO:0004252]; protein quality control for misfolded or incompletely synthesized proteins [GO:0006515]	ATP-dependent peptidase activity [GO:0004176]; ATPase binding [GO:0051117]; serine-type endopeptidase activity [GO:0004252]	GO:0004176; GO:0004252; GO:0006515; GO:0009368; GO:0009534; GO:0009840; GO:0051117
E5RRZ9	0.67504	0.576223	0.47006	0.99992	E5RRZ9_MARPO	Lipoxygenase	LOX2 MARPO_0191s0014	Marchantia polymorpha (Common liverwort) (Marchantia aquatica)	985	IPR000907;IPR013819;IPR036226;IPR001246;IPR027433;IPR001024;IPR036392;	fatty acid biosynthetic process [GO:0006633]; lipid oxidation [GO:0034440]; oxylipin biosynthetic process [GO:0031408]		metal ion binding [GO:0046872]; oxidoreductase activity, acting on single donors with incorporation of molecular oxygen, incorporation of two atoms of oxygen [GO:0016702]; fatty acid biosynthetic process [GO:0006633]; lipid oxidation [GO:0034440]; oxylipin biosynthetic process [GO:0031408]	metal ion binding [GO:0046872]; oxidoreductase activity, acting on single donors with incorporation of molecular oxygen, incorporation of two atoms of oxygen [GO:0016702]	GO:0006633; GO:0016702; GO:0031408; GO:0034440; GO:0046872
A0A2R6WKH0	0.241149	0.569714	0.471781	0.99992	A0A2R6WKH0_MARPO	Uncharacterized protein	MARPO_0081s0068	Marchantia polymorpha (Common liverwort) (Marchantia aquatica)	9934
A0A060PFW1	0.937815	0.567232	0.472716	0.99992	A0A060PFW1_MARPO	allene-oxide cyclase (EC 5.3.99.6)	MpAOC MARPO_0057s0049	Marchantia polymorpha (Common liverwort) (Marchantia aquatica)	257	IPR009410;IPR044859;IPR034871;	jasmonic acid biosynthetic process [GO:0009695]	chloroplast [GO:0009507]	chloroplast [GO:0009507]; allene-oxide cyclase activity [GO:0046423]; jasmonic acid biosynthetic process [GO:0009695]	allene-oxide cyclase activity [GO:0046423]	GO:0009507; GO:0009695; GO:0046423
A0A2R6X629	0.554855	0.565572	0.474052	0.99992	A0A2R6X629_MARPO	peptidylprolyl isomerase (EC 5.2.1.8)	MARPO_0034s0118	Marchantia polymorpha (Common liverwort) (Marchantia aquatica)	228	IPR046357;IPR001179;		chloroplast thylakoid lumen [GO:0009543]	chloroplast thylakoid lumen [GO:0009543]; peptidyl-prolyl cis-trans isomerase activity [GO:0003755]	peptidyl-prolyl cis-trans isomerase activity [GO:0003755]	GO:0003755; GO:0009543
A0A2R6WWC9	-0.193518	0.559231	0.475753	0.99992	A0A2R6WWC9_MARPO	Fructose-bisphosphate aldolase (EC 4.1.2.13)	MARPO_0053s0082	Marchantia polymorpha (Common liverwort) (Marchantia aquatica)	398	IPR029768;IPR013785;IPR000741;	fructose 1,6-bisphosphate metabolic process [GO:0030388]; glycolytic process [GO:0006096]	cytosol [GO:0005829]	cytosol [GO:0005829]; fructose-bisphosphate aldolase activity [GO:0004332]; fructose 1,6-bisphosphate metabolic process [GO:0030388]; glycolytic process [GO:0006096]	fructose-bisphosphate aldolase activity [GO:0004332]	GO:0004332; GO:0005829; GO:0006096; GO:0030388
A0A2R6XUG7	-0.304169	1.19088	0.479803	0.99992	A0A2R6XUG7_MARPO	Ribosomal eL28/Mak16 domain-containing protein	MARPO_0002s0184	Marchantia polymorpha (Common liverwort) (Marchantia aquatica)	149	IPR002672;IPR029004;	translation [GO:0006412]	cytosolic large ribosomal subunit [GO:0022625]	cytosolic large ribosomal subunit [GO:0022625]; structural constituent of ribosome [GO:0003735]; translation [GO:0006412]	structural constituent of ribosome [GO:0003735]	GO:0003735; GO:0006412; GO:0022625
A0A2R6XJA2	-0.311175	1.20693	0.479803	0.99992	A0A2R6XJA2_MARPO	Cullin family profile domain-containing protein	MARPO_0012s0104	Marchantia polymorpha (Common liverwort) (Marchantia aquatica)	745	IPR045093;IPR016158;IPR036317;IPR001373;IPR019559;IPR016159;IPR036388;IPR036390;	protein ubiquitination [GO:0016567]; ubiquitin-dependent protein catabolic process [GO:0006511]	cullin-RING ubiquitin ligase complex [GO:0031461]	cullin-RING ubiquitin ligase complex [GO:0031461]; ubiquitin protein ligase binding [GO:0031625]; protein ubiquitination [GO:0016567]; ubiquitin-dependent protein catabolic process [GO:0006511]	ubiquitin protein ligase binding [GO:0031625]	GO:0006511; GO:0016567; GO:0031461; GO:0031625
A0A2R6XGM8	-0.344456	0.816261	0.480918	0.99992	A0A2R6XGM8_MARPO	plastoquinol--plastocyanin reductase (EC 7.1.1.6)	MARPO_0015s0074	Marchantia polymorpha (Common liverwort) (Marchantia aquatica)	228	IPR023960;IPR017941;IPR036922;IPR014349;IPR005805;		chloroplast thylakoid membrane [GO:0009535]; plasma membrane [GO:0005886]	chloroplast thylakoid membrane [GO:0009535]; plasma membrane [GO:0005886]; 2 iron, 2 sulfur cluster binding [GO:0051537]; electron transporter, transferring electrons within cytochrome b6/f complex of photosystem II activity [GO:0045158]; metal ion binding [GO:0046872]; oxidoreductase activity [GO:0016491]; plastoquinol--plastocyanin reductase activity [GO:0009496]	2 iron, 2 sulfur cluster binding [GO:0051537]; electron transporter, transferring electrons within cytochrome b6/f complex of photosystem II activity [GO:0045158]; metal ion binding [GO:0046872]; oxidoreductase activity [GO:0016491]; plastoquinol--plastocyanin reductase activity [GO:0009496]	GO:0005886; GO:0009496; GO:0009535; GO:0016491; GO:0045158; GO:0046872; GO:0051537
A0A2R6X1G8	-0.345009	1.20148	0.480918	0.99992	A0A2R6X1G8_MARPO	Ribosomal protein	MARPO_0043s0143	Marchantia polymorpha (Common liverwort) (Marchantia aquatica)	325	IPR005878;IPR023674;IPR028364;IPR016095;IPR023673;	translation [GO:0006412]	large ribosomal subunit [GO:0015934]	large ribosomal subunit [GO:0015934]; mRNA binding [GO:0003729]; rRNA binding [GO:0019843]; structural constituent of ribosome [GO:0003735]; translation [GO:0006412]	mRNA binding [GO:0003729]; rRNA binding [GO:0019843]; structural constituent of ribosome [GO:0003735]	GO:0003729; GO:0003735; GO:0006412; GO:0015934; GO:0019843
A0A2R6W5G6	0.437309	0.544201	0.481552	0.99992	A0A2R6W5G6_MARPO	Aspartate aminotransferase (EC 2.6.1.1)	MARPO_0148s0042	Marchantia polymorpha (Common liverwort) (Marchantia aquatica)	439	IPR004839;IPR000796;IPR004838;IPR015424;IPR015421;IPR015422;	amino acid metabolic process [GO:0006520]; biosynthetic process [GO:0009058]	mitochondrion [GO:0005739]	mitochondrion [GO:0005739]; L-aspartate:2-oxoglutarate aminotransferase activity [GO:0004069]; pyridoxal phosphate binding [GO:0030170]; amino acid metabolic process [GO:0006520]; biosynthetic process [GO:0009058]	L-aspartate:2-oxoglutarate aminotransferase activity [GO:0004069]; pyridoxal phosphate binding [GO:0030170]	GO:0004069; GO:0005739; GO:0006520; GO:0009058; GO:0030170
A0A2R6W259	0.750586	0.541167	0.482739	0.99992	A0A2R6W259_MARPO	CBS domain-containing protein	MARPO_0179s0023	Marchantia polymorpha (Common liverwort) (Marchantia aquatica)	575	IPR000644;IPR046342;IPR000270;		membrane [GO:0016020]	membrane [GO:0016020]		GO:0016020
A0A2R6WDM3	-0.24657	1.06879	0.483515	0.99992	A0A2R6WDM3_MARPO	V-type proton ATPase subunit D	MARPO_0105s0055	Marchantia polymorpha (Common liverwort) (Marchantia aquatica)	293	IPR002699;		proton-transporting V-type ATPase complex [GO:0033176]; vacuolar membrane [GO:0005774]	proton-transporting V-type ATPase complex [GO:0033176]; vacuolar membrane [GO:0005774]; proton-transporting ATPase activity, rotational mechanism [GO:0046961]	proton-transporting ATPase activity, rotational mechanism [GO:0046961]	GO:0005774; GO:0033176; GO:0046961
A0A2R6X8L0	0.42177	0.544687	0.484707	0.99992	A0A2R6X8L0_MARPO	SEC7 domain-containing protein	MARPO_0030s0155	Marchantia polymorpha (Common liverwort) (Marchantia aquatica)	1796	IPR016024;IPR032629;IPR015403;IPR032691;IPR032817;IPR046455;IPR023394;IPR000904;IPR035999;	protein transport [GO:0015031]; regulation of ARF protein signal transduction [GO:0032012]	cytosol [GO:0005829]; membrane [GO:0016020]; trans-Golgi network [GO:0005802]	cytosol [GO:0005829]; membrane [GO:0016020]; trans-Golgi network [GO:0005802]; guanyl-nucleotide exchange factor activity [GO:0005085]; protein transport [GO:0015031]; regulation of ARF protein signal transduction [GO:0032012]	guanyl-nucleotide exchange factor activity [GO:0005085]	GO:0005085; GO:0005802; GO:0005829; GO:0015031; GO:0016020; GO:0032012
A7VM23	0.476461	0.775216	0.484707	0.99992	A7VM23_MARPO	Receptor-like kinase (Theseus)	MpRLK7 MARPO_0869s0001	Marchantia polymorpha (Common liverwort) (Marchantia aquatica)	894	IPR045272;IPR011009;IPR024788;IPR000719;IPR017441;IPR001245;IPR008271;	defense response to fungus [GO:0050832]; phosphorylation [GO:0016310]; response to brassinosteroid [GO:0009741]; unidimensional cell growth [GO:0009826]	plasma membrane [GO:0005886]	plasma membrane [GO:0005886]; ATP binding [GO:0005524]; protein kinase activity [GO:0004672]; protein serine/threonine kinase activity [GO:0004674]; transmembrane receptor protein tyrosine kinase activity [GO:0004714]; defense response to fungus [GO:0050832]; phosphorylation [GO:0016310]; response to brassinosteroid [GO:0009741]; unidimensional cell growth [GO:0009826]	ATP binding [GO:0005524]; protein kinase activity [GO:0004672]; protein serine/threonine kinase activity [GO:0004674]; transmembrane receptor protein tyrosine kinase activity [GO:0004714]	GO:0004672; GO:0004674; GO:0004714; GO:0005524; GO:0005886; GO:0009741; GO:0009826; GO:0016310; GO:0050832
A0A2R6X2D4	-0.199227	0.610775	0.48539	0.99992	A0A2R6X2D4_MARPO	alanine transaminase (EC 2.6.1.2)	MARPO_0041s0090	Marchantia polymorpha (Common liverwort) (Marchantia aquatica)	481	IPR045088;IPR004839;IPR015424;IPR015421;IPR015422;	biosynthetic process [GO:0009058]; L-alanine catabolic process [GO:0042853]; photorespiration [GO:0009853]		alanine-glyoxylate transaminase activity [GO:0008453]; glycine:2-oxoglutarate aminotransferase activity [GO:0047958]; L-alanine:2-oxoglutarate aminotransferase activity [GO:0004021]; pyridoxal phosphate binding [GO:0030170]; biosynthetic process [GO:0009058]; L-alanine catabolic process [GO:0042853]; photorespiration [GO:0009853]	alanine-glyoxylate transaminase activity [GO:0008453]; glycine:2-oxoglutarate aminotransferase activity [GO:0047958]; L-alanine:2-oxoglutarate aminotransferase activity [GO:0004021]; pyridoxal phosphate binding [GO:0030170]	GO:0004021; GO:0008453; GO:0009058; GO:0009853; GO:0030170; GO:0042853; GO:0047958
A0A2R6W310	-0.931726	0.534411	0.485398	0.99992	A0A2R6W310_MARPO	Uncharacterized protein	MARPO_0169s0015	Marchantia polymorpha (Common liverwort) (Marchantia aquatica)	332	IPR038704;IPR005033;	regulation of DNA-templated transcription [GO:0006355]	nucleus [GO:0005634]	nucleus [GO:0005634]; regulation of DNA-templated transcription [GO:0006355]		GO:0005634; GO:0006355
A0A2R6XUV3	-0.202867	0.864257	0.485888	0.99992	A0A2R6XUV3_MARPO	Uncharacterized protein	MARPO_0002s0308	Marchantia polymorpha (Common liverwort) (Marchantia aquatica)	817	IPR003593;IPR005938;IPR041569;IPR009010;IPR003959;IPR003960;IPR004201;IPR029067;IPR003338;IPR027417;	autophagosome maturation [GO:0097352]; ER-associated misfolded protein catabolic process [GO:0071712]; mitotic spindle disassembly [GO:0051228]; retrograde protein transport, ER to cytosol [GO:0030970]; ubiquitin-dependent ERAD pathway [GO:0030433]	cytosol [GO:0005829]; nucleus [GO:0005634]; VCP-NPL4-UFD1 AAA ATPase complex [GO:0034098]	cytosol [GO:0005829]; nucleus [GO:0005634]; VCP-NPL4-UFD1 AAA ATPase complex [GO:0034098]; ATP binding [GO:0005524]; ATP hydrolysis activity [GO:0016887]; polyubiquitin modification-dependent protein binding [GO:0031593]; autophagosome maturation [GO:0097352]; ER-associated misfolded protein catabolic process [GO:0071712]; mitotic spindle disassembly [GO:0051228]; retrograde protein transport, ER…	ATP binding [GO:0005524]; ATP hydrolysis activity [GO:0016887]; polyubiquitin modification-dependent protein binding [GO:0031593]	GO:0005524; GO:0005634; GO:0005829; GO:0016887; GO:0030433; GO:0030970; GO:0031593; GO:0034098; GO:0051228; GO:0071712; GO:0097352
A0A2R6WM30	-1.01952	0.531133	0.487053	0.99992	A0A2R6WM30_MARPO	Proliferating cell nuclear antigen	MARPO_0075s0032	Marchantia polymorpha (Common liverwort) (Marchantia aquatica)	263	IPR046938;IPR000730;IPR022649;IPR022659;IPR022648;	leading strand elongation [GO:0006272]; mismatch repair [GO:0006298]; regulation of DNA replication [GO:0006275]; translesion synthesis [GO:0019985]	PCNA complex [GO:0043626]	PCNA complex [GO:0043626]; DNA binding [GO:0003677]; DNA polymerase processivity factor activity [GO:0030337]; leading strand elongation [GO:0006272]; mismatch repair [GO:0006298]; regulation of DNA replication [GO:0006275]; translesion synthesis [GO:0019985]	DNA binding [GO:0003677]; DNA polymerase processivity factor activity [GO:0030337]	GO:0003677; GO:0006272; GO:0006275; GO:0006298; GO:0019985; GO:0030337; GO:0043626
A0A2R6XRY4	-1.01952	0.531133	0.487053	0.99992	A0A2R6XRY4_MARPO	Phosphomannomutase (EC 5.4.2.8)	MARPO_0004s0121	Marchantia polymorpha (Common liverwort) (Marchantia aquatica)	296	IPR036412;IPR006379;IPR023214;IPR005002;IPR043169;	GDP-mannose biosynthetic process [GO:0009298]; L-ascorbic acid biosynthetic process [GO:0019853]; mannose metabolic process [GO:0006013]; protein N-linked glycosylation [GO:0006487]	cytosol [GO:0005829]	cytosol [GO:0005829]; phosphomannomutase activity [GO:0004615]; GDP-mannose biosynthetic process [GO:0009298]; L-ascorbic acid biosynthetic process [GO:0019853]; mannose metabolic process [GO:0006013]; protein N-linked glycosylation [GO:0006487]	phosphomannomutase activity [GO:0004615]	GO:0004615; GO:0005829; GO:0006013; GO:0006487; GO:0009298; GO:0019853
A0A2R6WH54	-0.408271	1.08286	0.488236	0.99992	A0A2R6WH54_MARPO	Succinate dehydrogenase [ubiquinone] iron-sulfur subunit, mitochondrial (EC 1.3.5.1)	MARPO_0091s0036	Marchantia polymorpha (Common liverwort) (Marchantia aquatica)	296	IPR036010;IPR001041;IPR006058;IPR017896;IPR017900;IPR012675;IPR009051;IPR004489;IPR025192;	aerobic respiration [GO:0009060]; respiratory electron transport chain [GO:0022904]; tricarboxylic acid cycle [GO:0006099]	mitochondrial inner membrane [GO:0005743]; mitochondrion [GO:0005739]; respiratory chain complex II [GO:0045273]	mitochondrial inner membrane [GO:0005743]; mitochondrion [GO:0005739]; respiratory chain complex II [GO:0045273]; 2 iron, 2 sulfur cluster binding [GO:0051537]; 3 iron, 4 sulfur cluster binding [GO:0051538]; 4 iron, 4 sulfur cluster binding [GO:0051539]; electron transfer activity [GO:0009055]; fumarate reductase (menaquinone) [GO:0102040]; metal ion binding [GO:0046872]; succinate dehydrogenase …	2 iron, 2 sulfur cluster binding [GO:0051537]; 3 iron, 4 sulfur cluster binding [GO:0051538]; 4 iron, 4 sulfur cluster binding [GO:0051539]; electron transfer activity [GO:0009055]; fumarate reductase (menaquinone) [GO:0102040]; metal ion binding [GO:0046872]; succinate dehydrogenase (ubiquinone) activity [GO:0008177]	GO:0005739; GO:0005743; GO:0006099; GO:0008177; GO:0009055; GO:0009060; GO:0022904; GO:0045273; GO:0046872; GO:0051537; GO:0051538; GO:0051539; GO:0102040
A0A2R6X407	-0.425031	1.05067	0.488236	0.99992	A0A2R6X407_MARPO	Glutaredoxin domain-containing protein	MARPO_0037s0022	Marchantia polymorpha (Common liverwort) (Marchantia aquatica)	170	IPR002109;IPR033658;IPR004480;IPR036249;		mitochondrial matrix [GO:0005759]	mitochondrial matrix [GO:0005759]; iron-sulfur cluster binding [GO:0051536]; metal ion binding [GO:0046872]	iron-sulfur cluster binding [GO:0051536]; metal ion binding [GO:0046872]	GO:0005759; GO:0046872; GO:0051536
A0A2R6X6H9	-0.432335	1.12274	0.488236	0.99992	A0A2R6X6H9_MARPO	Glucose-1-phosphate adenylyltransferase (EC 2.7.7.27) (ADP-glucose pyrophosphorylase)	MARPO_0033s0108	Marchantia polymorpha (Common liverwort) (Marchantia aquatica)	520	IPR011831;IPR005836;IPR005835;IPR029044;IPR011004;	glycogen biosynthetic process [GO:0005978]; starch biosynthetic process [GO:0019252]	chloroplast [GO:0009507]	chloroplast [GO:0009507]; ATP binding [GO:0005524]; glucose-1-phosphate adenylyltransferase activity [GO:0008878]; glycogen biosynthetic process [GO:0005978]; starch biosynthetic process [GO:0019252]	ATP binding [GO:0005524]; glucose-1-phosphate adenylyltransferase activity [GO:0008878]	GO:0005524; GO:0005978; GO:0008878; GO:0009507; GO:0019252
A0A2R6X957	-0.432762	1.11294	0.488236	0.99992	A0A2R6X957_MARPO	Histone deacetylase domain-containing protein	MARPO_0029s0117	Marchantia polymorpha (Common liverwort) (Marchantia aquatica)	462	IPR000286;IPR023801;IPR037138;IPR017320;IPR023696;	melatonin metabolic process [GO:0030186]; negative regulation of transcription by RNA polymerase II [GO:0000122]; regulation of photosynthesis, light reaction [GO:0042548]	chloroplast stroma [GO:0009570]; cytoplasm [GO:0005737]; cytosol [GO:0005829]; histone deacetylase complex [GO:0000118]; mitochondrion [GO:0005739]	chloroplast stroma [GO:0009570]; cytoplasm [GO:0005737]; cytosol [GO:0005829]; histone deacetylase complex [GO:0000118]; mitochondrion [GO:0005739]; alpha-tubulin binding [GO:0043014]; beta-tubulin binding [GO:0048487]; histone deacetylase activity [GO:0004407]; protein phosphatase 2A binding [GO:0051721]; protein self-association [GO:0043621]; tubulin deacetylase activity [GO:0042903]; melatonin…	alpha-tubulin binding [GO:0043014]; beta-tubulin binding [GO:0048487]; histone deacetylase activity [GO:0004407]; protein phosphatase 2A binding [GO:0051721]; protein self-association [GO:0043621]; tubulin deacetylase activity [GO:0042903]	GO:0000118; GO:0000122; GO:0004407; GO:0005737; GO:0005739; GO:0005829; GO:0009570; GO:0030186; GO:0042548; GO:0042903; GO:0043014; GO:0043621; GO:0048487; GO:0051721
A0A2R6XE55	-0.433674	0.573184	0.488236	0.99992	A0A2R6XE55_MARPO	Uncharacterized protein	MARPO_0020s0052	Marchantia polymorpha (Common liverwort) (Marchantia aquatica)	779	IPR011545;IPR014001;IPR001650;IPR027417;IPR000629;IPR014014;IPR001202;IPR036020;		cytoplasm [GO:0005737]; nucleus [GO:0005634]; ribonucleoprotein complex [GO:1990904]	cytoplasm [GO:0005737]; nucleus [GO:0005634]; ribonucleoprotein complex [GO:1990904]; ATP binding [GO:0005524]; hydrolase activity [GO:0016787]; RNA binding [GO:0003723]; RNA helicase activity [GO:0003724]	ATP binding [GO:0005524]; hydrolase activity [GO:0016787]; RNA binding [GO:0003723]; RNA helicase activity [GO:0003724]	GO:0003723; GO:0003724; GO:0005524; GO:0005634; GO:0005737; GO:0016787; GO:1990904
A0A2R6XHR0	0.952418	0.523041	0.489935	0.99992	A0A2R6XHR0_MARPO	40S ribosomal protein S24	MARPO_0014s0159	Marchantia polymorpha (Common liverwort) (Marchantia aquatica)	137	IPR001976;IPR018098;IPR012678;	translation [GO:0006412]	ribonucleoprotein complex [GO:1990904]; ribosome [GO:0005840]	ribonucleoprotein complex [GO:1990904]; ribosome [GO:0005840]; structural constituent of ribosome [GO:0003735]; translation [GO:0006412]	structural constituent of ribosome [GO:0003735]	GO:0003735; GO:0005840; GO:0006412; GO:1990904
A0A2R6WZD0	0.952418	0.523041	0.489935	0.99992	A0A2R6WZD0_MARPO	phosphoribosylaminoimidazole carboxylase (EC 4.1.1.21)	MARPO_0046s0034	Marchantia polymorpha (Common liverwort) (Marchantia aquatica)	679	IPR011761;IPR003135;IPR013815;IPR016185;IPR033747;IPR000031;IPR005875;IPR040686;IPR011054;	'de novo' IMP biosynthetic process [GO:0006189]		5-amino-4-imidazole carboxylate lyase activity [GO:0043727]; ATP binding [GO:0005524]; metal ion binding [GO:0046872]; phosphoribosylaminoimidazole carboxylase activity [GO:0004638]; 'de novo' IMP biosynthetic process [GO:0006189]	5-amino-4-imidazole carboxylate lyase activity [GO:0043727]; ATP binding [GO:0005524]; metal ion binding [GO:0046872]; phosphoribosylaminoimidazole carboxylase activity [GO:0004638]	GO:0004638; GO:0005524; GO:0006189; GO:0043727; GO:0046872
A0A0H5BKL0	0.952418	0.523041	0.489935	0.99992	A0A0H5BKL0_MARPO	Novel plant SNARE 1	MpNPSN1 MARPO_0031s0037	Marchantia polymorpha (Common liverwort) (Marchantia aquatica)	268	IPR044766;IPR005606;IPR000727;	protein transport [GO:0015031]; retrograde vesicle-mediated transport, Golgi to endoplasmic reticulum [GO:0006890]; vesicle fusion [GO:0006906]	endoplasmic reticulum membrane [GO:0005789]; ER to Golgi transport vesicle membrane [GO:0012507]; Golgi apparatus [GO:0005794]; late endosome membrane [GO:0031902]; SNARE complex [GO:0031201]	endoplasmic reticulum membrane [GO:0005789]; ER to Golgi transport vesicle membrane [GO:0012507]; Golgi apparatus [GO:0005794]; late endosome membrane [GO:0031902]; SNARE complex [GO:0031201]; SNAP receptor activity [GO:0005484]; SNARE binding [GO:0000149]; protein transport [GO:0015031]; retrograde vesicle-mediated transport, Golgi to endoplasmic reticulum [GO:0006890]; vesicle fusion [GO:000690…	SNAP receptor activity [GO:0005484]; SNARE binding [GO:0000149]	GO:0000149; GO:0005484; GO:0005789; GO:0005794; GO:0006890; GO:0006906; GO:0012507; GO:0015031; GO:0031201; GO:0031902
A0A2R6WM70	0.952418	0.523041	0.489935	0.99992	A0A2R6WM70_MARPO	TBCC domain-containing protein 1	MARPO_0075s0058	Marchantia polymorpha (Common liverwort) (Marchantia aquatica)	615	IPR017901;IPR016098;IPR006599;IPR039589;IPR012945;		cytoplasm [GO:0005737]; microtubule organizing center [GO:0005815]; spindle pole [GO:0000922]	cytoplasm [GO:0005737]; microtubule organizing center [GO:0005815]; spindle pole [GO:0000922]		GO:0000922; GO:0005737; GO:0005815
A0A2R6XJY3	-0.890116	0.513395	0.494352	0.99992	A0A2R6XJY3_MARPO	phosphoglucomutase (alpha-D-glucose-1,6-bisphosphate-dependent) (EC 5.4.2.2)	MARPO_0011s0106	Marchantia polymorpha (Common liverwort) (Marchantia aquatica)	615	IPR005844;IPR016055;IPR005845;IPR005846;IPR036900;IPR005841;	glucose metabolic process [GO:0006006]		phosphomannomutase activity [GO:0004615]; glucose metabolic process [GO:0006006]	phosphomannomutase activity [GO:0004615]	GO:0004615; GO:0006006
A0A2R6W0K6	-0.890116	0.513395	0.494352	0.99992	A0A2R6W0K6_MARPO	phosphoglucomutase (alpha-D-glucose-1,6-bisphosphate-dependent) (EC 5.4.2.2)	MARPO_0202s0014	Marchantia polymorpha (Common liverwort) (Marchantia aquatica)	652	IPR005844;IPR016055;IPR005845;IPR005846;IPR005843;IPR036900;IPR016066;IPR005841;IPR045244;	carbohydrate metabolic process [GO:0005975]; detection of gravity [GO:0009590]; glucose metabolic process [GO:0006006]; response to cold [GO:0009409]; starch biosynthetic process [GO:0019252]	chloroplast stroma [GO:0009570]; cytosol [GO:0005829]; stromule [GO:0010319]	chloroplast stroma [GO:0009570]; cytosol [GO:0005829]; stromule [GO:0010319]; magnesium ion binding [GO:0000287]; phosphoglucomutase activity [GO:0004614]; carbohydrate metabolic process [GO:0005975]; detection of gravity [GO:0009590]; glucose metabolic process [GO:0006006]; response to cold [GO:0009409]; starch biosynthetic process [GO:0019252]	magnesium ion binding [GO:0000287]; phosphoglucomutase activity [GO:0004614]	GO:0000287; GO:0004614; GO:0005829; GO:0005975; GO:0006006; GO:0009409; GO:0009570; GO:0009590; GO:0010319; GO:0019252
A0A2R6WBN3	-0.173581	0.50975	0.495336	0.99992	A0A2R6WBN3_MARPO	Clp R domain-containing protein	MARPO_0113s0004	Marchantia polymorpha (Common liverwort) (Marchantia aquatica)	940	IPR003593;IPR003959;IPR019489;IPR036628;IPR004176;IPR001270;IPR018368;IPR028299;IPR041546;IPR027417;IPR001943;	cellular response to heat [GO:0034605]	cytoplasm [GO:0005737]	cytoplasm [GO:0005737]; ATP binding [GO:0005524]; ATP hydrolysis activity [GO:0016887]; cellular response to heat [GO:0034605]	ATP binding [GO:0005524]; ATP hydrolysis activity [GO:0016887]	GO:0005524; GO:0005737; GO:0016887; GO:0034605
A0A2R6XS04	0.39959	0.84534	0.497726	0.99992	A0A2R6XS04_MARPO	V-type proton ATPase subunit a	MARPO_0004s0158	Marchantia polymorpha (Common liverwort) (Marchantia aquatica)	815	IPR002490;IPR026028;	vacuolar acidification [GO:0007035]	vacuolar proton-transporting V-type ATPase complex [GO:0016471]; vacuolar proton-transporting V-type ATPase, V0 domain [GO:0000220]	vacuolar proton-transporting V-type ATPase complex [GO:0016471]; vacuolar proton-transporting V-type ATPase, V0 domain [GO:0000220]; ATPase binding [GO:0051117]; proton-transporting ATPase activity, rotational mechanism [GO:0046961]; vacuolar acidification [GO:0007035]	ATPase binding [GO:0051117]; proton-transporting ATPase activity, rotational mechanism [GO:0046961]	GO:0000220; GO:0007035; GO:0016471; GO:0046961; GO:0051117
A0A2R6X9B2	-1.07261	0.500842	0.499016	0.99992	A0A2R6X9B2_MARPO	Pectinesterase (EC 3.1.1.11)	MARPO_0028s0010	Marchantia polymorpha (Common liverwort) (Marchantia aquatica)	375	IPR012334;IPR011050;IPR033131;IPR000070;	cell wall modification [GO:0042545]; pectin catabolic process [GO:0045490]		aspartyl esterase activity [GO:0045330]; pectinesterase activity [GO:0030599]; cell wall modification [GO:0042545]; pectin catabolic process [GO:0045490]	aspartyl esterase activity [GO:0045330]; pectinesterase activity [GO:0030599]	GO:0030599; GO:0042545; GO:0045330; GO:0045490
A0A2R6XUJ7	-1.07261	0.500842	0.499016	0.99992	A0A2R6XUJ7_MARPO	Apyrase	MARPO_0002s0232	Marchantia polymorpha (Common liverwort) (Marchantia aquatica)	469	IPR000407;	nucleoside diphosphate catabolic process [GO:0009134]	membrane [GO:0016020]	membrane [GO:0016020]; ATP binding [GO:0005524]; nucleoside diphosphate phosphatase activity [GO:0017110]; nucleoside diphosphate catabolic process [GO:0009134]	ATP binding [GO:0005524]; nucleoside diphosphate phosphatase activity [GO:0017110]	GO:0005524; GO:0009134; GO:0016020; GO:0017110
A0A2R6WL95	0.711386	0.49832	0.500068	0.99992	A0A2R6WL95_MARPO	RNA helicase (EC 3.6.4.13)	MARPO_0078s0007	Marchantia polymorpha (Common liverwort) (Marchantia aquatica)	1105	IPR041679;IPR041677;IPR026122;IPR027417;IPR047187;	regulatory ncRNA-mediated post-transcriptional gene silencing [GO:0035194]	cytosol [GO:0005829]; P granule [GO:0043186]	cytosol [GO:0005829]; P granule [GO:0043186]; 5'-3' RNA helicase activity [GO:0032574]; RNA binding [GO:0003723]; regulatory ncRNA-mediated post-transcriptional gene silencing [GO:0035194]	5'-3' RNA helicase activity [GO:0032574]; RNA binding [GO:0003723]	GO:0003723; GO:0005829; GO:0032574; GO:0035194; GO:0043186
A0A2R6WAQ4	0.711386	0.49832	0.500068	0.99992	A0A2R6WAQ4_MARPO	Anaphase-promoting complex subunit 4 WD40 domain-containing protein	MARPO_0117s0010	Marchantia polymorpha (Common liverwort) (Marchantia aquatica)	324	IPR037363;IPR015943;IPR036322;IPR001680;	cellular response to amino acid starvation [GO:0034198]; positive regulation of TORC1 signaling [GO:1904263]; protein transport [GO:0015031]	nuclear pore outer ring [GO:0031080]; Seh1-associated complex [GO:0035859]	nuclear pore outer ring [GO:0031080]; Seh1-associated complex [GO:0035859]; structural molecule activity [GO:0005198]; cellular response to amino acid starvation [GO:0034198]; positive regulation of TORC1 signaling [GO:1904263]; protein transport [GO:0015031]	structural molecule activity [GO:0005198]	GO:0005198; GO:0015031; GO:0031080; GO:0034198; GO:0035859; GO:1904263
A0A2R6WDR3	0.745343	0.492639	0.50245	0.99992	A0A2R6WDR3_MARPO	Globin family profile domain-containing protein	MARPO_0104s0018	Marchantia polymorpha (Common liverwort) (Marchantia aquatica)	172	IPR000971;IPR009050;IPR012292;IPR001032;IPR019824;			heme binding [GO:0020037]; metal ion binding [GO:0046872]; oxygen binding [GO:0019825]; oxygen carrier activity [GO:0005344]	heme binding [GO:0020037]; metal ion binding [GO:0046872]; oxygen binding [GO:0019825]; oxygen carrier activity [GO:0005344]	GO:0005344; GO:0019825; GO:0020037; GO:0046872
A0A2R6XJW0	-0.277027	0.492203	0.502716	0.99992	A0A2R6XJW0_MARPO	NADH-quinone oxidoreductase subunit D domain-containing protein	MARPO_0011s0058	Marchantia polymorpha (Common liverwort) (Marchantia aquatica)	468	IPR001135;IPR014029;IPR022885;IPR029014;	mitochondrial electron transport, NADH to ubiquinone [GO:0006120]	mitochondrial respiratory chain complex I [GO:0005747]	mitochondrial respiratory chain complex I [GO:0005747]; NAD binding [GO:0051287]; oxidoreductase activity, acting on NAD(P)H [GO:0016651]; quinone binding [GO:0048038]; mitochondrial electron transport, NADH to ubiquinone [GO:0006120]	NAD binding [GO:0051287]; oxidoreductase activity, acting on NAD(P)H [GO:0016651]; quinone binding [GO:0048038]	GO:0005747; GO:0006120; GO:0016651; GO:0048038; GO:0051287
A0A2R6W8V1	0.31148	0.59579	0.503697	0.99992	A0A2R6W8V1_MARPO	V-type proton ATPase subunit C	MARPO_0126s0013	Marchantia polymorpha (Common liverwort) (Marchantia aquatica)	379	IPR004907;IPR036132;	unidimensional cell growth [GO:0009826]	plasma membrane [GO:0005886]; vacuolar proton-transporting V-type ATPase, V1 domain [GO:0000221]	plasma membrane [GO:0005886]; vacuolar proton-transporting V-type ATPase, V1 domain [GO:0000221]; proton-transporting ATPase activity, rotational mechanism [GO:0046961]; unidimensional cell growth [GO:0009826]	proton-transporting ATPase activity, rotational mechanism [GO:0046961]	GO:0000221; GO:0005886; GO:0009826; GO:0046961
A0A2R6WN59	0.407729	0.489796	0.504305	0.99992	A0A2R6WN59_MARPO	UTP--glucose-1-phosphate uridylyltransferase (EC 2.7.7.9)	MARPO_0072s0036	Marchantia polymorpha (Common liverwort) (Marchantia aquatica)	476	IPR029044;IPR002618;IPR016267;	glycogen metabolic process [GO:0005977]; UDP-glucose metabolic process [GO:0006011]	cytoplasm [GO:0005737]	cytoplasm [GO:0005737]; UTP:glucose-1-phosphate uridylyltransferase activity [GO:0003983]; glycogen metabolic process [GO:0005977]; UDP-glucose metabolic process [GO:0006011]	UTP:glucose-1-phosphate uridylyltransferase activity [GO:0003983]	GO:0003983; GO:0005737; GO:0005977; GO:0006011
A0A2R6XN38	0.361701	0.935974	0.504337	0.99992	A0A2R6XN38_MARPO	Dolichyl-diphosphooligosaccharide--protein glycosyltransferase subunit 1	MARPO_0008s0275	Marchantia polymorpha (Common liverwort) (Marchantia aquatica)	615	IPR007676;	protein N-linked glycosylation via asparagine [GO:0018279]	oligosaccharyltransferase complex [GO:0008250]	oligosaccharyltransferase complex [GO:0008250]; protein N-linked glycosylation via asparagine [GO:0018279]		GO:0008250; GO:0018279
A0A2R6X7L4	0.552975	0.487046	0.504817	0.99992	A0A2R6X7L4_MARPO	Aspartate/glutamate/uridylate kinase domain-containing protein	MARPO_0031s0070	Marchantia polymorpha (Common liverwort) (Marchantia aquatica)	348	IPR036393;IPR004662;IPR037528;IPR001048;IPR001057;IPR041727;	arginine biosynthetic process [GO:0006526]; phosphorylation [GO:0016310]	chloroplast [GO:0009507]	chloroplast [GO:0009507]; acetylglutamate kinase activity [GO:0003991]; arginine binding [GO:0034618]; ATP binding [GO:0005524]; arginine biosynthetic process [GO:0006526]; phosphorylation [GO:0016310]	acetylglutamate kinase activity [GO:0003991]; arginine binding [GO:0034618]; ATP binding [GO:0005524]	GO:0003991; GO:0005524; GO:0006526; GO:0009507; GO:0016310; GO:0034618
A0A2R6WKR9	0.552975	0.487046	0.504817	0.99992	A0A2R6WKR9_MARPO	Uncharacterized protein	MARPO_0080s0042	Marchantia polymorpha (Common liverwort) (Marchantia aquatica)	304	IPR037363;IPR015943;IPR036322;IPR001680;	COPII-coated vesicle budding [GO:0090114]; protein import into nucleus [GO:0006606]	COPII vesicle coat [GO:0030127]; nuclear pore outer ring [GO:0031080]	COPII vesicle coat [GO:0030127]; nuclear pore outer ring [GO:0031080]; structural molecule activity [GO:0005198]; COPII-coated vesicle budding [GO:0090114]; protein import into nucleus [GO:0006606]	structural molecule activity [GO:0005198]	GO:0005198; GO:0006606; GO:0030127; GO:0031080; GO:0090114
A0A2R6W496	0.309102	0.701272	0.506129	0.99992	A0A2R6W496_MARPO	peptidylprolyl isomerase (EC 5.2.1.8)	MARPO_0157s0020	Marchantia polymorpha (Common liverwort) (Marchantia aquatica)	549	IPR046357;IPR005215;IPR008880;IPR037041;IPR008881;IPR036611;IPR027304;	'de novo' cotranslational protein folding [GO:0051083]; chaperone-mediated protein folding [GO:0061077]; protein transport [GO:0015031]; protein unfolding [GO:0043335]		peptidyl-prolyl cis-trans isomerase activity [GO:0003755]; protein folding chaperone [GO:0044183]; ribosome binding [GO:0043022]; 'de novo' cotranslational protein folding [GO:0051083]; chaperone-mediated protein folding [GO:0061077]; protein transport [GO:0015031]; protein unfolding [GO:0043335]	peptidyl-prolyl cis-trans isomerase activity [GO:0003755]; protein folding chaperone [GO:0044183]; ribosome binding [GO:0043022]	GO:0003755; GO:0015031; GO:0043022; GO:0043335; GO:0044183; GO:0051083; GO:0061077
A0A2R6XCW2	0.779981	0.482167	0.506898	0.99992	A0A2R6XCW2_MARPO	NAD(P)-binding domain-containing protein	MARPO_0022s0049	Marchantia polymorpha (Common liverwort) (Marchantia aquatica)	710	IPR008979;IPR016040;IPR036291;IPR013857;
A0A2R6XMV8	0.340049	0.899875	0.507112	0.99992	A0A2R6XMV8_MARPO	Small ribosomal subunit protein uS5c	MARPO_0008s0189	Marchantia polymorpha (Common liverwort) (Marchantia aquatica)	311	IPR020568;IPR000851;IPR005712;IPR005324;IPR013810;IPR018192;IPR014721;	adaxial/abaxial pattern specification [GO:0009955]; chloroplast rRNA processing [GO:1901259]; plastid translation [GO:0032544]; response to cold [GO:0009409]; translation [GO:0006412]	chloroplast [GO:0009507]; mitochondrial small ribosomal subunit [GO:0005763]	chloroplast [GO:0009507]; mitochondrial small ribosomal subunit [GO:0005763]; mRNA binding [GO:0003729]; rRNA binding [GO:0019843]; structural constituent of ribosome [GO:0003735]; adaxial/abaxial pattern specification [GO:0009955]; chloroplast rRNA processing [GO:1901259]; plastid translation [GO:0032544]; response to cold [GO:0009409]; translation [GO:0006412]	mRNA binding [GO:0003729]; rRNA binding [GO:0019843]; structural constituent of ribosome [GO:0003735]	GO:0003729; GO:0003735; GO:0005763; GO:0006412; GO:0009409; GO:0009507; GO:0009955; GO:0019843; GO:0032544; GO:1901259
A0A2R6WV15	0.363801	0.504111	0.507112	0.99992	A0A2R6WV15_MARPO	6-phosphogluconate dehydrogenase, decarboxylating (EC 1.1.1.44)	MARPO_0056s0142	Marchantia polymorpha (Common liverwort) (Marchantia aquatica)	492	IPR008927;IPR013328;IPR006114;IPR006113;IPR006115;IPR036291;IPR006183;	D-gluconate catabolic process [GO:0046177]; pentose-phosphate shunt, oxidative branch [GO:0009051]	cytosol [GO:0005829]	cytosol [GO:0005829]; NADP binding [GO:0050661]; phosphogluconate dehydrogenase (decarboxylating) activity [GO:0004616]; D-gluconate catabolic process [GO:0046177]; pentose-phosphate shunt, oxidative branch [GO:0009051]	NADP binding [GO:0050661]; phosphogluconate dehydrogenase (decarboxylating) activity [GO:0004616]	GO:0004616; GO:0005829; GO:0009051; GO:0046177; GO:0050661
A0A2R6XRF7	0.286651	0.640103	0.507437	0.99992	A0A2R6XRF7_MARPO	Uncharacterized protein	MARPO_0005s0235	Marchantia polymorpha (Common liverwort) (Marchantia aquatica)	268	IPR001451;IPR047324;IPR011004;		mitochondrial membrane [GO:0031966]	mitochondrial membrane [GO:0031966]		GO:0031966
A0A2R6WZG3	0.314067	1.21678	0.507437	0.99992	A0A2R6WZG3_MARPO	ACT domain-containing protein	MARPO_0046s0069	Marchantia polymorpha (Common liverwort) (Marchantia aquatica)	307	IPR040217;IPR045865;IPR002912;
A0A2R6XRE6	-0.270857	0.914911	0.507604	0.99992	A0A2R6XRE6_MARPO	50S ribosomal protein L3, chloroplastic	MARPO_0005s0275	Marchantia polymorpha (Common liverwort) (Marchantia aquatica)	301	IPR000597;IPR019927;IPR019926;IPR009000;	translation [GO:0006412]	ribonucleoprotein complex [GO:1990904]; ribosome [GO:0005840]	ribonucleoprotein complex [GO:1990904]; ribosome [GO:0005840]; mRNA binding [GO:0003729]; structural constituent of ribosome [GO:0003735]; translation [GO:0006412]	mRNA binding [GO:0003729]; structural constituent of ribosome [GO:0003735]	GO:0003729; GO:0003735; GO:0005840; GO:0006412; GO:1990904
A0A2R6XLX5	0.521467	0.622303	0.508624	0.99992	A0A2R6XLX5_MARPO	60S ribosomal protein L38	MARPO_0009s0137	Marchantia polymorpha (Common liverwort) (Marchantia aquatica)	69	IPR002675;IPR038464;	protein-RNA complex assembly [GO:0022618]; translation [GO:0006412]	cytosolic large ribosomal subunit [GO:0022625]	cytosolic large ribosomal subunit [GO:0022625]; structural constituent of ribosome [GO:0003735]; protein-RNA complex assembly [GO:0022618]; translation [GO:0006412]	structural constituent of ribosome [GO:0003735]	GO:0003735; GO:0006412; GO:0022618; GO:0022625
A0A2R6WA14	0.54488	0.894341	0.508624	0.99992	A0A2R6WA14_MARPO	Phosphate transporter	MARPO_0121s0027	Marchantia polymorpha (Common liverwort) (Marchantia aquatica)	387	IPR018108;IPR023395;IPR044677;	mitochondrial phosphate ion transmembrane transport [GO:1990547]; phosphate ion transmembrane transport [GO:0035435]	mitochondrial inner membrane [GO:0005743]	mitochondrial inner membrane [GO:0005743]; inorganic phosphate transmembrane transporter activity [GO:0005315]; mitochondrial phosphate ion transmembrane transport [GO:1990547]; phosphate ion transmembrane transport [GO:0035435]	inorganic phosphate transmembrane transporter activity [GO:0005315]	GO:0005315; GO:0005743; GO:0035435; GO:1990547
A0A2R6XRF8	0.551337	0.535323	0.508624	0.99992	A0A2R6XRF8_MARPO	OBG-type G domain-containing protein	MARPO_0004s0009	Marchantia polymorpha (Common liverwort) (Marchantia aquatica)	369	IPR012675;IPR045001;IPR031167;IPR006073;IPR031662;IPR006074;IPR027417;IPR005225;IPR004095;IPR012676;	cytoplasmic translation [GO:0002181]	cytoplasm [GO:0005737]	cytoplasm [GO:0005737]; GDP binding [GO:0019003]; GTP binding [GO:0005525]; GTPase activity [GO:0003924]; cytoplasmic translation [GO:0002181]	GDP binding [GO:0019003]; GTP binding [GO:0005525]; GTPase activity [GO:0003924]	GO:0002181; GO:0003924; GO:0005525; GO:0005737; GO:0019003
I7IIM0	0.551852	0.539491	0.508624	0.99992	I7IIM0_MARPO	Chlorophyll a-b binding protein, chloroplastic	lhca4 MARPO_0006s0261	Marchantia polymorpha (Common liverwort) (Marchantia aquatica)	249	IPR001344;IPR022796;	photosynthesis, light harvesting in photosystem I [GO:0009768]; response to cold [GO:0009409]; response to high light intensity [GO:0009644]; response to light stimulus [GO:0009416]; response to low light intensity stimulus [GO:0009645]	chloroplast thylakoid membrane [GO:0009535]; photosystem I [GO:0009522]; photosystem II [GO:0009523]	chloroplast thylakoid membrane [GO:0009535]; photosystem I [GO:0009522]; photosystem II [GO:0009523]; chlorophyll binding [GO:0016168]; mRNA binding [GO:0003729]; protein domain specific binding [GO:0019904]; photosynthesis, light harvesting in photosystem I [GO:0009768]; response to cold [GO:0009409]; response to high light intensity [GO:0009644]; response to light stimulus [GO:0009416]; respons…	chlorophyll binding [GO:0016168]; mRNA binding [GO:0003729]; protein domain specific binding [GO:0019904]	GO:0003729; GO:0009409; GO:0009416; GO:0009522; GO:0009523; GO:0009535; GO:0009644; GO:0009645; GO:0009768; GO:0016168; GO:0019904
A0A2R6W3M5	0.560912	0.563822	0.508624	0.99992	A0A2R6W3M5_MARPO	Nucleotidyl transferase domain-containing protein	MARPO_0163s0013	Marchantia polymorpha (Common liverwort) (Marchantia aquatica)	412	IPR005835;IPR029044;	biosynthetic process [GO:0009058]	cytoplasm [GO:0005737]	cytoplasm [GO:0005737]; biosynthetic process [GO:0009058]		GO:0005737; GO:0009058
A0A2R6W9A6	-0.411663	0.890497	0.508701	0.99992	A0A2R6W9A6_MARPO	magnesium-protoporphyrin IX monomethyl ester (oxidative) cyclase (EC 1.14.13.81)	MARPO_0124s0017	Marchantia polymorpha (Common liverwort) (Marchantia aquatica)	415	IPR008434;IPR009078;IPR003251;	chlorophyll biosynthetic process [GO:0015995]; chloroplast organization [GO:0009658]; photosynthesis [GO:0015979]; regulation of tetrapyrrole metabolic process [GO:1901401]	chloroplast inner membrane [GO:0009706]; chloroplast thylakoid membrane [GO:0009535]	chloroplast inner membrane [GO:0009706]; chloroplast thylakoid membrane [GO:0009535]; magnesium-protoporphyrin IX monomethyl ester (oxidative) cyclase activity [GO:0048529]; metal ion binding [GO:0046872]; mRNA binding [GO:0003729]; chlorophyll biosynthetic process [GO:0015995]; chloroplast organization [GO:0009658]; photosynthesis [GO:0015979]; regulation of tetrapyrrole metabolic process [GO:19…	magnesium-protoporphyrin IX monomethyl ester (oxidative) cyclase activity [GO:0048529]; metal ion binding [GO:0046872]; mRNA binding [GO:0003729]	GO:0003729; GO:0009535; GO:0009658; GO:0009706; GO:0015979; GO:0015995; GO:0046872; GO:0048529; GO:1901401
A0A2R6WNG7	0.213844	0.683456	0.510835	0.99992	A0A2R6WNG7_MARPO	Histidine kinase/HSP90-like ATPase domain-containing protein	MARPO_0071s0016	Marchantia polymorpha (Common liverwort) (Marchantia aquatica)	836	IPR003594;IPR036890;IPR019805;IPR037196;IPR001404;IPR020575;IPR020568;	cellular response to heat [GO:0034605]; protein folding [GO:0006457]; protein stabilization [GO:0050821]	cytosol [GO:0005829]; perinuclear region of cytoplasm [GO:0048471]; plasma membrane [GO:0005886]; protein-containing complex [GO:0032991]	cytosol [GO:0005829]; perinuclear region of cytoplasm [GO:0048471]; plasma membrane [GO:0005886]; protein-containing complex [GO:0032991]; ATP binding [GO:0005524]; ATP hydrolysis activity [GO:0016887]; ATP-dependent protein folding chaperone [GO:0140662]; unfolded protein binding [GO:0051082]; cellular response to heat [GO:0034605]; protein folding [GO:0006457]; protein stabilization [GO:0050821]	ATP binding [GO:0005524]; ATP hydrolysis activity [GO:0016887]; ATP-dependent protein folding chaperone [GO:0140662]; unfolded protein binding [GO:0051082]	GO:0005524; GO:0005829; GO:0005886; GO:0006457; GO:0016887; GO:0032991; GO:0034605; GO:0048471; GO:0050821; GO:0051082; GO:0140662
A0A2R6X8P8	-0.241795	0.93079	0.513074	0.99992	A0A2R6X8P8_MARPO	CCHC-type domain-containing protein	MARPO_0029s0022	Marchantia polymorpha (Common liverwort) (Marchantia aquatica)	350	IPR010433;IPR001878;IPR036875;			translation initiation factor activity [GO:0003743]; zinc ion binding [GO:0008270]	translation initiation factor activity [GO:0003743]; zinc ion binding [GO:0008270]	GO:0003743; GO:0008270
A0A2R6XUF4	-0.924202	0.461676	0.516448	0.99992	A0A2R6XUF4_MARPO	Aspartyl aminopeptidase	MARPO_0002s0201	Marchantia polymorpha (Common liverwort) (Marchantia aquatica)	618	IPR001948;IPR023358;	chaperone-mediated protein folding [GO:0061077]; proteolysis [GO:0006508]		metalloaminopeptidase activity [GO:0070006]; zinc ion binding [GO:0008270]; chaperone-mediated protein folding [GO:0061077]; proteolysis [GO:0006508]	metalloaminopeptidase activity [GO:0070006]; zinc ion binding [GO:0008270]	GO:0006508; GO:0008270; GO:0061077; GO:0070006
A0A2R6WIN4	0.224338	0.46011	0.516509	0.99992	A0A2R6WIN4_MARPO	Coatomer subunit beta (Beta-coat protein)	MARPO_0086s0049	Marchantia polymorpha (Common liverwort) (Marchantia aquatica)	953	IPR011989;IPR016024;IPR002553;IPR011710;IPR016460;IPR029446;	endoplasmic reticulum to Golgi vesicle-mediated transport [GO:0006888]; intra-Golgi vesicle-mediated transport [GO:0006891]; intracellular protein transport [GO:0006886]	COPI vesicle coat [GO:0030126]; Golgi membrane [GO:0000139]	COPI vesicle coat [GO:0030126]; Golgi membrane [GO:0000139]; structural molecule activity [GO:0005198]; endoplasmic reticulum to Golgi vesicle-mediated transport [GO:0006888]; intra-Golgi vesicle-mediated transport [GO:0006891]; intracellular protein transport [GO:0006886]	structural molecule activity [GO:0005198]	GO:0000139; GO:0005198; GO:0006886; GO:0006888; GO:0006891; GO:0030126
A0A2R6X8E1	0.234127	0.459596	0.516737	0.99992	A0A2R6X8E1_MARPO	Aldehyde dehydrogenase domain-containing protein	MARPO_0030s0103	Marchantia polymorpha (Common liverwort) (Marchantia aquatica)	545	IPR016161;IPR016163;IPR016160;IPR029510;IPR016162;IPR015590;			aldehyde dehydrogenase (NAD+) activity [GO:0004029]	aldehyde dehydrogenase (NAD+) activity [GO:0004029]	GO:0004029
A0A2R6WB25	-0.286569	1.2445	0.51681	0.99992	A0A2R6WB25_MARPO	Photosystem I reaction center subunit N, chloroplastic	MARPO_0116s0042	Marchantia polymorpha (Common liverwort) (Marchantia aquatica)	165	IPR008796;IPR044907;	photosynthesis [GO:0015979]	chloroplast photosystem I [GO:0030093]	chloroplast photosystem I [GO:0030093]; photosynthesis [GO:0015979]		GO:0015979; GO:0030093
A0A2R6WPU6	-0.29179	1.16098	0.51681	0.99992	A0A2R6WPU6_MARPO	Ribosomal protein L19	MARPO_0068s0058	Marchantia polymorpha (Common liverwort) (Marchantia aquatica)	206	IPR035970;IPR039547;IPR023638;IPR000196;IPR015972;IPR033935;	translation [GO:0006412]	cytosolic large ribosomal subunit [GO:0022625]	cytosolic large ribosomal subunit [GO:0022625]; RNA binding [GO:0003723]; structural constituent of ribosome [GO:0003735]; translation [GO:0006412]	RNA binding [GO:0003723]; structural constituent of ribosome [GO:0003735]	GO:0003723; GO:0003735; GO:0006412; GO:0022625
A0A2R6WHZ5	0.553935	0.458299	0.517314	0.99992	A0A2R6WHZ5_MARPO	Anion-transporting ATPase-like domain-containing protein	MARPO_0088s0003	Marchantia polymorpha (Common liverwort) (Marchantia aquatica)	432	IPR025723;IPR040612;IPR008978;IPR027417;
A0A2R6WMN2	0.315363	0.45658	0.51808	0.99992	A0A2R6WMN2_MARPO	CG-1 domain-containing protein	MARPO_0074s0081	Marchantia polymorpha (Common liverwort) (Marchantia aquatica)	1257	IPR002110;IPR036770;IPR005559;IPR013783;IPR014756;IPR002909;IPR000048;IPR027417;	regulation of transcription by RNA polymerase II [GO:0006357]	nucleus [GO:0005634]	nucleus [GO:0005634]; calmodulin binding [GO:0005516]; double-stranded DNA binding [GO:0003690]; transcription coregulator activity [GO:0003712]; regulation of transcription by RNA polymerase II [GO:0006357]	calmodulin binding [GO:0005516]; double-stranded DNA binding [GO:0003690]; transcription coregulator activity [GO:0003712]	GO:0003690; GO:0003712; GO:0005516; GO:0005634; GO:0006357
A0A2R6W0E4	0.497953	0.456756	0.51863	0.99992	A0A2R6W0E4_MARPO	Malate dehydrogenase (EC 1.1.1.37)	MARPO_0206s0010	Marchantia polymorpha (Common liverwort) (Marchantia aquatica)	330	IPR001557;IPR022383;IPR001236;IPR015955;IPR001252;IPR011274;IPR010945;IPR036291;	malate metabolic process [GO:0006108]; NADH metabolic process [GO:0006734]; oxaloacetate metabolic process [GO:0006107]; tricarboxylic acid cycle [GO:0006099]		L-malate dehydrogenase activity [GO:0030060]; malate metabolic process [GO:0006108]; NADH metabolic process [GO:0006734]; oxaloacetate metabolic process [GO:0006107]; tricarboxylic acid cycle [GO:0006099]	L-malate dehydrogenase activity [GO:0030060]	GO:0006099; GO:0006107; GO:0006108; GO:0006734; GO:0030060
A0A2R6WWR4	-0.332421	1.03109	0.520389	0.99992	A0A2R6WWR4_MARPO	60S ribosomal protein L21	MARPO_0052s0065	Marchantia polymorpha (Common liverwort) (Marchantia aquatica)	165	IPR001147;IPR018259;IPR036948;IPR008991;	translation [GO:0006412]	cytosolic large ribosomal subunit [GO:0022625]	cytosolic large ribosomal subunit [GO:0022625]; structural constituent of ribosome [GO:0003735]; translation [GO:0006412]	structural constituent of ribosome [GO:0003735]	GO:0003735; GO:0006412; GO:0022625
A0A2R6WL19	-0.249158	0.448348	0.521811	0.99992	A0A2R6WL19_MARPO	carbonic anhydrase (EC 4.2.1.1)	MARPO_0079s0038	Marchantia polymorpha (Common liverwort) (Marchantia aquatica)	401	IPR045066;IPR001765;IPR015892;IPR036874;	carbon utilization [GO:0015976]		carbonate dehydratase activity [GO:0004089]; zinc ion binding [GO:0008270]; carbon utilization [GO:0015976]	carbonate dehydratase activity [GO:0004089]; zinc ion binding [GO:0008270]	GO:0004089; GO:0008270; GO:0015976
A0A2R6W2S9	-0.215483	0.444355	0.523588	0.99992	A0A2R6W2S9_MARPO	DJ-1/PfpI domain-containing protein	MARPO_0171s0003	Marchantia polymorpha (Common liverwort) (Marchantia aquatica)	229	IPR029062;IPR002818;	methylglyoxal catabolic process to D-lactate via S-lactoyl-glutathione [GO:0019243]	cytoplasm [GO:0005737]	cytoplasm [GO:0005737]; glyoxalase III activity [GO:0019172]; methylglyoxal catabolic process to D-lactate via S-lactoyl-glutathione [GO:0019243]	glyoxalase III activity [GO:0019172]	GO:0005737; GO:0019172; GO:0019243
A0A2R6WU37	-0.173176	0.442341	0.524506	0.99992	A0A2R6WU37_MARPO	Glyceraldehyde-3-phosphate dehydrogenase (EC 1.2.1.-)	MARPO_0057s0006	Marchantia polymorpha (Common liverwort) (Marchantia aquatica)	405	IPR020831;IPR020830;IPR020829;IPR020828;IPR006424;IPR036291;	glucose metabolic process [GO:0006006]		glyceraldehyde-3-phosphate dehydrogenase (NAD+) (phosphorylating) activity [GO:0004365]; NAD binding [GO:0051287]; NADP binding [GO:0050661]; glucose metabolic process [GO:0006006]	glyceraldehyde-3-phosphate dehydrogenase (NAD+) (phosphorylating) activity [GO:0004365]; NAD binding [GO:0051287]; NADP binding [GO:0050661]	GO:0004365; GO:0006006; GO:0050661; GO:0051287
A0A2R6X551	0.600282	0.442696	0.524961	0.99992	A0A2R6X551_MARPO	Adenylosuccinate synthetase, chloroplastic (AMPSase) (AdSS) (EC 6.3.4.4) (IMP--aspartate ligase)	PURA MARPO_0035s0034	Marchantia polymorpha (Common liverwort) (Marchantia aquatica)	516	IPR018220;IPR033128;IPR042109;IPR042110;IPR042111;IPR001114;IPR027417;	'de novo' AMP biosynthetic process [GO:0044208]; IMP metabolic process [GO:0046040]	chloroplast [GO:0009507]; cytoplasm [GO:0005737]	chloroplast [GO:0009507]; cytoplasm [GO:0005737]; adenylosuccinate synthase activity [GO:0004019]; GTP binding [GO:0005525]; magnesium ion binding [GO:0000287]; 'de novo' AMP biosynthetic process [GO:0044208]; IMP metabolic process [GO:0046040]	adenylosuccinate synthase activity [GO:0004019]; GTP binding [GO:0005525]; magnesium ion binding [GO:0000287]	GO:0000287; GO:0004019; GO:0005525; GO:0005737; GO:0009507; GO:0044208; GO:0046040
A0A2R6WAA4	-0.258479	0.886234	0.526058	0.99992	A0A2R6WAA4_MARPO	Uncharacterized protein	MARPO_0120s0049	Marchantia polymorpha (Common liverwort) (Marchantia aquatica)	716
A0A2R6X305	-0.263849	0.634363	0.526058	0.99992	A0A2R6X305_MARPO	Translation initiation factor IF2/IF5 domain-containing protein	MARPO_0039s0004	Marchantia polymorpha (Common liverwort) (Marchantia aquatica)	285	IPR045196;IPR002735;IPR016189;IPR016190;	formation of cytoplasmic translation initiation complex [GO:0001732]; formation of translation preinitiation complex [GO:0001731]	eukaryotic translation initiation factor 2 complex [GO:0005850]	eukaryotic translation initiation factor 2 complex [GO:0005850]; mRNA binding [GO:0003729]; translation initiation factor activity [GO:0003743]; translation initiation factor binding [GO:0031369]; formation of cytoplasmic translation initiation complex [GO:0001732]; formation of translation preinitiation complex [GO:0001731]	mRNA binding [GO:0003729]; translation initiation factor activity [GO:0003743]; translation initiation factor binding [GO:0031369]	GO:0001731; GO:0001732; GO:0003729; GO:0003743; GO:0005850; GO:0031369
[truncated: 758 more rows]

## Sheet: ctrl_vs_Exo70II
ID	LogFC	F.statistic	p.value	adjp	Entry Name	Protein names	Gene Names	Organism	Length	InterPro	Gene Ontology (biological process)	Gene Ontology (cellular component)	Gene Ontology (GO)	Gene Ontology (molecular function)	Gene Ontology IDs
Exo70I chimera	7.09351	732.214	2.00075e-08	2.59697e-05
Exo70II chimera	6.80457	570.815	5.08397e-08	3.2995e-05
[truncated: 1,296 more rows]

## Sheet: ctrl_vs_ExoIIx
ID	LogFC	F.statistic	p.value	adjp	Entry Name	Protein names	Gene Names	Organism	Length	InterPro	Gene Ontology (biological process)	Gene Ontology (cellular component)	Gene Ontology (GO)	Gene Ontology (molecular function)	Gene Ontology IDs
[truncated: 1,331 more rows]

[truncated: 7 more sheets: ctrl_vs_Exo70Ix, Exo70II_vs_Exo70IIx, Exo70I_vs_Exo70Ix, info, Venn, replication of Exo70II, Sheet1]
