# Supplementary material for: Electrostatic changes enabled the diversification of an exocyst subunit via protein complex escape
Source: Nat Plants. 2025 Oct 31;11(11):2350–67. doi: 10.1038/s41477-025-02135-1 (PMC12626893; doi:10.1038/s41477-025-02135-1)
Supplement: Supplementary file 8 — Unprocessed western blots. [file 41477_2025_2135_MOESM8_ESM.zip]

Archive with 84 entries (75 files):
- Source blots/
- __MACOSX/._Source blots
- Source blots/Extended Data Figure 10b/
- __MACOSX/Source blots/._Extended Data Figure 10b
- Source blots/Figure 4c/
- __MACOSX/Source blots/._Figure 4c
- Source blots/.DS_Store
- __MACOSX/Source blots/._.DS_Store
- Source blots/Figure 1e/
- __MACOSX/Source blots/._Figure 1e
- Source blots/Figure 6b/
- __MACOSX/Source blots/._Figure 6b
- Source blots/Extended Data Figure 10b/CBS/
- __MACOSX/Source blots/Extended Data Figure 10b/._CBS
- Source blots/Extended Data Figure 10b/.DS_Store
- __MACOSX/Source blots/Extended Data Figure 10b/._.DS_Store
- Source blots/Extended Data Figure 10b/AD/
- __MACOSX/Source blots/Extended Data Figure 10b/._AD
- Source blots/Extended Data Figure 10b/BD/
- __MACOSX/Source blots/Extended Data Figure 10b/._BD
- Source blots/Extended Data Figure 10b/BD long/
- __MACOSX/Source blots/Extended Data Figure 10b/._BD long
- Source blots/Figure 4c/Figure 4c GFP IP.tif
- __MACOSX/Source blots/Figure 4c/._Figure 4c GFP IP.tif
- Source blots/Figure 4c/Figure 4c RFP IP.tif
- __MACOSX/Source blots/Figure 4c/._Figure 4c RFP IP.tif
- Source blots/Figure 4c/Figure 4c GFP input (Overlay).tif
- __MACOSX/Source blots/Figure 4c/._Figure 4c GFP input (Overlay).tif
- Source blots/Figure 4c/Figure 4c Ponceau.tif
- __MACOSX/Source blots/Figure 4c/._Figure 4c Ponceau.tif
- Source blots/Figure 4c/Figure 4c GFP IP (Overlay).tif
- __MACOSX/Source blots/Figure 4c/._Figure 4c GFP IP (Overlay).tif
- Source blots/Figure 4c/Figure 4c RFP input (Overlay).tif
- __MACOSX/Source blots/Figure 4c/._Figure 4c RFP input (Overlay).tif
- Source blots/Figure 4c/Figure 4c RFP IP (Overlay).tif
- __MACOSX/Source blots/Figure 4c/._Figure 4c RFP IP (Overlay).tif
- Source blots/Figure 4c/Figure 4c GFP input.tif
- __MACOSX/Source blots/Figure 4c/._Figure 4c GFP input.tif
- Source blots/Figure 4c/Figure 4c RFP input.tif
- __MACOSX/Source blots/Figure 4c/._Figure 4c RFP input.tif
- Source blots/Figure 1e/Figure 1e RFP IP(Overlay).tif
- __MACOSX/Source blots/Figure 1e/._Figure 1e RFP IP(Overlay).tif
- Source blots/Figure 1e/Figure 1e GFP input.tif
- __MACOSX/Source blots/Figure 1e/._Figure 1e GFP input.tif
- Source blots/Figure 1e/Figure 1e RFP Input.tif
- __MACOSX/Source blots/Figure 1e/._Figure 1e RFP Input.tif
- Source blots/Figure 1e/Figure 1e GFP input(Overlay).tif
- __MACOSX/Source blots/Figure 1e/._Figure 1e GFP input(Overlay).tif
- Source blots/Figure 1e/Figure 1e Ponceau.tif
- __MACOSX/Source blots/Figure 1e/._Figure 1e Ponceau.tif
- Source blots/Figure 1e/Figure 1e GFP IP(Overlay).tif
- __MACOSX/Source blots/Figure 1e/._Figure 1e GFP IP(Overlay).tif
- Source blots/Figure 1e/Figure 1e RFP IP.tif
- __MACOSX/Source blots/Figure 1e/._Figure 1e RFP IP.tif
- Source blots/Figure 1e/Figure 1e GFP IP.tif
- __MACOSX/Source blots/Figure 1e/._Figure 1e GFP IP.tif
- Source blots/Figure 1e/Figure 1e RFP Input(Overlay).tif
- __MACOSX/Source blots/Figure 1e/._Figure 1e RFP Input(Overlay).tif
- Source blots/Figure 6b/Figure 6b RFP input (Overlay).tif
- __MACOSX/Source blots/Figure 6b/._Figure 6b RFP input (Overlay).tif
- Source blots/Figure 6b/Figure 6b GFP Input.tif
- __MACOSX/Source blots/Figure 6b/._Figure 6b GFP Input.tif
- Source blots/Figure 6b/Figure 6b GFP IP (Overlay).tif
- __MACOSX/Source blots/Figure 6b/._Figure 6b GFP IP (Overlay).tif
- Source blots/Figure 6b/Figure 6b RFP IP.tif
- __MACOSX/Source blots/Figure 6b/._Figure 6b RFP IP.tif
- Source blots/Figure 6b/Figure 6b GFP Input (Overlay).tif
- __MACOSX/Source blots/Figure 6b/._Figure 6b GFP Input (Overlay).tif
- Source blots/Figure 6b/Figure 6b RFP input.tif
- __MACOSX/Source blots/Figure 6b/._Figure 6b RFP input.tif
- Source blots/Figure 6b/Figure 6b GFP IP.tif
- __MACOSX/Source blots/Figure 6b/._Figure 6b GFP IP.tif
- Source blots/Figure 6b/Figure 6b Ponceau.tif
- __MACOSX/Source blots/Figure 6b/._Figure 6b Ponceau.tif
- Source blots/Figure 6b/Figure 6b RFP IP(Overlay).tif
- __MACOSX/Source blots/Figure 6b/._Figure 6b RFP IP(Overlay).tif
- Source blots/Extended Data Figure 10b/CBS/Ext Fig 10b CBS.tif
- __MACOSX/Source blots/Extended Data Figure 10b/CBS/._Ext Fig 10b CBS.tif
- Source blots/Extended Data Figure 10b/AD/Ext Fig 10b AD.tif
- __MACOSX/Source blots/Extended Data Figure 10b/AD/._Ext Fig 10b AD.tif
- Source blots/Extended Data Figure 10b/BD/Ext Fig 10b BD.tif
- __MACOSX/Source blots/Extended Data Figure 10b/BD/._Ext Fig 10b BD.tif
- Source blots/Extended Data Figure 10b/BD long/Ext Fig 10b BD long.tif
- __MACOSX/Source blots/Extended Data Figure 10b/BD long/._Ext Fig 10b BD long.tif
